# Supplementary material for: Crystal structure and Hirshfeld surface analysis of (E)-1-[2,2-di­bromo-1-(4-nitro­phen­yl)ethen­yl]-2-(4-fluoro­phen­yl)diazene
Source: Acta Crystallogr E Crystallogr Commun. 2022 Apr 28;78(Pt 5):530–5. doi: 10.1107/S2056989022004388 (PMC9069519; doi:10.1107/S2056989022004388)
Supplement: Supplementary file 1 [file e-78-00530-sup1.cif]

##############################################################################
#                                                                            #
# This CIF contains the data in a paper accepted for publication in          #
# Acta Crystallographica Section E. It conforms to the requirements of       #
# Notes for Authors for Acta Crystallographica Section E, and has been       #
# peer reviewed under the auspices of the IUCr Commission on Journals.       #
#                                                                            #
# Full details of the Crystallographic Information File format               #
# are given in the paper "The Crystallographic Information File (CIF):       #
# a New Standard Archive File for Crystallography" by S. R. Hall, F. H.      #
# Allen and I. D. Brown [Acta Cryst. (1991), A47, 655-685].                  #
#                                                                            #
# The current version of the core CIF dictionary is obtainable from          #
# ftp://ftp.iucr.org/pub/cif_core.dic.                                       #
#                                                                            #
# Software is freely available for graphical display of the structure(s)     #
# in this CIF. For information consult the CIF software page                 #
# http://www.iucr.org/resources/cif/software.                                #
#                                                                            #
# This file may be used for bona fide research purposes within the           #
# scientific community so long as proper attribution is given to the journal # 
# article from which it was obtained.                                        #
#                                                                            #
##############################################################################
data_I
_audit_creation_method     'SHELXL-2018/3'
_journal_date_recd_electronic     2022-03-30
_journal_date_accepted     2022-04-25
_journal_name_full     'Acta Crystallographica, Section E'
_journal_year     2022
_journal_volume     78
_journal_issue      5
_journal_page_first     530
_journal_page_last     535
_journal_paper_category     GO
_journal_paper_doi     10.1107/S2056989022004388
_journal_coeditor_code     WM5642
_publ_contact_author_name     'Ajaya Bhattarai'
_publ_contact_author_address
;
Department of Chemistry,
M.M.A.M.C (Tribhuvan University) Biratnagar,
Nepal
;
_publ_contact_author_email     'ajaya.bhattarai@mmamc.tu.edu.np'
_publ_contact_author_fax     ?
_publ_contact_author_phone     ?
_publ_section_title
;
Crystal structure and Hirshfeld surface analysis of
(<i>E</i>)-1-[2,2-dibromo-1-(4-nitrophenyl)ethenyl]-2-(4-fluorophenyl)diazene
;
loop_
    _publ_author_name
    _publ_author_address
    'Zeliha Atio\(glu'
;
Department of Aircraft Electrics and Electronics,
School of Applied Sciences,
Cappadocia University,
Mustafapa\,sa, 50420 \"Urg\"up,
Nev\,sehir, Turkey
;
    'Mehmet Akkurt'
;
Department of Physics,
Faculty of Sciences,
Erciyes University,
38039 Kayseri,
Turkey
;
    'Namiq Q. Shikhaliyev'
;
Organic Chemistry Department,
Baku State University, Z. Khalilov str. 23,
AZ 1148 Baku, Azerbaijan
;
    'Naila A. Mammadova'
;
Organic Chemistry Department,
Baku State University, Z. Khalilov str. 23,
AZ 1148 Baku, Azerbaijan
;
    'Gulnara V. Babayeva'
;
Organic Chemistry Department,
Baku State University, Z. Khalilov str. 23,
AZ 1148 Baku, Azerbaijan
Azerbaijan State Pedagogical University,
Uzeyir Hajibeyli str., 68, Baku,
Azerbaijan
;
    'Victor N. Khrustalev'
;
Peoples' Friendship University of Russia,
6 Miklukho-Maklaya, Moscow, Russian Federation
N.D. Zelinsky Institute of Organic Chemistry,
Russian Academy of Sciences, 47 Leninsky Av.,
Moscow, Russian Federation
;
    'Ajaya Bhattarai'
;
Department of Chemistry,
M.M.A.M.C (Tribhuvan University) Biratnagar,
Nepal
;
_publ_section_synopsis
;
C---H...O and C---H...F hydrogen bonds link molecules in the crystal into layers
parallel to (011). The crystal packing is consolidated through C---Br...\p and
C---F...\p interactions, as well as \p--\p stacking interactions.
;
_chemical_name_systematic
;
(<i>E</i>)-1-[2,2-Dibromo-1-(4-nitrophenyl)ethenyl]-2-(4-fluorophenyl)diazene
;
_chemical_name_common     ?
_chemical_formula_moiety     'C14 H8 Br2 F N3 O2'
_chemical_formula_sum     'C14 H8 Br2 F N3 O2'
_chemical_formula_iupac     'C14 H8 Br2 F N3 O2'
_chemical_formula_weight     429.05
_chemical_melting_point     ?
_space_group_crystal_system     monoclinic
_space_group_name_H-M_alt     'P 21/c'
_space_group_name_Hall     '-P 2ybc'
loop_
    _space_group_symop_operation_xyz
    'x, y, z'
    '-x, y+1/2, -z+1/2'
    '-x, -y, -z'
    'x, -y-1/2, z-1/2'
_cell_length_a     16.0658(2)
_cell_length_b     7.03290(10)
_cell_length_c     12.7934(2)
_cell_angle_alpha     90
_cell_angle_beta     96.8470(6)
_cell_angle_gamma     90
_cell_volume     1435.21(4)
_cell_formula_units_Z     4
_cell_measurement_reflns_used     9926
_cell_measurement_theta_min     3.17
_cell_measurement_theta_max     33.15
_cell_measurement_temperature     100(2)
_exptl_crystal_description     plate
_exptl_crystal_colour     'light red'
_exptl_crystal_size_max     0.37
_exptl_crystal_size_mid     0.21
_exptl_crystal_size_min     0.08
_exptl_crystal_density_diffrn     1.986
_exptl_crystal_density_meas     ?
_exptl_crystal_density_method     'not measured'
_exptl_crystal_F_000     832
_exptl_absorpt_coefficient_mu     5.669
_exptl_absorpt_correction_type     multi-scan
_exptl_absorpt_process_details
;
(SADABS; Krause <i>et al.</i>,  2015)
;
_exptl_absorpt_correction_T_min     0.4145
_exptl_absorpt_correction_T_max     0.7465
_diffrn_ambient_temperature     100(2)
_diffrn_source     'fine-focus sealed X-Ray tube'
_diffrn_radiation_type     MoK\a
_diffrn_radiation_wavelength     0.71073
_diffrn_radiation_monochromator     graphite
_diffrn_measurement_device_type     'Bruker AXS D8 QUEST, Photon III detector'
_diffrn_measurement_method     '\f and \w shutterless scans'
_diffrn_detector_area_resol_mean     7.31
_diffrn_reflns_number     44165
_diffrn_reflns_av_R_equivalents     0.1017
_diffrn_reflns_av_unetI/netI     0.0385
_diffrn_reflns_theta_min     2.554
_diffrn_reflns_theta_max     30.000
_diffrn_reflns_theta_full     25.242
_diffrn_measured_fraction_theta_max     1.000
_diffrn_measured_fraction_theta_full     0.999
_diffrn_reflns_limit_h_min     -22
_diffrn_reflns_limit_h_max     22
_diffrn_reflns_limit_k_min     -9
_diffrn_reflns_limit_k_max     9
_diffrn_reflns_limit_l_min     -17
_diffrn_reflns_limit_l_max     17
_refine_special_details
;
 Refinement of F^2^ against ALL reflections.  The weighted R-factor wR and
 goodness of fit S are based on F^2^, conventional R-factors R are based
 on F, with F set to zero for negative F^2^. The threshold expression of
 F^2^ > 2sigma(F^2^) is used only for calculating R-factors(gt) etc. and is
 not relevant to the choice of reflections for refinement.  R-factors based
 on F^2^ are statistically about twice as large as those based on F, and R-
 factors based on ALL data will be even larger.
;
_reflns_number_total     4177
_reflns_number_gt     3809
_reflns_threshold_expression     'I > 2\s(I)'
_refine_ls_structure_factor_coef     Fsqd
_refine_ls_matrix_type     full
_refine_ls_R_factor_all     0.0377
_refine_ls_R_factor_gt     0.0344
_refine_ls_wR_factor_gt     0.0926
_refine_ls_wR_factor_ref     0.0955
_refine_ls_goodness_of_fit_ref     1.049
_refine_ls_restrained_S_all     1.049
_refine_ls_number_reflns     4177
_refine_ls_number_parameters     199
_refine_ls_number_restraints     0
_refine_ls_hydrogen_treatment     constr
_refine_ls_weighting_scheme     calc
_refine_ls_weighting_details
              'w=1/[\s^2^(Fo^2^)+(0.0647P)^2^+0.5442P] where P=(Fo^2^+2Fc^2^)/3'
_atom_sites_solution_hydrogens     geom
_atom_sites_solution_primary     direct
_atom_sites_solution_secondary     difmap
_refine_ls_shift/su_max     0.000
_refine_ls_shift/su_mean     0.000
_refine_diff_density_max     1.997
_refine_diff_density_min     -1.043
_refine_ls_extinction_method     none
_refine_ls_extinction_coef     .
loop_
    _atom_type_symbol
    _atom_type_description
    _atom_type_scat_dispersion_real
    _atom_type_scat_dispersion_imag
    _atom_type_scat_source
    'C' 'C' 0.0033 0.0016
                         'International Tables Vol C Tables 4.2.6.8 and 6.1.1.4'
    'H' 'H' 0.0000 0.0000
                         'International Tables Vol C Tables 4.2.6.8 and 6.1.1.4'
    'N' 'N' 0.0061 0.0033
                         'International Tables Vol C Tables 4.2.6.8 and 6.1.1.4'
    'O' 'O' 0.0106 0.0060
                         'International Tables Vol C Tables 4.2.6.8 and 6.1.1.4'
    'F' 'F' 0.0171 0.0103
                         'International Tables Vol C Tables 4.2.6.8 and 6.1.1.4'
    'Br' 'Br' -0.2901 2.4595
                         'International Tables Vol C Tables 4.2.6.8 and 6.1.1.4'
_computing_data_collection
;
<i>APEX3</i> (Bruker, 2018)
;
_computing_cell_refinement
;
SAINT (Bruker, 2018)
;
_computing_data_reduction
;
SAINT (Bruker, 2018)
;
_computing_structure_solution
;
SHELXT (Sheldrick, 2015a)
;
_computing_structure_refinement
;
SHELXL2018 (Sheldrick, 2015b)
;
_computing_molecular_graphics
;
ORTEP-3 for Windows (Farrugia, 2012)
;
_computing_publication_material
;
PLATON (Spek, 2020)
;
loop_
    _atom_site_type_symbol
    _atom_site_label
    _atom_site_fract_x
    _atom_site_fract_y
    _atom_site_fract_z
    _atom_site_U_iso_or_equiv
    _atom_site_adp_type
    _atom_site_calc_flag
    _atom_site_occupancy
    _atom_site_disorder_assembly
    _atom_site_disorder_group
    Br Br1 0.07857(2) 0.35922(3) 0.08663(2) 0.01718(8) Uani d 1 . .
    Br Br2 0.02778(2) 0.28084(3) 0.31239(2) 0.02246(8) Uani d 1 . .
    C C1 0.10911(13) 0.3752(3) 0.23267(15) 0.0143(3) Uani d 1 . .
    C C2 0.18336(12) 0.4450(3) 0.27612(15) 0.0135(3) Uani d 1 . .
    C C3 0.20411(12) 0.4693(3) 0.39184(15) 0.0131(3) Uani d 1 . .
    C C4 0.26892(13) 0.3653(3) 0.44734(16) 0.0151(4) Uani d 1 . .
    H H4 0.301935 0.282209 0.410651 0.018 Uiso calc 1 . .
    C C5 0.28537(13) 0.3827(3) 0.55606(16) 0.0148(3) Uani d 1 . .
    H H5 0.329792 0.313645 0.594394 0.018 Uiso calc 1 . .
    C C6 0.23537(13) 0.5033(3) 0.60701(15) 0.0141(3) Uani d 1 . .
    C C7 0.17169(13) 0.6115(3) 0.55419(16) 0.0158(4) Uani d 1 . .
    H H7 0.139047 0.694455 0.591491 0.019 Uiso calc 1 . .
    C C8 0.15669(12) 0.5958(3) 0.44533(15) 0.0143(3) Uani d 1 . .
    H H8 0.114268 0.670850 0.407127 0.017 Uiso calc 1 . .
    N N1 0.24975(12) 0.5135(2) 0.72236(14) 0.0178(3) Uani d 1 . .
    O O1 0.19544(12) 0.5861(2) 0.76893(13) 0.0259(3) Uani d 1 . .
    O O2 0.31534(11) 0.4454(2) 0.76654(12) 0.0245(3) Uani d 1 . .
    N N2 0.23866(11) 0.4967(2) 0.20300(13) 0.0153(3) Uani d 1 . .
    N N3 0.31074(11) 0.5492(3) 0.24360(14) 0.0165(3) Uani d 1 . .
    C C9 0.36346(12) 0.6039(3) 0.16716(15) 0.0144(3) Uani d 1 . .
    C C10 0.33917(13) 0.6020(3) 0.05795(16) 0.0158(4) Uani d 1 . .
    H H10 0.285307 0.556049 0.030764 0.019 Uiso calc 1 . .
    C C11 0.39360(14) 0.6669(3) -0.00982(16) 0.0177(4) Uani d 1 . .
    H H11 0.377788 0.667540 -0.083780 0.021 Uiso calc 1 . .
    C C12 0.47214(14) 0.7314(3) 0.03294(17) 0.0185(4) Uani d 1 . .
    C C13 0.49862(14) 0.7325(3) 0.13950(18) 0.0203(4) Uani d 1 . .
    H H13 0.553030 0.776322 0.165862 0.024 Uiso calc 1 . .
    C C14 0.44330(14) 0.6675(3) 0.20716(17) 0.0186(4) Uani d 1 . .
    H H14 0.459864 0.666418 0.280965 0.022 Uiso calc 1 . .
    F F1 0.52527(9) 0.7950(2) -0.03383(11) 0.0261(3) Uani d 1 . .
loop_
    _atom_site_aniso_label
    _atom_site_aniso_U_11
    _atom_site_aniso_U_22
    _atom_site_aniso_U_33
    _atom_site_aniso_U_12
    _atom_site_aniso_U_13
    _atom_site_aniso_U_23
    Br1 0.01901(12) 0.01931(12) 0.01257(11) 0.00170(7) -0.00084(8) -0.00163(6)
    Br2 0.02126(13) 0.02844(14) 0.01798(12) -0.00940(8) 0.00360(8) 0.00113(8)
    C1 0.0179(9) 0.0133(8) 0.0121(8) -0.0006(7) 0.0030(7) 0.0007(6)
    C2 0.0173(8) 0.0111(8) 0.0124(8) 0.0016(6) 0.0022(6) 0.0007(6)
    C3 0.0144(8) 0.0131(8) 0.0118(8) -0.0003(6) 0.0022(6) 0.0005(6)
    C4 0.0176(9) 0.0159(9) 0.0124(8) 0.0025(7) 0.0038(7) 0.0002(6)
    C5 0.0165(8) 0.0144(8) 0.0134(8) 0.0000(7) 0.0013(7) 0.0020(7)
    C6 0.0196(9) 0.0124(8) 0.0105(8) -0.0044(7) 0.0027(7) -0.0002(6)
    C7 0.0197(9) 0.0124(8) 0.0159(9) 0.0001(7) 0.0052(7) -0.0017(7)
    C8 0.0156(8) 0.0133(8) 0.0142(8) 0.0016(7) 0.0023(7) 0.0000(7)
    N1 0.0269(9) 0.0122(7) 0.0147(8) -0.0054(6) 0.0037(6) -0.0008(6)
    O1 0.0394(9) 0.0243(8) 0.0159(7) 0.0010(7) 0.0107(7) -0.0038(6)
    O2 0.0325(9) 0.0245(8) 0.0150(7) -0.0041(7) -0.0029(6) 0.0020(6)
    N2 0.0182(8) 0.0141(7) 0.0139(7) 0.0018(6) 0.0026(6) 0.0002(6)
    N3 0.0192(8) 0.0158(8) 0.0148(7) 0.0010(6) 0.0034(6) 0.0005(6)
    C9 0.0172(9) 0.0133(8) 0.0128(8) 0.0019(7) 0.0026(7) -0.0002(7)
    C10 0.0179(9) 0.0154(8) 0.0140(8) 0.0004(7) 0.0012(7) -0.0010(7)
    C11 0.0212(9) 0.0184(9) 0.0132(8) -0.0013(8) 0.0015(7) -0.0007(7)
    C12 0.0194(9) 0.0183(9) 0.0188(9) -0.0006(7) 0.0062(8) 0.0009(7)
    C13 0.0168(9) 0.0232(10) 0.0205(10) -0.0025(8) 0.0012(8) -0.0018(8)
    C14 0.0198(9) 0.0217(9) 0.0140(9) -0.0006(8) 0.0004(7) -0.0017(7)
    F1 0.0239(7) 0.0354(8) 0.0202(6) -0.0064(6) 0.0081(5) 0.0037(6)
_geom_special_details
;
 All esds (except the esd in the dihedral angle between two l.s. planes)
 are estimated using the full covariance matrix.  The cell esds are taken
 into account individually in the estimation of esds in distances, angles
 and torsion angles; correlations between esds in cell parameters are only
 used when they are defined by crystal symmetry.  An approximate (isotropic)
 treatment of cell esds is used for estimating esds involving l.s. planes.
;
loop_
    _geom_bond_atom_site_label_1
    _geom_bond_atom_site_label_2
    _geom_bond_site_symmetry_2
    _geom_bond_distance
    _geom_bond_publ_flag
    Br1 C1 . 1.878(2) ?
    Br2 C1 . 1.872(2) ?
    C1 C2 . 1.347(3) ?
    C2 N2 . 1.412(3) ?
    C2 C3 . 1.488(3) ?
    C3 C4 . 1.395(3) ?
    C3 C8 . 1.402(3) ?
    C4 C5 . 1.390(3) ?
    C4 H4 . 0.9500 ?
    C5 C6 . 1.384(3) ?
    C5 H5 . 0.9500 ?
    C6 C7 . 1.385(3) ?
    C6 N1 . 1.468(2) ?
    C7 C8 . 1.389(3) ?
    C7 H7 . 0.9500 ?
    C8 H8 . 0.9500 ?
    N1 O1 . 1.225(2) ?
    N1 O2 . 1.232(3) ?
    N2 N3 . 1.266(2) ?
    N3 C9 . 1.421(3) ?
    C9 C14 . 1.397(3) ?
    C9 C10 . 1.405(3) ?
    C10 C11 . 1.380(3) ?
    C10 H10 . 0.9500 ?
    C11 C12 . 1.390(3) ?
    C11 H11 . 0.9500 ?
    C12 F1 . 1.354(2) ?
    C12 C13 . 1.379(3) ?
    C13 C14 . 1.390(3) ?
    C13 H13 . 0.9500 ?
    C14 H14 . 0.9500 ?
loop_
    _geom_angle_atom_site_label_1
    _geom_angle_atom_site_label_2
    _geom_angle_atom_site_label_3
    _geom_angle_site_symmetry_1
    _geom_angle_site_symmetry_3
    _geom_angle
    _geom_angle_publ_flag
    C2 C1 Br2 . . 123.06(15) ?
    C2 C1 Br1 . . 123.08(15) ?
    Br2 C1 Br1 . . 113.85(10) ?
    C1 C2 N2 . . 114.61(17) ?
    C1 C2 C3 . . 122.32(17) ?
    N2 C2 C3 . . 123.05(17) ?
    C4 C3 C8 . . 120.02(18) ?
    C4 C3 C2 . . 120.73(17) ?
    C8 C3 C2 . . 119.23(17) ?
    C5 C4 C3 . . 120.28(18) ?
    C5 C4 H4 . . 119.9 ?
    C3 C4 H4 . . 119.9 ?
    C6 C5 C4 . . 118.27(18) ?
    C6 C5 H5 . . 120.9 ?
    C4 C5 H5 . . 120.9 ?
    C5 C6 C7 . . 122.93(18) ?
    C5 C6 N1 . . 118.21(18) ?
    C7 C6 N1 . . 118.85(17) ?
    C6 C7 C8 . . 118.38(18) ?
    C6 C7 H7 . . 120.8 ?
    C8 C7 H7 . . 120.8 ?
    C7 C8 C3 . . 120.04(18) ?
    C7 C8 H8 . . 120.0 ?
    C3 C8 H8 . . 120.0 ?
    O1 N1 O2 . . 123.97(19) ?
    O1 N1 C6 . . 118.25(18) ?
    O2 N1 C6 . . 117.77(17) ?
    N3 N2 C2 . . 114.84(17) ?
    N2 N3 C9 . . 112.81(17) ?
    C14 C9 C10 . . 120.10(19) ?
    C14 C9 N3 . . 115.55(18) ?
    C10 C9 N3 . . 124.33(18) ?
    C11 C10 C9 . . 119.98(19) ?
    C11 C10 H10 . . 120.0 ?
    C9 C10 H10 . . 120.0 ?
    C10 C11 C12 . . 118.29(19) ?
    C10 C11 H11 . . 120.9 ?
    C12 C11 H11 . . 120.9 ?
    F1 C12 C13 . . 118.6(2) ?
    F1 C12 C11 . . 118.07(19) ?
    C13 C12 C11 . . 123.3(2) ?
    C12 C13 C14 . . 118.0(2) ?
    C12 C13 H13 . . 121.0 ?
    C14 C13 H13 . . 121.0 ?
    C13 C14 C9 . . 120.3(2) ?
    C13 C14 H14 . . 119.8 ?
    C9 C14 H14 . . 119.8 ?
loop_
    _geom_torsion_atom_site_label_1
    _geom_torsion_atom_site_label_2
    _geom_torsion_atom_site_label_3
    _geom_torsion_atom_site_label_4
    _geom_torsion_site_symmetry_1
    _geom_torsion_site_symmetry_2
    _geom_torsion_site_symmetry_3
    _geom_torsion_site_symmetry_4
    _geom_torsion
    _geom_torsion_publ_flag
    Br2 C1 C2 N2 . . . . 175.66(13) ?
    Br1 C1 C2 N2 . . . . -3.1(3) ?
    Br2 C1 C2 C3 . . . . -5.6(3) ?
    Br1 C1 C2 C3 . . . . 175.56(14) ?
    C1 C2 C3 C4 . . . . 115.8(2) ?
    N2 C2 C3 C4 . . . . -65.7(3) ?
    C1 C2 C3 C8 . . . . -63.1(3) ?
    N2 C2 C3 C8 . . . . 115.5(2) ?
    C8 C3 C4 C5 . . . . 1.7(3) ?
    C2 C3 C4 C5 . . . . -177.12(18) ?
    C3 C4 C5 C6 . . . . 0.8(3) ?
    C4 C5 C6 C7 . . . . -2.1(3) ?
    C4 C5 C6 N1 . . . . 176.62(18) ?
    C5 C6 C7 C8 . . . . 1.0(3) ?
    N1 C6 C7 C8 . . . . -177.77(17) ?
    C6 C7 C8 C3 . . . . 1.5(3) ?
    C4 C3 C8 C7 . . . . -2.9(3) ?
    C2 C3 C8 C7 . . . . 175.96(18) ?
    C5 C6 N1 O1 . . . . -164.51(19) ?
    C7 C6 N1 O1 . . . . 14.3(3) ?
    C5 C6 N1 O2 . . . . 14.4(3) ?
    C7 C6 N1 O2 . . . . -166.82(18) ?
    C1 C2 N2 N3 . . . . -175.03(18) ?
    C3 C2 N2 N3 . . . . 6.3(3) ?
    C2 N2 N3 C9 . . . . -178.63(16) ?
    N2 N3 C9 C14 . . . . 178.57(18) ?
    N2 N3 C9 C10 . . . . 0.4(3) ?
    C14 C9 C10 C11 . . . . -1.4(3) ?
    N3 C9 C10 C11 . . . . 176.7(2) ?
    C9 C10 C11 C12 . . . . 0.6(3) ?
    C10 C11 C12 F1 . . . . -179.95(19) ?
    C10 C11 C12 C13 . . . . 0.5(3) ?
    F1 C12 C13 C14 . . . . 179.7(2) ?
    C11 C12 C13 C14 . . . . -0.7(3) ?
    C12 C13 C14 C9 . . . . -0.1(3) ?
    C10 C9 C14 C13 . . . . 1.2(3) ?
    N3 C9 C14 C13 . . . . -177.1(2) ?
loop_
    _geom_hbond_atom_site_label_D
    _geom_hbond_atom_site_label_H
    _geom_hbond_atom_site_label_A
    _geom_hbond_site_symmetry_A
    _geom_hbond_distance_DH
    _geom_hbond_distance_HA
    _geom_hbond_distance_DA
    _geom_hbond_angle_DHA
    _geom_hbond_publ_flag
    C4 H4 O2 4_565 0.95 2.47 3.331(3) 151.00 yes
    C5 H5 F1 2_645 0.95 2.54 3.150(3) 122.00 yes
    C11 H11 O2 1_554 0.95 2.58 3.367(3) 140.00 yes
    C14 H14 F1 4_576 0.95 2.49 3.427(3) 169.00 yes
_shelx_space_group_comment
;
The symmetry employed for this shelxl refinement is uniquely defined
by the following loop, which should always be used as a source of
symmetry information in preference to the above space-group names.
They are only intended as comments.
;
_shelx_estimated_absorpt_T_min     0.228
_shelx_estimated_absorpt_T_max     0.660
_shelx_hkl_file
;
  -2   0   0   -0.07    0.04
  -2   0   0   65.23    0.81
   2   0   0   66.19    0.95
   2   0   0   68.62    0.83
  -3   0   0   46.88    1.00
  -3   0   0   73.26    1.56
  -3   0   0   41.94    0.97
  -3   0   0   40.80    0.80
  -3   0   0   47.46    0.86
   3   0   0   48.85    1.01
   3   0   0   33.99    0.81
   3   0   0   40.58    0.94
   3   0   0   41.43    0.80
   3   0   0   44.97    0.83
  -4   0   0  346.28    3.61
  -4   0   0  277.54    2.58
  -4   0   0  310.45    3.00
  -4   0   0  332.93    2.65
  -4   0   0  300.28    2.47
  -4   0   0  349.91    2.68
   4   0   0  363.85    3.73
   4   0   0  259.64    2.54
   4   0   0  295.62    2.88
   4   0   0  315.75    2.53
   4   0   0  336.14    2.59
  -5   0   0   59.20    1.44
  -5   0   0   48.60    1.37
  -5   0   0   54.44    1.19
  -5   0   0   51.85    1.17
  -5   0   0   61.92    1.28
   5   0   0   59.47    1.44
   5   0   0   57.02    1.45
   5   0   0   42.91    1.19
   5   0   0   53.76    1.17
   5   0   0   54.48    1.19
  -6   0   0    0.73    0.30
  -6   0   0    0.62    0.23
  -6   0   0    0.84    0.35
  -6   0   0    1.28    0.33
  -6   0   0    0.66    0.28
  -6   0   0    0.91    0.29
   6   0   0    0.54    0.27
   6   0   0    1.26    0.51
   6   0   0    1.22    0.37
   6   0   0    0.80    0.27
   6   0   0    0.97    0.30
  -7   0   0  229.36    3.38
  -7   0   0  191.64    3.18
  -7   0   0  184.58    2.60
  -7   0   0  222.23    2.86
   7   0   0  214.90    3.28
   7   0   0  168.08    2.76
  -8   0   0   85.87    2.27
  -8   0   0   71.87    2.15
  -8   0   0   71.13    1.77
  -8   0   0   84.83    1.93
   8   0   0   84.10    2.26
   8   0   0   62.13    1.85
  -9   0   0   19.58    1.26
  -9   0   0   17.57    1.28
  -9   0   0   16.44    1.02
  -9   0   0   19.60    1.08
   9   0   0   18.37    1.26
   9   0   0   15.12    1.11
 -10   0   0    8.41    1.03
 -10   0   0    5.94    0.95
 -10   0   0    6.35    0.82
 -10   0   0    6.81    0.84
  10   0   0    7.90    1.15
  10   0   0    4.76    0.88
 -11   0   0   38.21    1.91
 -11   0   0   32.62    1.86
 -11   0   0   35.79    1.59
  11   0   0   53.80    2.84
  11   0   0   30.45    1.69
 -12   0   0   47.39    2.23
 -12   0   0   43.54    2.27
 -12   0   0   42.77    1.82
 -12   0   0   49.79    1.93
  12   0   0   46.37    2.25
  12   0   0   40.13    2.03
 -13   0   0   31.52    2.02
 -13   0   0   31.54    2.07
 -13   0   0   30.49    1.67
 -13   0   0   34.20    1.76
  13   0   0   32.49    2.13
  13   0   0   26.53    1.85
 -14   0   0   20.02    1.80
 -14   0   0   19.98    1.89
 -14   0   0   18.10    1.49
 -14   0   0   19.68    1.54
  14   0   0   18.73    1.85
  14   0   0   19.43    1.76
 -15   0   0   29.44    2.18
 -15   0   0   24.60    1.74
 -15   0   0   29.64    1.87
  15   0   0   24.69    2.14
  15   0   0   25.08    2.01
 -16   0   0   60.39    3.02
 -16   0   0   55.82    3.09
 -16   0   0   52.91    2.40
 -16   0   0   62.51    2.59
  16   0   0   55.82    3.03
  16   0   0   53.43    2.80
 -17   0   0  130.44    4.43
 -17   0   0  127.44    4.67
 -17   0   0  117.94    3.51
 -17   0   0  131.60    3.70
  17   0   0  136.42    4.62
 -18   0   0  241.78    6.16
 -18   0   0  224.65    6.28
 -18   0   0  212.80    4.77
 -18   0   0  245.67    5.13
  18   0   0  238.45    6.22
  18   0   0  205.73    5.41
 -19   0   0  212.88    6.00
 -19   0   0  205.77    6.29
 -19   0   0  197.88    4.83
 -19   0   0  216.96    5.01
  19   0   0  207.50    6.06
  19   0   0  186.57    5.44
 -20   0   0  149.98    5.30
 -20   0   0  132.29    5.34
 -20   0   0  130.80    4.08
 -20   0   0  143.04    4.29
  20   0   0  141.32    5.29
  20   0   0  124.20    4.76
 -21   0   0   69.28    3.90
 -21   0   0   69.90    4.34
 -21   0   0   65.07    3.15
 -21   0   0   67.72    3.17
  21   0   0   67.40    4.05
  21   0   0   55.04    3.57
 -22   0   0   36.46    3.53
 -22   0   0   32.90    2.52
 -22   0   0   28.48    2.39
  22   0   0   36.28    3.25
  22   0   0   33.38    3.05
 -23   0   0    5.88    1.97
 -23   0   0    8.72    1.65
 -23   0   0    6.79    1.53
  23   0   0    7.53    2.01
 -24   0   0   -0.82    1.67
  24   0   0    0.39    1.57
   0   1   0    0.05    0.07
   0   1   0    0.30    0.10
   0   1   0   -0.01    0.05
   0   1   0    0.26    0.11
   0   1   0    0.37    0.13
   0  -1   0    0.50    0.13
   0  -1   0    0.95    0.17
   0  -1   0    0.12    0.09
  -1   1   0   90.64    1.21
  -1   1   0   46.48    0.87
  -1   1   0   63.21    0.98
  -1   1   0   68.82    0.84
  -1   1   0   85.90    1.15
   1   1   0   94.80    1.23
   1   1   0   88.91    0.77
   1   1   0   54.09    0.96
   1   1   0   81.80    1.37
  -1  -1   0   92.32    1.23
  -1  -1   0   71.01    1.88
  -1  -1   0   91.74    1.16
  -1  -1   0   92.40    1.16
  -1  -1   0   53.66    0.97
  -1  -1   0   66.50    1.27
   1  -1   0   87.48    1.20
   1  -1   0   78.86    1.92
   1  -1   0   82.87    1.12
   1  -1   0   75.35    0.93
   1  -1   0   85.03    1.16
   1  -1   0   87.22    1.16
  -2   1   0  851.99    4.14
  -2   1   0  864.65    4.13
  -2   1   0  592.42    3.48
  -2   1   0  784.23    2.70
   2   1   0  888.26    4.20
   2   1   0 1280.32    6.27
   2   1   0  884.01    2.62
   2   1   0  856.52    4.77
  -2  -1   0  811.07    4.01
  -2  -1   0  831.09    2.55
  -2  -1   0  890.54    4.10
  -2  -1   0  494.91    3.27
   2  -1   0  880.97    4.18
   2  -1   0  607.24    3.56
   2  -1   0  741.26    3.79
   2  -1   0  862.73    2.84
   2  -1   0  837.34    3.71
  -3   1   0  435.11    3.28
  -3   1   0  435.63    3.31
  -3   1   0  279.82    2.71
  -3   1   0  369.10    3.08
  -3   1   0  430.80    2.16
  -3   1   0  426.03    2.89
   3   1   0  456.56    3.36
   3   1   0  409.84    3.21
   3   1   0  342.18    2.07
   3   1   0  408.88    2.24
   3   1   0  422.60    3.19
   3   1   0  272.45    2.65
   3   1   0  401.89    3.09
  -3  -1   0  470.45    3.46
  -3  -1   0  421.17    3.25
  -3  -1   0  407.31    2.24
  -3  -1   0  454.33    3.36
  -3  -1   0  254.94    2.60
  -3  -1   0  426.61    3.23
   3  -1   0  420.23    3.28
   3  -1   0  415.21    3.22
   3  -1   0  283.46    2.77
   3  -1   0  344.67    2.94
   3  -1   0  440.54    2.20
   3  -1   0  413.33    2.86
  -4   1   0 1477.28    6.69
  -4   1   0 1570.64    4.69
   4   1   0 1633.32    7.03
   4   1   0 1418.67    6.63
   4   1   0 1078.87    5.16
   4   1   0 1526.13    7.87
   4   1   0  994.73    5.49
   4   1   0 1420.17    6.27
  -4  -1   0 1471.69    6.72
  -4  -1   0  926.63    5.39
   4  -1   0 2456.21   11.02
   4  -1   0 1485.66    6.84
   4  -1   0 1506.89    5.81
  -5   1   0  988.44    6.01
  -5   1   0 1044.78    6.43
  -5   1   0  842.94    5.76
  -5   1   0 1055.23    4.36
  -5   1   0  979.30    4.24
  -5   1   0 1034.20    5.30
   5   1   0 1085.95    6.30
   5   1   0  943.74    6.15
   5   1   0  663.20    3.98
   5   1   0  859.21    4.48
  -5  -1   0 1089.47    6.43
  -5  -1   0  986.56    6.04
  -5  -1   0  848.41    4.45
  -5  -1   0 1013.39    6.23
  -5  -1   0  650.55    4.88
  -5  -1   0 1038.68    5.88
   5  -1   0 1027.14    6.16
   5  -1   0  718.04    5.34
   5  -1   0  980.93    4.24
   5  -1   0  996.71    5.12
  -6   1   0   94.33    2.14
  -6   1   0  117.65    1.68
  -6   1   0  106.83    1.59
  -6   1   0  119.17    1.97
   6   1   0  162.93    3.46
   6   1   0   76.98    1.56
  -6  -1   0  117.57    2.33
  -6  -1   0  105.26    2.17
  -6  -1   0   90.68    1.65
  -6  -1   0  112.13    2.30
  -6  -1   0   79.51    1.87
  -6  -1   0  115.41    2.13
   6  -1   0  112.59    2.24
   6  -1   0  110.96    2.28
   6  -1   0   85.77    2.04
   6  -1   0  106.46    1.59
  -7   1   0   96.25    2.26
  -7   1   0   78.50    2.13
  -7   1   0   97.18    1.64
  -7   1   0   85.48    1.57
  -7   1   0   97.34    1.92
   7   1   0   87.65    2.17
   7   1   0   66.24    1.59
  -7  -1   0  100.87    2.34
  -7  -1   0   86.66    2.13
  -7  -1   0   88.66    2.23
  -7  -1   0   67.39    1.84
  -7  -1   0   90.79    2.03
   7  -1   0   91.98    2.19
   7  -1   0   93.78    2.27
   7  -1   0   70.52    2.00
  -8   1   0   34.01    1.50
  -8   1   0   26.31    1.41
  -8   1   0   35.25    1.11
  -8   1   0   31.02    1.07
  -8   1   0   34.11    1.27
   8   1   0   23.73    1.10
  -8  -1   0   32.16    1.48
  -8  -1   0   30.47    1.48
  -8  -1   0   25.98    1.27
  -8  -1   0   34.40    1.39
   8  -1   0   35.72    1.58
   8  -1   0   26.38    1.38
  -9   1   0    8.94    0.97
  -9   1   0    7.53    1.02
  -9   1   0    8.94    0.71
  -9   1   0    8.41    0.83
   9   1   0    8.38    0.95
   9   1   0    8.14    0.84
  -9  -1   0    8.87    0.97
  -9  -1   0    7.33    0.98
  -9  -1   0    6.23    0.95
  -9  -1   0    8.94    0.88
   9  -1   0    8.76    1.03
   9  -1   0    4.92    0.80
 -10   1   0    5.42    0.79
 -10   1   0    4.19    0.87
 -10   1   0    5.91    0.71
 -10   1   0    4.72    0.72
  10   1   0    3.27    0.65
  10   1   0    3.06    0.66
 -10  -1   0    5.81    0.94
 -10  -1   0    3.88    0.84
 -10  -1   0    3.32    0.70
 -10  -1   0    3.62    0.70
  10  -1   0    3.39    0.78
  10  -1   0    4.44    0.84
 -11   1   0   61.12    2.36
 -11   1   0   49.46    2.26
 -11   1   0   51.15    1.67
 -11   1   0   59.27    1.95
  11   1   0   54.65    2.27
 -11  -1   0   57.60    2.31
 -11  -1   0   44.59    1.91
 -11  -1   0   58.21    2.08
  11  -1   0   56.80    2.35
  11  -1   0   49.66    2.20
 -12   1   0   56.69    2.41
 -12   1   0   51.72    2.47
 -12   1   0   49.63    1.75
  12   1   0   52.91    2.37
  12   1   0   44.45    1.95
 -12  -1   0   54.05    2.36
 -12  -1   0   50.29    2.38
 -12  -1   0   45.87    2.06
 -12  -1   0   53.63    2.09
  12  -1   0   52.99    2.45
  12  -1   0   47.41    2.26
 -13   1   0  101.15    3.30
 -13   1   0  101.21    3.47
 -13   1   0   84.46    3.22
 -13   1   0  102.03    2.76
  13   1   0   98.85    3.30
  13   1   0   87.46    2.78
 -13  -1   0   99.84    3.42
 -13  -1   0   91.10    2.91
 -13  -1   0  106.77    3.01
  13  -1   0   98.91    3.50
  13  -1   0   90.75    3.16
 -14   1   0   82.53    3.15
 -14   1   0   73.95    3.18
 -14   1   0   71.52    2.28
 -14   1   0   81.68    2.62
  14   1   0   79.02    3.14
  14   1   0   65.91    2.59
 -14  -1   0   91.17    3.35
 -14  -1   0   76.17    3.23
 -14  -1   0   68.61    2.69
 -14  -1   0   81.19    2.77
  14  -1   0   79.93    3.25
  14  -1   0   65.53    2.88
 -15   1   0  147.94    4.85
 -15   1   0  144.01    3.25
 -15   1   0  174.71    3.87
  15   1   0  162.45    4.57
  15   1   0  147.39    3.89
 -15  -1   0  174.67    4.71
 -15  -1   0  147.23    3.91
 -15  -1   0  174.95    4.11
  15  -1   0  166.33    4.68
  15  -1   0  150.50    4.41
 -16   1   0   88.83    3.85
 -16   1   0   79.93    2.62
 -16   1   0   90.91    2.98
  16   1   0   88.52    3.66
  16   1   0   78.79    3.08
 -16  -1   0   98.56    3.78
 -16  -1   0   87.78    3.80
 -16  -1   0   85.25    3.22
 -16  -1   0   95.01    3.21
  16  -1   0   90.99    3.76
  16  -1   0   80.27    5.61
 -17   1   0   58.42    3.19
 -17   1   0   56.83    3.29
 -17   1   0   48.70    2.21
 -17   1   0   57.56    2.52
  17   1   0   57.24    3.23
  17   1   0   51.22    2.71
 -17  -1   0   58.04    3.17
 -17  -1   0   58.13    3.30
 -17  -1   0   50.81    2.72
 -17  -1   0   59.28    2.70
  17  -1   0   53.92    3.21
  17  -1   0   52.53    3.14
 -18   1   0    6.67    1.46
 -18   1   0    5.05    1.54
 -18   1   0    6.50    1.18
 -18   1   0    6.18    1.22
  18   1   0    5.99    1.48
  18   1   0    6.33    2.26
 -18  -1   0   10.23    1.79
 -18  -1   0    8.66    1.78
 -18  -1   0    6.00    1.36
 -18  -1   0    7.36    1.39
  18  -1   0    5.39    1.53
  18  -1   0    8.83    1.75
 -19   1   0   -0.11    0.94
 -19   1   0    2.24    1.40
 -19   1   0   -0.67    0.77
 -19   1   0    0.01    0.83
  19   1   0   -0.56    1.10
  19   1   0    0.68    1.04
 -19  -1   0    1.50    1.03
 -19  -1   0   -0.42    1.19
 -19  -1   0   -0.12    1.00
 -19  -1   0    0.94    1.03
  19  -1   0    1.35    1.21
  19  -1   0    1.03    1.26
 -20   1   0   14.38    2.06
 -20   1   0   15.58    2.48
 -20   1   0   14.86    1.66
 -20   1   0   16.29    2.13
  20   1   0   11.49    2.02
  20   1   0   14.92    2.01
 -20  -1   0   15.97    2.13
 -20  -1   0   12.74    2.23
 -20  -1   0   16.24    2.04
 -20  -1   0   16.15    1.97
  20  -1   0   12.39    2.30
  20  -1   0   13.55    2.24
 -21   1   0   76.19    4.15
 -21   1   0   66.27    4.26
 -21   1   0   62.09    2.81
 -21   1   0   73.51    3.17
  21   1   0   70.43    4.06
  21   1   0   60.67    3.43
 -21  -1   0   67.40    3.88
 -21  -1   0   62.74    4.20
 -21  -1   0   71.72    3.59
 -21  -1   0   72.62    3.38
  21  -1   0   73.14    4.20
  21  -1   0   66.17    4.03
 -22   1   0   38.60    3.83
 -22   1   0   33.93    2.24
 -22   1   0   40.63    2.64
  22   1   0   35.44    3.10
 -22  -1   0   36.45    5.07
 -22  -1   0   42.01    3.73
 -22  -1   0   37.36    2.94
 -22  -1   0   48.86    2.95
  22  -1   0   41.07    4.22
  22  -1   0   37.17    3.87
 -23   1   0   65.35    4.67
 -23   1   0   55.54    3.12
  23   1   0   48.79    3.58
 -23  -1   0   51.66    4.26
 -23  -1   0   50.98    3.35
 -23  -1   0   61.20    3.26
  23  -1   0   50.24    3.97
 -24   1   0   47.87    4.40
  24   1   0   32.20    3.11
 -24  -1   0   35.52    4.03
 -24  -1   0   40.57    4.43
 -24  -1   0   36.19    2.81
  24  -1   0   33.52    3.51
   0   2   0  147.14    2.06
   0   2   0  139.47    2.03
   0   2   0  111.13    1.49
   0   2   0  144.26    1.97
   0   2   0   85.30    1.51
   0  -2   0  140.24    2.05
   0  -2   0  127.63    1.62
   0  -2   0  142.83    1.93
   0  -2   0  105.18    1.71
   0  -2   0  131.24    2.08
  -1   2   0   97.75    1.72
  -1   2   0   96.17    1.72
  -1   2   0   67.78    1.31
  -1   2   0   97.44    1.67
  -1   2   0   61.42    1.21
  -1   2   0   86.11    1.94
   1   2   0   96.07    1.70
   1   2   0   96.48    1.72
   1   2   0   82.18    1.14
   1   2   0  102.56    1.70
   1   2   0   57.51    1.33
  -1  -2   0   99.29    1.78
  -1  -2   0   96.75    1.74
  -1  -2   0   94.00    1.25
  -1  -2   0   98.14    1.63
  -1  -2   0   64.22    1.44
   1  -2   0   98.18    1.75
   1  -2   0   82.38    1.47
   1  -2   0   90.01    1.58
   1  -2   0   74.21    1.35
   1  -2   0   87.12    1.68
  -3   2   0  106.66    1.98
  -3   2   0   96.09    1.87
  -3   2   0   81.38    1.26
  -3   2   0  100.57    1.85
   3   2   0  100.16    1.93
   3   2   0  106.04    1.17
  -3  -2   0  108.99    2.04
  -3  -2   0   98.76    1.91
  -3  -2   0  103.13    1.17
  -3  -2   0  106.83    1.93
  -3  -2   0   61.28    1.60
  -3  -2   0   95.79    1.96
   3  -2   0  101.27    1.98
   3  -2   0   98.75    1.91
   3  -2   0   77.57    1.73
   3  -2   0   98.41    1.40
   3  -2   0   97.82    1.82
  -4   2   0  127.35    2.30
  -4   2   0  110.11    2.14
  -4   2   0  102.62    1.39
  -4   2   0  116.43    2.04
   4   2   0  107.42    2.11
   4   2   0  106.19    1.30
   4   2   0  125.22    1.39
  -4  -2   0  127.52    2.34
  -4  -2   0  107.64    1.31
  -4  -2   0  122.65    2.22
  -4  -2   0   70.17    1.81
  -4  -2   0  113.05    2.23
   4  -2   0  117.57    2.26
   4  -2   0   87.95    1.99
   4  -2   0  124.22    1.55
   4  -2   0  115.13    2.03
  -5   2   0    1.51    0.43
  -5   2   0    0.66    0.38
  -5   2   0    1.54    0.28
  -5   2   0    1.30    0.40
   5   2   0    1.21    0.42
   5   2   0    1.20    0.26
   5   2   0    2.23    0.35
  -5  -2   0    1.07    0.37
  -5  -2   0    2.57    0.49
  -5  -2   0    2.83    0.56
  -5  -2   0    0.96    0.41
  -5  -2   0    2.42    0.53
   5  -2   0    2.63    0.56
   5  -2   0    1.01    0.32
   5  -2   0    0.94    0.43
   5  -2   0    1.57    0.30
   5  -2   0    1.14    0.40
  -6   2   0   62.80    1.86
  -6   2   0   54.91    1.78
  -6   2   0   60.38    1.63
   6   2   0   53.56    1.72
   6   2   0   41.11    1.05
   6   2   0   56.83    1.20
  -6  -2   0   61.88    1.87
  -6  -2   0   55.69    1.73
  -6  -2   0   61.63    1.86
  -6  -2   0   35.52    1.47
  -6  -2   0   58.06    1.78
   6  -2   0   62.10    1.83
   6  -2   0   62.04    1.90
   6  -2   0   45.34    1.68
   6  -2   0   63.19    1.21
  -7   2   0    8.84    0.93
  -7   2   0    9.06    0.94
  -7   2   0   10.24    0.59
  -7   2   0   11.23    0.63
  -7   2   0   10.62    0.85
   7   2   0    7.77    0.88
   7   2   0    5.98    0.54
   7   2   0    9.72    0.64
  -7  -2   0    9.47    0.97
  -7  -2   0    9.38    1.00
  -7  -2   0    9.50    0.96
  -7  -2   0    9.91    0.94
   7  -2   0   10.67    0.99
   7  -2   0   10.87    1.06
   7  -2   0    5.44    0.81
   7  -2   0   10.22    0.62
  -8   2   0   21.65    1.35
  -8   2   0   18.65    1.33
  -8   2   0   21.23    0.84
  -8   2   0   19.11    0.82
  -8   2   0   20.28    1.14
   8   2   0   18.57    1.25
   8   2   0   14.10    0.82
  -8  -2   0   21.20    1.35
  -8  -2   0   16.02    1.30
  -8  -2   0   11.60    1.09
  -8  -2   0   20.18    1.27
   8  -2   0   21.31    1.41
   8  -2   0   14.56    1.17
   8  -2   0   20.72    0.86
  -9   2   0   39.62    1.82
  -9   2   0   31.07    1.69
  -9   2   0   37.71    1.14
  -9   2   0   34.67    1.12
  -9   2   0   38.43    1.54
   9   2   0   33.71    1.69
   9   2   0   24.38    1.12
  -9  -2   0   40.69    1.87
  -9  -2   0   38.71    1.86
  -9  -2   0   27.49    1.56
  -9  -2   0   36.02    1.97
   9  -2   0   37.00    1.85
   9  -2   0   26.37    1.62
 -10   2   0    2.18    0.70
 -10   2   0    1.25    0.70
 -10   2   0    1.03    0.39
 -10   2   0    1.98    0.61
  10   2   0    1.21    0.60
  10   2   0    1.10    0.48
 -10  -2   0    1.52    0.68
 -10  -2   0    1.34    0.66
 -10  -2   0    0.78    0.59
 -10  -2   0    0.84    0.56
  10  -2   0    0.52    0.62
  10  -2   0    1.01    0.67
 -11   2   0    0.19    0.50
 -11   2   0    0.33    0.66
 -11   2   0    0.40    0.37
 -11   2   0    1.20    0.61
  11   2   0    0.70    0.58
  11   2   0    0.26    0.45
 -11  -2   0    1.05    0.57
 -11  -2   0    0.55    0.63
 -11  -2   0   -0.02    0.55
 -11  -2   0    0.01    0.54
  11  -2   0    2.23    0.86
  11  -2   0    0.48    0.67
 -12   2   0   40.12    2.16
 -12   2   0   35.58    2.20
 -12   2   0   33.41    1.34
 -12   2   0   40.67    1.83
  12   2   0   31.84    1.97
 -12  -2   0   38.06    2.16
 -12  -2   0   34.03    2.12
 -12  -2   0   27.28    1.84
 -12  -2   0   39.66    2.00
  12  -2   0   36.27    2.23
  12  -2   0   32.54    2.11
 -13   2   0   30.06    2.01
 -13   2   0   28.78    2.17
 -13   2   0   32.09    1.37
 -13   2   0   32.98    1.76
  13   2   0   27.59    1.98
  13   2   0   26.41    1.57
 -13  -2   0   31.35    2.08
 -13  -2   0   30.11    2.08
 -13  -2   0   22.52    1.88
 -13  -2   0   31.55    1.91
  13  -2   0   31.71    2.22
  13  -2   0   29.85    2.20
 -14   2   0   13.95    1.62
 -14   2   0   11.50    1.69
 -14   2   0   10.88    1.01
 -14   2   0   12.76    1.39
  14   2   0    8.90    1.34
  14   2   0    9.33    1.22
 -14  -2   0   13.04    1.66
 -14  -2   0    9.43    1.47
 -14  -2   0   11.53    1.58
 -14  -2   0   11.74    1.45
  14  -2   0   10.88    1.72
  14  -2   0   13.45    1.78
 -15   2   0   23.39    2.05
 -15   2   0   18.18    2.08
 -15   2   0   18.62    1.70
 -15   2   0   17.31    1.60
  15   2   0   16.82    1.89
  15   2   0   12.73    1.38
 -15  -2   0   17.39    1.86
 -15  -2   0   14.18    1.83
 -15  -2   0   13.16    1.71
 -15  -2   0   17.14    1.69
  15  -2   0   14.72    1.99
  15  -2   0   17.62    2.07
 -16   2   0  127.85    4.99
 -16   2   0  121.02    4.45
 -16   2   0  108.34    2.69
 -16   2   0  127.80    3.51
  16   2   0  117.90    5.15
  16   2   0  108.98    3.30
 -16  -2   0  135.76    4.47
 -16  -2   0  119.02    4.34
 -16  -2   0  117.47    4.24
 -16  -2   0  125.04    3.85
  16  -2   0  122.84    4.38
  16  -2   0  115.98    4.37
 -17   2   0   80.39    3.63
 -17   2   0   76.34    3.88
 -17   2   0   68.28    2.29
 -17   2   0   76.54    2.90
  17   2   0   68.57    3.50
  17   2   0   64.46    2.76
 -17  -2   0   79.30    3.67
 -17  -2   0   73.55    3.67
 -17  -2   0   68.53    3.28
 -17  -2   0   80.41    3.28
  17  -2   0   75.02    3.74
  17  -2   0   70.74    3.66
 -18   2   0   34.16    2.72
 -18   2   0   33.51    3.02
 -18   2   0   29.57    1.71
 -18   2   0   33.52    2.18
  18   2   0   28.80    2.64
  18   2   0   29.13    2.23
 -18  -2   0   37.20    2.91
 -18  -2   0   30.96    2.76
 -18  -2   0   33.03    2.64
 -18  -2   0   34.60    2.40
  18  -2   0   31.48    2.94
  18  -2   0   37.01    3.13
 -19   2   0   47.34    3.15
 -19   2   0   50.53    3.68
 -19   2   0   43.80    2.00
 -19   2   0   48.91    2.61
  19   2   0   39.66    3.06
  19   2   0   42.24    3.53
 -19  -2   0   54.57    3.40
 -19  -2   0   48.36    3.40
 -19  -2   0   46.06    3.12
 -19  -2   0   50.00    2.87
  19  -2   0   49.76    3.60
  19  -2   0   43.34    3.29
 -20   2   0   60.96    3.61
 -20   2   0   65.30    5.18
 -20   2   0   56.72    2.33
  20   2   0   56.62    3.61
  20   2   0   52.74    2.96
 -20  -2   0   64.16    3.83
 -20  -2   0   54.02    3.78
 -20  -2   0   56.99    3.45
 -20  -2   0   64.10    3.27
  20  -2   0   62.21    3.99
  20  -2   0   59.32    3.88
 -21   2   0   36.51    3.64
 -21   2   0   33.12    2.38
  21   2   0   26.22    2.48
 -21  -2   0   34.82    3.69
 -21  -2   0   29.75    3.29
 -21  -2   0   32.43    2.90
 -21  -2   0   34.11    2.68
  21  -2   0   26.68    3.18
  21  -2   0   26.33    5.02
 -22   2   0   18.21    2.91
 -22   2   0   20.23    2.11
  22   2   0   15.82    2.17
 -22  -2   0   15.85    2.22
 -22  -2   0   17.30    2.74
 -22  -2   0   17.85    2.36
 -22  -2   0   16.45    2.14
  22  -2   0   16.45    2.61
  22  -2   0   14.21    2.69
 -23   2   0   -0.26    1.61
  23   2   0   -0.33    1.21
 -23  -2   0   -0.03    1.54
 -23  -2   0    1.40    1.46
 -23  -2   0   -0.29    1.09
  23  -2   0   -2.33    1.54
 -24   2   0    2.29    2.08
 -24  -2   0    1.25    1.88
 -24  -2   0    1.33    1.55
 -24  -2   0    0.15    1.38
  24  -2   0    0.04    1.62
   0   3   0   -0.03    0.28
   0   3   0    0.45    0.24
   0   3   0   -0.27    0.30
   0  -3   0   -0.03    0.27
   0  -3   0    0.35    0.34
   0  -3   0    0.00    0.26
   0  -3   0    0.99    0.40
   0  -3   0    0.14    0.35
  -1   3   0    8.16    0.76
  -1   3   0    7.07    0.76
   1   3   0    8.85    0.78
   1   3   0    6.54    0.49
   1   3   0   10.58    0.83
  -1  -3   0    9.18    0.84
  -1  -3   0    8.81    0.94
  -1  -3   0    8.45    0.57
  -1  -3   0    6.72    0.74
  -1  -3   0    7.11    0.85
   1  -3   0    8.50    0.82
   1  -3   0    8.52    0.93
   1  -3   0    6.96    0.63
   1  -3   0    6.80    0.67
   1  -3   0    7.11    0.79
  -2   3   0   11.41    0.88
  -2   3   0   10.94    0.87
  -2   3   0    8.47    0.69
   2   3   0   10.72    0.85
   2   3   0    9.28    0.51
   2   3   0   11.93    0.89
  -2  -3   0   12.71    0.96
  -2  -3   0   11.27    0.59
  -2  -3   0   11.49    0.86
  -2  -3   0    7.58    0.79
  -2  -3   0   10.24    0.92
   2  -3   0   12.03    0.93
   2  -3   0    9.29    0.79
   2  -3   0   10.41    0.74
   2  -3   0   10.94    0.89
  -3   3   0    0.29    0.36
  -3   3   0    0.56    0.41
  -3   3   0    0.93    0.30
   3   3   0    0.77    0.41
   3   3   0    0.72    0.38
   3   3   0    0.99    0.46
  -3  -3   0    1.14    0.45
  -3  -3   0    1.42    0.45
  -3  -3   0    1.17    0.28
  -3  -3   0    1.47    0.48
  -3  -3   0    0.87    0.45
  -3  -3   0    1.37    0.50
   3  -3   0    0.59    0.38
   3  -3   0    1.26    0.42
   3  -3   0    0.62    0.42
   3  -3   0    1.05    0.35
   3  -3   0    1.10    0.47
  -4   3   0    6.82    0.83
  -4   3   0    6.85    0.55
  -4  -3   0    9.07    0.93
  -4  -3   0    6.55    0.76
  -4  -3   0    6.96    0.50
  -4  -3   0    7.44    0.85
  -4  -3   0    5.38    0.77
  -4  -3   0    7.96    0.94
   4  -3   0    9.94    1.29
   4  -3   0    6.52    0.78
   4  -3   0    5.99    0.81
   4  -3   0    7.43    0.64
   4  -3   0    6.92    0.85
  -5   3   0    0.29    0.40
  -5   3   0    1.40    0.52
  -5   3   0    4.04    0.50
   5   3   0    0.27    0.36
   5   3   0    0.26    0.23
  -5  -3   0    1.51    0.52
  -5  -3   0    1.51    0.46
  -5  -3   0    0.60    0.24
  -5  -3   0    0.85    0.50
  -5  -3   0    0.29    0.46
  -5  -3   0    0.53    0.50
   5  -3   0    0.45    0.47
   5  -3   0    0.64    0.39
   5  -3   0    3.18    0.68
   5  -3   0    1.00    0.36
   5  -3   0    0.99    0.51
  -6   3   0  269.18    4.11
  -6   3   0  239.89    3.98
  -6   3   0  199.22    2.32
  -6   3   0  249.90    3.70
   6   3   0  246.79    3.94
   6   3   0  202.40    2.11
   6   3   0  266.74    2.39
  -6  -3   0  279.37    4.30
  -6  -3   0  249.84    3.96
  -6  -3   0  271.16    4.09
  -6  -3   0  158.36    3.38
  -6  -3   0  244.94    4.12
   6  -3   0  261.14    4.17
   6  -3   0  261.53    4.06
   6  -3   0  196.71    3.70
   6  -3   0  272.03    2.75
   6  -3   0  254.66    3.73
  -7   3   0  381.51    5.10
  -7   3   0  351.35    4.99
  -7   3   0  298.01    2.84
  -7   3   0  372.14    4.60
   7   3   0  351.67    4.90
   7   3   0  256.38    2.57
   7   3   0  384.95    3.11
  -7  -3   0  401.98    5.36
  -7  -3   0  379.36    5.08
  -7  -3   0  223.36    4.15
  -7  -3   0  365.83    5.13
   7  -3   0  378.22    5.22
   7  -3   0  275.61    4.58
   7  -3   0  383.78    3.26
   7  -3   0  365.98    4.56
  -8   3   0  259.75    4.41
  -8   3   0  235.83    4.32
  -8   3   0  216.31    2.46
  -8   3   0  253.94    3.92
   8   3   0  153.87    2.18
   8   3   0  249.19    2.96
  -8  -3   0  273.71    4.65
  -8  -3   0  251.47    4.35
  -8  -3   0  154.47    3.61
  -8  -3   0  249.74    4.39
   8  -3   0  256.01    4.52
   8  -3   0  187.81    3.99
   8  -3   0  257.16    2.73
   8  -3   0  249.61    3.90
  -9   3   0  414.61    5.79
  -9   3   0  361.26    5.59
  -9   3   0  351.94    3.21
  -9   3   0  391.24    3.43
  -9   3   0  391.42    5.09
   9   3   0  370.68    5.48
   9   3   0  247.49    2.99
  -9  -3   0  421.30    5.99
  -9  -3   0  396.81    5.74
  -9  -3   0  263.71    4.86
  -9  -3   0  412.63    5.80
   9  -3   0  395.64    5.99
   9  -3   0  310.72    5.34
   9  -3   0  388.14    3.43
   9  -3   0  376.01    5.03
 -10   3   0  236.76    4.60
 -10   3   0  205.44    4.46
 -10   3   0  204.80    2.54
 -10   3   0  217.82    2.66
 -10   3   0  229.53    3.97
  10   3   0  199.80    4.24
  10   3   0  150.64    2.54
 -10  -3   0  246.65    4.81
 -10  -3   0  216.83    4.49
 -10  -3   0  154.63    3.91
 -10  -3   0  228.78    4.51
  10  -3   0  228.08    4.69
  10  -3   0  174.42    4.24
  10  -3   0  211.04    2.64
  10  -3   0  221.95    3.93
 -11   3   0   82.58    3.05
 -11   3   0   78.04    1.70
 -11   3   0   89.49    2.65
  11   3   0   80.55    2.91
  11   3   0   59.01    1.76
 -11  -3   0   99.86    3.30
 -11  -3   0   87.80    3.08
 -11  -3   0   64.51    2.78
 -11  -3   0   91.10    3.03
  11  -3   0   90.26    3.21
  11  -3   0   64.68    2.83
  11  -3   0   81.60    2.58
 -12   3   0   71.10    2.87
 -12   3   0   61.62    2.83
 -12   3   0   56.40    1.53
 -12   3   0   65.05    2.38
  12   3   0   61.65    2.70
  12   3   0   48.83    1.74
 -12  -3   0   70.16    2.96
 -12  -3   0   61.42    2.80
 -12  -3   0   51.73    2.63
 -12  -3   0   63.08    2.67
  12  -3   0   62.08    2.89
  12  -3   0   50.51    2.69
  12  -3   0   59.07    2.32
 -13   3   0   33.36    2.18
 -13   3   0   26.93    2.17
 -13   3   0   27.77    1.17
 -13   3   0   31.36    1.87
  13   3   0   29.55    2.13
  13   3   0   24.89    1.40
 -13  -3   0   30.95    2.24
 -13  -3   0   29.41    2.16
 -13  -3   0   24.45    2.04
 -13  -3   0   33.32    2.13
  13  -3   0   29.79    2.34
  13  -3   0   25.51    2.22
  13  -3   0   27.87    1.86
 -14   3   0   10.84    1.43
 -14   3   0   12.63    1.81
 -14   3   0   10.15    0.91
 -14   3   0   12.05    1.45
  14   3   0    7.86    1.25
  14   3   0    8.10    1.05
 -14  -3   0   12.06    1.78
 -14  -3   0    8.74    1.85
 -14  -3   0   15.00    1.72
  14  -3   0    7.69    1.36
  14  -3   0    9.70    1.74
 -15   3   0    0.06    0.74
 -15   3   0    0.00    0.96
 -15   3   0    0.11    0.46
 -15   3   0    0.41    0.72
  15   3   0    1.16    0.92
  15   3   0    0.15    0.61
 -15  -3   0    0.11    0.74
 -15  -3   0    0.72    0.92
 -15  -3   0   -0.37    0.86
 -15  -3   0    0.22    0.79
  15  -3   0   -0.01    0.77
  15  -3   0   -0.23    1.00
 -16   3   0    8.69    1.42
 -16   3   0   11.27    1.93
 -16   3   0    8.84    0.93
 -16   3   0    9.94    1.40
  16   3   0    8.92    1.59
  16   3   0    6.43    1.09
 -16  -3   0   11.11    1.80
 -16  -3   0   11.56    1.85
 -16  -3   0    6.34    1.51
  16  -3   0    8.60    1.63
  16  -3   0   11.19    2.00
  16  -3   0    9.57    1.45
 -17   3   0    2.76    1.35
 -17   3   0    7.14    1.71
 -17   3   0    4.45    0.76
 -17   3   0    4.79    1.16
  17   3   0    2.07    1.08
  17   3   0    3.41    0.98
 -17  -3   0    5.79    1.36
 -17  -3   0    2.50    1.27
 -17  -3   0    5.49    1.50
 -17  -3   0    4.20    1.22
  17  -3   0    4.88    1.41
  17  -3   0    3.70    1.58
  17  -3   0    4.46    1.20
 -18   3   0    6.68    1.53
 -18   3   0    5.19    1.66
 -18   3   0    9.33    1.45
  18   3   0    6.11    1.64
  18   3   0    3.14    1.04
 -18  -3   0    5.87    1.51
 -18  -3   0    5.72    1.58
 -18  -3   0    5.69    1.64
 -18  -3   0    5.43    1.43
  18  -3   0    2.86    1.39
  18  -3   0    6.20    1.82
  18  -3   0    5.48    1.34
 -19   3   0   10.08    1.81
 -19   3   0    9.55    2.13
 -19   3   0    8.24    1.49
  19   3   0    8.24    1.73
  19   3   0    5.87    1.29
 -19  -3   0   11.28    2.05
 -19  -3   0    7.46    1.82
 -19  -3   0    4.65    1.60
 -19  -3   0    5.31    1.47
  19  -3   0    5.42    1.65
  19  -3   0    7.13    1.97
  19  -3   0    5.58    1.42
 -20   3   0    0.44    1.46
 -20   3   0   -0.26    0.89
 -20  -3   0    0.23    1.24
 -20  -3   0   -1.13    1.47
 -20  -3   0   -0.14    1.25
 -20  -3   0   -0.33    1.02
  20  -3   0   -1.86    1.21
  20  -3   0    0.86    1.77
  20  -3   0    1.13    1.10
 -21   3   0    2.33    1.70
 -21   3   0    0.60    0.97
  21   3   0    1.62    1.07
 -21  -3   0    0.42    1.22
 -21  -3   0   -0.48    1.40
 -21  -3   0   -2.51    0.96
  21  -3   0   -2.24    1.20
  21  -3   0    0.00    1.57
  21  -3   0    0.48    1.11
 -22   3   0    2.73    1.80
  22   3   0    2.39    1.15
 -22  -3   0    0.85    1.36
 -22  -3   0    0.38    1.57
 -22  -3   0    2.48    1.61
 -22  -3   0    3.62    1.44
  22  -3   0   -2.88    1.25
  22  -3   0    3.30    2.01
  22  -3   0    3.06    1.29
 -23   3   0    2.94    1.99
 -23  -3   0    5.72    2.05
 -23  -3   0    3.76    1.84
 -23  -3   0    7.89    1.70
  23  -3   0    1.93    2.08
   0   4   0   30.96    1.68
   0   4   0   34.12    1.54
   0  -4   0   31.73    1.61
   0  -4   0   29.13    1.46
   0  -4   0   29.43    1.23
   0  -4   0   24.25    1.34
   0  -4   0   28.51    1.57
  -1   4   0   41.20    2.00
  -1   4   0   47.11    1.77
   1   4   0   39.90    1.94
   1   4   0   48.85    1.79
  -1  -4   0   46.90    1.88
  -1  -4   0   46.13    1.79
  -1  -4   0   46.23    1.38
  -1  -4   0   43.09    1.88
   1  -4   0   48.75    1.92
   1  -4   0   44.08    1.73
   1  -4   0   40.75    1.49
   1  -4   0   36.03    1.49
   1  -4   0   39.99    1.82
  -2   4   0   10.96    1.07
   2   4   0    6.10    0.90
   2   4   0    9.48    1.03
  -2  -4   0   11.51    1.16
  -2  -4   0   10.48    1.00
  -2  -4   0   10.88    0.74
  -2  -4   0   12.75    1.09
  -2  -4   0    6.34    0.93
  -2  -4   0    9.76    1.11
   2  -4   0   10.42    1.12
   2  -4   0   10.24    1.02
   2  -4   0   10.39    0.96
   2  -4   0   10.45    0.94
   2  -4   0   11.57    1.13
  -3   4   0   12.93    1.53
  -3   4   0   12.03    1.15
   3   4   0   10.87    1.11
   3   4   0   10.31    0.60
   3   4   0   13.27    1.18
  -3  -4   0   11.42    1.20
  -3  -4   0   13.32    1.12
  -3  -4   0   13.08    0.73
  -3  -4   0   11.42    1.10
  -3  -4   0   10.25    1.10
  -3  -4   0   10.87    1.22
   3  -4   0   11.17    1.17
   3  -4   0   12.21    1.09
   3  -4   0   11.06    1.06
   3  -4   0   11.17    0.94
   3  -4   0   11.22    1.17
  -4   4   0  774.02    7.18
   4   4   0  706.63    6.86
   4   4   0  599.61    3.73
  -4  -4   0  800.19    7.56
  -4  -4   0  761.50    7.20
  -4  -4   0  792.06    4.35
  -4  -4   0  795.95    7.07
  -4  -4   0  509.49    6.20
  -4  -4   0  707.81    7.40
   4  -4   0  786.17    7.50
   4  -4   0  631.99    7.62
   4  -4   0  741.35    5.60
   4  -4   0  717.39    6.95
  -5   4   0  270.30    4.40
  -5   4   0  269.37    4.39
   5   4   0  252.57    4.26
   5   4   0  231.33    2.23
  -5  -4   0  290.67    4.73
  -5  -4   0  261.10    2.41
  -5  -4   0  278.21    4.36
  -5  -4   0  169.15    3.75
  -5  -4   0  248.90    4.53
   5  -4   0  273.52    4.60
   5  -4   0  216.66    4.01
   5  -4   0  267.80    3.30
   5  -4   0  250.52    4.19
  -6   4   0  226.56    4.17
  -6   4   0  212.71    4.08
   6   4   0  206.28    3.98
   6   4   0  196.20    2.07
   6   4   0  206.58    2.09
  -6  -4   0  200.17    2.10
  -6  -4   0  243.40    4.25
  -6  -4   0  147.57    3.64
  -6  -4   0  217.44    4.35
   6  -4   0  182.76    3.88
   6  -4   0  232.56    3.00
   6  -4   0  216.57    3.96
  -7   4   0   83.78    2.69
  -7   4   0   83.83    2.76
   7   4   0   81.05    2.65
   7   4   0   63.99    1.24
   7   4   0   81.67    1.38
  -7  -4   0   90.73    2.90
  -7  -4   0   88.46    2.76
  -7  -4   0   51.12    2.34
  -7  -4   0   82.69    2.85
   7  -4   0   84.30    2.86
   7  -4   0   65.54    2.56
   7  -4   0   86.96    1.85
   7  -4   0   84.46    2.61
  -8   4   0  158.58    3.74
  -8   4   0  139.29    3.64
   8   4   0  142.79    3.55
   8   4   0   92.91    1.55
   8   4   0  145.06    1.91
  -8  -4   0  165.21    3.97
  -8  -4   0  154.71    3.73
  -8  -4   0   92.83    3.16
  -8  -4   0  154.79    3.93
   8  -4   0  151.24    3.84
   8  -4   0  117.91    3.47
   8  -4   0  152.65    2.35
   8  -4   0  144.61    3.39
  -9   4   0   28.73    1.84
  -9   4   0   28.82    1.96
  -9   4   0   18.83    1.35
  -9   4   0   24.50    1.66
   9   4   0   26.63    1.78
   9   4   0   18.53    0.81
   9   4   0   28.04    0.98
  -9  -4   0   33.21    2.07
  -9  -4   0   29.63    1.91
  -9  -4   0   15.30    1.63
  -9  -4   0   29.30    1.98
   9  -4   0   27.81    1.98
   9  -4   0   19.51    1.80
   9  -4   0   26.52    1.08
   9  -4   0   24.05    1.72
 -10   4   0   30.39    1.96
 -10   4   0   28.32    2.01
 -10   4   0   21.39    1.05
 -10   4   0   28.65    1.83
  10   4   0   26.11    1.87
  10   4   0   19.07    0.90
 -10  -4   0   33.29    2.14
 -10  -4   0   30.89    2.09
 -10  -4   0   19.07    1.81
 -10  -4   0   27.89    1.99
  10  -4   0   30.05    2.19
  10  -4   0   24.85    2.02
  10  -4   0   28.99    1.12
  10  -4   0   26.77    1.78
 -11   4   0  286.09    5.53
 -11   4   0  262.42    5.51
 -11   4   0  210.15    3.16
 -11   4   0  262.51    2.94
 -11   4   0  278.19    4.88
  11   4   0  251.64    5.23
  11   4   0  181.00    2.65
 -11  -4   0  319.71    6.07
 -11  -4   0  289.88    5.68
 -11  -4   0  200.17    4.97
 -11  -4   0  292.69    5.71
  11  -4   0  281.69    5.76
  11  -4   0  214.61    5.22
  11  -4   0  266.35    2.98
  11  -4   0  266.91    4.82
 -12   4   0  144.51    4.17
 -12   4   0  130.51    4.15
 -12   4   0   99.94    2.31
 -12   4   0  122.14    2.03
 -12   4   0  136.87    3.58
  12   4   0  130.37    3.97
  12   4   0   90.34    2.03
 -12  -4   0  149.03    4.39
 -12  -4   0  136.25    4.12
 -12  -4   0  104.56    3.82
 -12  -4   0  141.34    4.19
  12  -4   0  141.86    4.37
  12  -4   0  132.17    3.57
 -13   4   0   93.86    3.56
 -13   4   0   94.32    3.79
 -13   4   0   83.95    1.70
 -13   4   0   98.41    3.17
  13   4   0   85.31    3.42
  13   4   0   71.01    1.95
 -13  -4   0  106.07    3.89
 -13  -4   0   94.70    4.29
 -13  -4   0   72.92    3.38
 -13  -4   0  100.65    3.68
  13  -4   0   97.07    3.83
  13  -4   0   76.57    3.57
  13  -4   0   92.32    3.12
 -14   4   0  185.59    5.01
 -14   4   0  175.82    5.15
 -14   4   0  158.15    2.26
 -14   4   0  181.80    4.27
  14   4   0  177.98    4.92
  14   4   0  136.50    2.78
 -14  -4   0  208.39    5.49
 -14  -4   0  180.28    5.11
 -14  -4   0  150.81    4.81
 -14  -4   0  189.95    5.38
  14  -4   0  191.40    5.35
  14  -4   0  153.33    5.02
  14  -4   0  177.46    4.25
 -15   4   0   80.24    3.50
 -15   4   0   69.15    3.54
 -15   4   0   66.86    1.49
 -15   4   0   76.49    2.96
  15   4   0   63.96    3.19
 -15  -4   0   91.01    3.91
 -15  -4   0   71.65    3.51
 -15  -4   0   64.97    3.50
 -15  -4   0   80.58    3.56
  15  -4   0   72.47    3.68
  15  -4   0   73.07    3.83
  15  -4   0   75.54    3.03
 -16   4   0    4.77    1.31
 -16   4   0    2.82    1.34
 -16   4   0    3.05    0.48
 -16   4   0    3.36    1.08
  16   4   0    2.46    1.15
  16   4   0    1.99    0.75
 -16  -4   0    2.41    1.15
 -16  -4   0    3.10    1.33
 -16  -4   0    2.13    1.35
 -16  -4   0    3.11    1.24
  16  -4   0    2.20    1.27
  16  -4   0    2.19    1.36
  16  -4   0    3.82    1.24
 -17   4   0    0.60    1.05
 -17   4   0   -0.73    1.09
 -17   4   0   -0.71    0.80
  17   4   0   -0.64    1.96
  17   4   0   -0.53    0.57
 -17  -4   0    0.69    1.07
 -17  -4   0    0.17    1.07
 -17  -4   0    0.07    1.22
 -17  -4   0    1.02    1.04
  17  -4   0   -1.10    1.06
  17  -4   0   -1.23    1.31
  17  -4   0    0.77    1.05
 -18   4   0   11.83    1.84
 -18   4   0    8.87    1.91
 -18   4   0    9.62    1.78
  18   4   0   13.83    2.29
  18   4   0    9.18    1.22
 -18  -4   0    7.32    1.61
 -18  -4   0    9.25    1.92
 -18  -4   0    7.04    1.88
 -18  -4   0    9.27    1.76
  18  -4   0    9.05    2.18
  18  -4   0   11.74    2.26
  18  -4   0   10.43    1.65
 -19   4   0    0.29    1.41
 -19   4   0    2.70    1.09
 -19  -4   0    2.20    1.28
 -19  -4   0    1.54    1.47
 -19  -4   0    0.66    1.49
 -19  -4   0    1.50    1.23
  19  -4   0    1.25    1.34
  19  -4   0    1.36    1.66
  19  -4   0    1.56    1.22
 -20   4   0    2.56    1.66
 -20   4   0    4.73    1.27
 -20  -4   0    2.65    1.41
 -20  -4   0    4.07    1.67
 -20  -4   0    2.01    1.62
 -20  -4   0    4.19    1.48
  20  -4   0    2.09    1.59
  20  -4   0    2.10    1.87
  20  -4   0    4.30    1.34
 -21   4   0    1.54    1.65
 -21   4   0    2.39    1.26
 -21  -4   0    5.67    1.70
 -21  -4   0    4.00    1.77
 -21  -4   0    5.22    2.01
  21  -4   0    4.24    1.79
  21  -4   0    3.66    2.01
  21  -4   0    2.53    1.27
 -22   4   0    1.82    1.79
 -22  -4   0    2.00    1.43
 -22  -4   0    0.68    1.54
 -22  -4   0    3.51    1.78
 -22  -4   0    1.54    1.41
  22  -4   0    1.52    1.40
  22  -4   0    0.72    2.05
   0   5   0    0.12    0.46
   0   5   0   -0.38    0.57
   0  -5   0   -0.70    0.54
   0  -5   0   -0.49    0.42
   0  -5   0    0.80    0.63
   0  -5   0   -0.02    0.64
  -1   5   0   24.41    1.58
  -1   5   0   23.94    1.57
   1   5   0   22.85    1.52
   1   5   0   23.20    1.56
  -1  -5   0   21.95    1.66
  -1  -5   0   22.78    1.21
  -1  -5   0   18.19    1.43
  -1  -5   0   21.34    1.67
   1  -5   0   24.23    1.73
   1  -5   0   23.47    1.39
   1  -5   0   18.60    1.39
   1  -5   0   22.94    1.75
  -2   5   0   94.95    2.80
  -2   5   0   99.63    2.84
   2   5   0   95.02    2.81
   2   5   0  102.92    2.87
  -2  -5   0   99.53    3.05
  -2  -5   0   99.67    2.09
  -2  -5   0  100.63    2.84
  -2  -5   0   72.28    2.56
  -2  -5   0   91.17    3.04
   2  -5   0  104.34    3.13
   2  -5   0   84.08    2.44
   2  -5   0   90.31    2.97
  -3   5   0   41.76    1.98
  -3   5   0   40.35    2.00
   3   5   0   41.65    1.98
   3   5   0   42.89    2.03
  -3  -5   0   45.42    2.22
  -3  -5   0   45.14    1.38
  -3  -5   0   43.55    2.01
  -3  -5   0   30.82    1.92
  -3  -5   0   34.33    2.03
   3  -5   0   45.39    2.24
   3  -5   0   36.44    1.80
   3  -5   0   42.28    2.17
  -4   5   0  132.21    3.37
  -4   5   0  141.78    3.49
   4   5   0  125.40    3.29
   4   5   0  135.80    3.38
  -4  -5   0  145.24    3.74
  -4  -5   0  139.99    2.12
  -4  -5   0  144.90    3.46
  -4  -5   0   94.72    3.09
  -4  -5   0  127.15    3.68
   4  -5   0  138.66    3.66
   4  -5   0  119.81    3.18
   4  -5   0  122.91    2.72
   4  -5   0  127.79    3.46
  -5   5   0   21.81    1.62
  -5   5   0   22.70    1.72
   5   5   0   21.29    1.60
   5   5   0   14.77    0.70
  -5  -5   0   22.29    1.76
  -5  -5   0   22.76    0.89
  -5  -5   0   23.56    1.70
  -5  -5   0   17.27    1.71
  -5  -5   0   19.89    1.85
   5  -5   0   23.05    1.81
   5  -5   0   21.27    1.66
   5  -5   0   22.63    1.35
   5  -5   0   22.07    1.77
  -6   5   0   68.26    2.62
  -6   5   0   68.38    2.69
   6   5   0   63.23    2.55
   6   5   0   62.65    1.26
   6   5   0   44.59    1.04
  -6  -5   0   71.08    2.83
  -6  -5   0   62.86    1.26
  -6  -5   0   69.41    2.63
  -6  -5   0   47.99    2.48
  -6  -5   0   67.07    2.86
   6  -5   0   74.11    2.91
   6  -5   0   57.96    2.51
   6  -5   0   70.49    2.01
   6  -5   0   60.68    2.54
  -7   5   0  143.70    3.78
  -7   5   0  145.45    3.88
   7   5   0  142.28    3.76
   7   5   0  116.57    1.56
   7   5   0  117.53    1.89
  -7  -5   0  170.08    4.29
  -7  -5   0  162.53    3.97
  -7  -5   0  105.25    3.56
  -7  -5   0  146.74    4.14
   7  -5   0  162.51    4.24
   7  -5   0  122.21    3.65
   7  -5   0  154.16    2.78
   7  -5   0  140.86    3.71
  -8   5   0  200.33    4.53
  -8   5   0  198.07    4.62
   8   5   0  183.11    4.35
   8   5   0  113.83    1.84
  -8  -5   0  211.81    4.89
  -8  -5   0  199.06    4.52
  -8  -5   0  136.69    4.14
  -8  -5   0  190.47    4.79
   8  -5   0  189.68    4.69
   8  -5   0  162.45    4.33
   8  -5   0  205.07    3.06
   8  -5   0  177.62    4.17
  -9   5   0  177.08    4.40
  -9   5   0  168.45    4.46
   9   5   0  163.99    4.25
   9   5   0   98.76    1.72
  -9  -5   0  187.25    4.75
  -9  -5   0  186.31    4.53
  -9  -5   0  172.18    4.65
   9  -5   0  178.12    4.71
   9  -5   0  142.88    4.25
   9  -5   0  179.39    2.78
   9  -5   0  164.50    4.08
 -10   5   0  239.21    5.23
 -10   5   0  248.56    5.50
  10   5   0  222.10    5.05
  10   5   0  140.74    1.70
  10   5   0  225.40    2.62
 -10  -5   0  269.98    5.81
 -10  -5   0  242.61    5.31
 -10  -5   0  166.84    4.80
 -10  -5   0  241.39    5.59
  10  -5   0  247.74    5.65
  10  -5   0  193.98    5.16
  10  -5   0  236.88    3.05
  10  -5   0  229.89    4.84
 -11   5   0  122.03    3.95
 -11   5   0  107.06    4.56
  11   5   0  108.98    3.75
  11   5   0   64.98    1.26
  11   5   0  104.11    1.58
 -11  -5   0  135.64    4.37
 -11  -5   0  120.15    3.98
 -11  -5   0   80.65    3.61
 -11  -5   0  118.88    4.90
  11  -5   0  115.35    4.15
  11  -5   0   91.59    3.82
  11  -5   0  113.55    2.07
  11  -5   0  106.98    3.49
 -12   5   0   45.41    2.65
 -12   5   0   45.07    2.90
 -12   5   0   33.91    1.25
 -12   5   0   42.08    1.25
  12   5   0   40.62    2.58
  12   5   0   27.97    0.94
  12   5   0   43.46    1.17
 -12  -5   0   50.93    2.96
 -12  -5   0   45.04    3.28
 -12  -5   0   35.69    2.68
 -12  -5   0   47.14    2.95
  12  -5   0   43.28    2.90
  12  -5   0   35.57    2.78
  12  -5   0   40.96    1.24
  12  -5   0   44.83    2.55
 -13   5   0    0.73    0.84
 -13   5   0    2.36    1.23
 -13   5   0    1.35    0.38
  13   5   0    1.55    0.93
  13   5   0   -0.06    0.33
 -13  -5   0    1.88    1.12
 -13  -5   0    0.12    1.01
 -13  -5   0    0.00    1.09
 -13  -5   0    0.40    1.05
  13  -5   0    1.40    1.08
  13  -5   0    1.43    1.29
  13  -5   0    1.17    1.00
 -14   5   0    3.06    1.15
 -14   5   0    2.25    1.30
  14   5   0    0.32    0.89
  14   5   0    3.88    0.54
 -14  -5   0    3.43    1.19
 -14  -5   0    2.99    1.35
 -14  -5   0    2.52    1.39
 -14  -5   0    5.21    1.46
  14  -5   0    2.70    1.42
  14  -5   0    2.28    1.38
  14  -5   0    3.36    1.17
 -15   5   0   50.20    3.01
 -15   5   0   47.44    3.34
  15   5   0   51.72    3.12
  15   5   0   38.97    1.31
 -15  -5   0   59.75    3.52
 -15  -5   0   54.24    3.33
 -15  -5   0   48.75    3.33
 -15  -5   0   58.13    3.33
  15  -5   0   48.77    3.42
  15  -5   0   45.51    3.47
  15  -5   0   43.07    2.67
 -16   5   0   25.42    2.35
 -16   5   0   24.48    2.83
  16   5   0   19.91    2.31
 -16  -5   0   27.01    2.72
 -16  -5   0   25.72    2.64
 -16  -5   0   27.59    2.96
 -16  -5   0   27.91    2.69
  16  -5   0   18.33    2.31
  16  -5   0   20.59    2.64
 -17   5   0   32.31    3.18
 -17  -5   0   37.75    3.14
 -17  -5   0   33.29    2.90
 -17  -5   0   30.86    3.34
 -17  -5   0   37.06    2.97
  17  -5   0   35.54    3.28
  17  -5   0   29.90    3.24
  17  -5   0   29.53    2.48
 -18   5   0   10.32    2.21
 -18  -5   0    9.33    1.83
 -18  -5   0    8.57    1.92
 -18  -5   0    7.63    2.11
 -18  -5   0    9.41    1.95
  18  -5   0    8.01    1.91
  18  -5   0    9.60    2.40
  18  -5   0   11.26    1.74
 -19   5   0    2.94    1.73
 -19  -5   0    2.35    1.46
 -19  -5   0    3.62    1.68
 -19  -5   0    2.36    1.76
 -19  -5   0    2.87    1.47
  19  -5   0    3.73    1.73
  19  -5   0    5.03    2.05
  19  -5   0    2.70    1.34
 -20   5   0   -0.51    1.57
 -20  -5   0    1.48    1.31
 -20  -5   0    0.75    1.49
 -20  -5   0    2.06    1.76
 -20  -5   0    0.14    1.29
  20  -5   0    0.35    1.66
  20  -5   0    2.52    1.96
  20  -5   0   -3.19    1.10
 -21   5   0    1.91    1.85
 -21  -5   0    3.84    1.77
 -21  -5   0    1.00    1.80
 -21  -5   0    1.80    1.52
  21  -5   0    4.94    1.92
  21  -5   0    1.57    2.07
   0   6   0    1.45    0.65
   0   6   0    1.82    0.94
   0  -6   0    1.38    0.84
   0  -6   0    1.56    0.86
   0  -6   0    1.63    0.96
  -1   6   0    4.50    0.93
  -1   6   0    3.86    1.05
   1   6   0    3.81    0.95
   1   6   0    2.89    0.99
  -1  -6   0    3.54    1.05
  -1  -6   0    2.87    0.74
  -1  -6   0    3.97    1.01
  -1  -6   0    2.71    0.97
  -1  -6   0    1.95    1.02
   1  -6   0    3.17    1.05
   1  -6   0    2.86    0.82
   1  -6   0    2.86    0.92
   1  -6   0    2.07    1.01
  -2   6   0    2.31    0.84
  -2   6   0    1.06    0.82
   2   6   0    1.74    0.80
   2   6   0    1.57    0.90
  -2  -6   0    0.77    0.82
  -2  -6   0    1.23    0.60
  -2  -6   0    1.02    0.83
  -2  -6   0    1.13    0.88
  -2  -6   0    1.28    0.94
   2  -6   0    2.62    1.00
   2  -6   0    2.84    0.88
   2  -6   0    0.95    0.73
   2  -6   0    0.72    0.90
  -3   6   0    2.51    0.77
  -3   6   0    0.58    0.80
   3   6   0    2.53    0.88
   3   6   0    4.16    1.02
  -3  -6   0    2.06    0.89
  -3  -6   0    2.78    0.62
  -3  -6   0    2.17    0.92
  -3  -6   0    1.23    0.90
  -3  -6   0    2.42    1.05
   3  -6   0    1.12    0.83
   3  -6   0    2.00    0.85
   3  -6   0    2.76    0.84
   3  -6   0    1.56    0.94
  -4   6   0    1.37    0.83
  -4   6   0    0.49    0.83
   4   6   0    0.73    0.75
  -4  -6   0    1.23    0.90
  -4  -6   0    0.97    0.48
  -4  -6   0    1.59    0.90
  -4  -6   0    0.73    0.90
  -4  -6   0    1.91    1.04
   4  -6   0    1.06    0.94
   4  -6   0    1.43    0.84
   4  -6   0    1.70    0.79
   4  -6   0    1.66    0.98
  -5   6   0   16.98    1.66
  -5   6   0   17.90    1.87
   5   6   0   19.89    1.75
  -5  -6   0   23.00    2.07
  -5  -6   0   19.39    0.94
  -5  -6   0   15.81    1.72
  -5  -6   0   12.81    1.70
  -5  -6   0   19.99    2.04
   5  -6   0   18.76    2.06
   5  -6   0   14.81    1.69
   5  -6   0   16.83    1.48
   5  -6   0   16.86    1.89
  -6   6   0  270.62    5.41
  -6   6   0  283.94    5.59
   6   6   0  252.70    5.25
   6   6   0  123.41    1.70
  -6  -6   0  294.51    5.99
  -6  -6   0  253.61    2.52
  -6  -6   0  287.85    5.49
  -6  -6   0  255.65    6.27
   6  -6   0  288.90    5.97
   6  -6   0  249.33    5.26
   6  -6   0  282.43    4.29
   6  -6   0  248.64    5.31
  -7   6   0   21.66    1.92
  -7   6   0   24.42    2.12
   7   6   0   24.65    2.02
  -7  -6   0   28.50    2.29
  -7  -6   0   26.97    2.08
  -7  -6   0   18.37    1.99
  -7  -6   0   26.93    2.41
   7  -6   0   25.61    2.34
   7  -6   0   20.11    2.01
   7  -6   0   25.82    1.79
   7  -6   0   23.25    2.08
  -8   6   0    1.15    0.82
  -8   6   0    1.02    0.98
   8   6   0    1.78    0.92
  -8  -6   0    2.28    1.03
  -8  -6   0    1.02    0.94
  -8  -6   0   -0.04    0.94
  -8  -6   0   -0.46    1.01
   8  -6   0    0.63    0.93
   8  -6   0    1.01    0.96
   8  -6   0    1.11    0.63
   8  -6   0   -0.14    0.85
  -9   6   0    4.36    1.12
  -9   6   0    3.08    1.53
   9   6   0    4.99    1.18
  -9  -6   0    3.52    1.12
  -9  -6   0    6.30    1.40
  -9  -6   0    3.79    1.31
  -9  -6   0    4.99    1.41
   9  -6   0    2.55    1.25
   9  -6   0    2.50    1.17
   9  -6   0    5.80    0.90
   9  -6   0    2.99    1.15
 -10   6   0    2.25    0.87
 -10   6   0    0.47    1.07
  10   6   0    2.46    1.00
 -10  -6   0   -1.30    0.81
 -10  -6   0    0.55    1.02
 -10  -6   0   -0.44    0.96
  10  -6   0    0.43    1.10
  10  -6   0    1.03    1.11
  10  -6   0    1.00    0.59
  10  -6   0    1.77    1.02
 -11   6   0   11.35    1.63
 -11   6   0   11.20    1.78
  11   6   0    9.49    1.43
 -11  -6   0   14.19    2.02
 -11  -6   0   15.17    1.99
 -11  -6   0    6.47    1.60
 -11  -6   0   13.72    1.99
  11  -6   0   14.23    2.07
  11  -6   0   13.23    2.09
  11  -6   0   11.09    1.01
  11  -6   0   12.76    1.77
 -12   6   0   49.65    2.93
 -12   6   0   48.83    3.20
 -12   6   0   44.66    1.25
  12   6   0   40.93    2.75
 -12  -6   0   49.15    3.18
 -12  -6   0   48.03    3.00
 -12  -6   0   32.80    2.84
 -12  -6   0   52.30    3.31
  12  -6   0   46.87    3.27
  12  -6   0   35.02    2.97
  12  -6   0   43.62    1.32
  12  -6   0   42.24    3.12
 -13   6   0   78.45    3.62
 -13   6   0   82.96    4.01
  13   6   0   75.19    3.54
 -13  -6   0   87.89    6.65
 -13  -6   0   80.24    3.78
 -13  -6   0   63.37    3.82
 -13  -6   0   77.90    3.97
  13  -6   0   87.48    5.23
  13  -6   0   62.58    3.75
  13  -6   0   72.07    3.32
 -14   6   0   25.06    2.76
 -14  -6   0   21.71    2.64
 -14  -6   0   20.89    2.49
 -14  -6   0   18.91    2.60
 -14  -6   0   21.43    2.63
  14  -6   0   18.54    2.41
  14  -6   0   14.06    2.36
  14  -6   0   18.50    2.19
 -15   6   0   19.05    2.59
 -15  -6   0   20.56    2.56
 -15  -6   0   19.15    2.42
 -15  -6   0   19.21    2.45
  15  -6   0   18.33    2.54
  15  -6   0   12.61    2.31
  15  -6   0   15.89    2.09
 -16   6   0   15.50    2.53
 -16  -6   0   15.55    2.42
 -16  -6   0   13.35    2.23
 -16  -6   0   11.07    2.21
 -16  -6   0   14.49    2.23
  16  -6   0   11.41    2.22
  16  -6   0    8.29    2.17
  16  -6   0   13.78    2.02
 -17   6   0    1.53    1.42
 -17  -6   0    0.57    1.33
 -17  -6   0    0.70    1.55
  17  -6   0    1.18    1.49
  17  -6   0    0.74    1.57
  17  -6   0    0.54    1.28
 -18   6   0    0.07    1.40
 -18  -6   0   -2.14    1.23
 -18  -6   0   -0.71    1.26
 -18  -6   0   -0.77    1.46
 -18  -6   0   -0.68    1.39
  18  -6   0    0.21    1.45
  18  -6   0   -0.85    1.61
  18  -6   0   -2.28    1.08
 -19   6   0    6.49    2.14
 -19  -6   0    8.41    1.90
 -19  -6   0    7.12    1.91
 -19  -6   0    9.59    2.38
 -19  -6   0    9.28    2.10
  19  -6   0    7.63    2.13
  19  -6   0    7.26    2.42
  19  -6   0    9.82    1.76
 -20   6   0    0.05    1.75
 -20  -6   0   -0.40    1.22
 -20  -6   0   -0.09    1.39
 -20  -6   0   -0.29    1.80
 -20  -6   0    0.93    1.44
  20  -6   0   -0.57    1.43
  20  -6   0   -1.55    1.83
   0   7   0    0.32    0.76
   0   7   0    0.65    0.95
   0  -7   0    0.41    0.91
   0  -7   0    1.03    0.74
   0  -7   0    0.43    0.89
   0  -7   0   -0.63    0.82
   0  -7   0   -0.41    0.97
  -1   7   0    2.87    1.04
  -1   7   0    2.22    1.08
   1   7   0    1.65    0.94
   1   7   0    1.80    1.05
  -1  -7   0    2.36    1.00
  -1  -7   0    1.89    0.75
  -1  -7   0    2.63    1.05
  -1  -7   0    2.21    1.11
  -1  -7   0    1.38    1.12
   1  -7   0    0.67    0.90
   1  -7   0    0.85    0.82
   1  -7   0    1.45    0.94
   1  -7   0    1.78    1.12
  -2   7   0    0.47    0.88
  -2   7   0    0.50    0.95
   2   7   0   -0.55    0.75
   2   7   0    0.74    0.97
  -2  -7   0    0.25    0.90
  -2  -7   0   -0.12    0.59
  -2  -7   0    0.53    0.91
  -2  -7   0    0.50    0.98
  -2  -7   0   -0.17    0.99
   2  -7   0    1.36    1.06
   2  -7   0    0.81    0.84
   2  -7   0    0.77    0.90
   2  -7   0    0.68    1.08
  -3   7   0    5.31    1.22
  -3   7   0    6.53    1.37
   3   7   0    5.82    1.21
   3   7   0    9.16    1.51
  -3  -7   0    9.01    1.61
  -3  -7   0    7.93    0.94
  -3  -7   0    7.50    1.40
  -3  -7   0    7.04    1.49
  -3  -7   0    6.43    1.55
   3  -7   0    7.67    1.52
   3  -7   0    6.92    1.27
   3  -7   0    5.53    1.18
   3  -7   0    7.89    1.57
  -4   7   0   37.09    2.36
  -4   7   0   35.44    2.51
   4   7   0   30.39    2.23
  -4  -7   0   38.19    2.71
  -4  -7   0   34.83    1.43
  -4  -7   0   33.16    2.34
  -4  -7   0   27.86    2.47
  -4  -7   0   31.40    2.70
   4  -7   0   36.75    2.69
   4  -7   0   32.30    2.28
   4  -7   0   32.27    2.03
   4  -7   0   34.09    2.64
  -5   7   0   45.20    2.56
  -5   7   0   47.53    2.75
   5   7   0   40.68    2.53
  -5  -7   0   44.20    2.89
  -5  -7   0   42.09    1.32
  -5  -7   0   44.67    2.64
  -5  -7   0   34.64    2.72
  -5  -7   0   43.84    2.96
   5  -7   0   46.18    2.99
   5  -7   0   39.71    2.51
   5  -7   0   41.86    2.17
   5  -7   0   38.82    2.78
  -6   7   0    2.12    0.98
   6   7   0    2.39    1.03
  -6  -7   0    3.71    1.27
  -6  -7   0    4.58    1.29
  -6  -7   0    3.81    1.39
  -6  -7   0    1.49    1.33
   6  -7   0    4.00    1.38
   6  -7   0    3.42    1.27
   6  -7   0    4.38    1.05
   6  -7   0    2.71    1.27
  -7   7   0   18.26    1.93
  -7   7   0   18.88    2.25
   7   7   0   19.82    2.05
  -7  -7   0   16.60    2.05
  -7  -7   0   17.72    3.04
  -7  -7   0    9.19    1.78
  -7  -7   0   14.94    2.21
   7  -7   0   17.39    2.15
   7  -7   0   12.97    1.85
   7  -7   0   18.00    1.57
   7  -7   0   18.75    2.26
  -8   7   0    7.34    1.30
  -8   7   0   14.15    1.97
   8   7   0   10.53    1.59
  -8  -7   0   10.45    1.75
  -8  -7   0   15.33    2.00
  -8  -7   0    7.36    1.70
  -8  -7   0   17.00    2.31
   8  -7   0   12.53    1.98
   8  -7   0   11.63    1.89
   8  -7   0   11.06    1.37
   8  -7   0    9.60    1.77
  -9   7   0   -0.65    0.79
  -9   7   0   -0.31    1.12
   9   7   0   -0.90    0.86
  -9  -7   0   -0.55    1.10
  -9  -7   0    0.16    1.07
  -9  -7   0    0.75    1.10
  -9  -7   0    0.15    1.23
   9  -7   0    0.65    1.54
   9  -7   0    0.17    1.08
   9  -7   0   -0.15    0.70
   9  -7   0    0.21    1.10
 -10   7   0    6.75    1.54
 -10   7   0    8.14    1.78
  10   7   0    3.91    1.29
 -10  -7   0    9.22    1.89
 -10  -7   0    6.34    1.61
 -10  -7   0    3.14    1.49
 -10  -7   0    5.89    1.64
  10  -7   0    6.31    1.74
  10  -7   0    8.12    1.79
  10  -7   0    5.97    1.57
 -11   7   0    3.47    1.53
 -11  -7   0    2.76    1.31
 -11  -7   0    1.78    1.30
 -11  -7   0   -0.56    1.24
 -11  -7   0    1.58    1.40
  11  -7   0    3.76    1.48
  11  -7   0    0.62    1.38
  11  -7   0    1.18    1.23
 -12   7   0   -1.42    1.14
 -12  -7   0    1.04    1.23
 -12  -7   0    0.76    1.16
 -12  -7   0    1.24    1.38
 -12  -7   0    1.14    1.38
  12  -7   0    0.60    1.30
  12  -7   0    0.87    1.41
  12  -7   0   -0.91    1.03
 -13   7   0    0.76    1.31
 -13  -7   0    0.11    1.16
 -13  -7   0    1.16    1.27
 -13  -7   0    0.58    1.35
 -13  -7   0    0.00    1.33
  13  -7   0   -0.84    1.30
  13  -7   0    0.32    1.32
  13  -7   0   -0.43    1.15
 -14   7   0    2.88    1.62
 -14  -7   0    2.42    1.44
 -14  -7   0    0.87    1.27
 -14  -7   0    1.27    1.42
  14  -7   0    2.34    1.52
  14  -7   0    1.57    1.65
  14  -7   0    2.80    1.43
 -15   7   0    0.45    1.49
 -15  -7   0    2.78    1.57
 -15  -7   0    3.91    1.58
 -15  -7   0    1.26    1.57
 -15  -7   0    1.75    1.52
  15  -7   0    3.35    1.73
  15  -7   0    1.93    1.74
  15  -7   0    2.68    1.45
 -16   7   0    1.58    1.58
 -16  -7   0    0.45    1.37
 -16  -7   0    0.61    1.29
 -16  -7   0    1.96    1.76
 -16  -7   0   -0.83    1.39
  16  -7   0    0.26    1.54
  16  -7   0    0.34    1.61
  16  -7   0   -0.66    1.16
 -17   7   0    8.64    2.13
 -17  -7   0    3.24    1.54
 -17  -7   0    3.85    1.72
 -17  -7   0    3.41    1.94
 -17  -7   0    6.38    1.96
  17  -7   0    5.95    1.98
  17  -7   0    4.87    2.02
  17  -7   0    3.91    1.44
 -18   7   0    0.70    1.69
 -18  -7   0   -0.28    1.55
 -18  -7   0   -0.13    1.32
 -18  -7   0    0.97    1.79
 -18  -7   0    0.99    1.53
  18  -7   0    0.51    1.86
  18  -7   0    0.94    1.81
  18  -7   0    1.12    1.31
   0   8   0   81.09    3.53
   0   8   0   84.80    3.69
   0  -8   0   83.28    4.01
   0  -8   0   80.17    2.80
   0  -8   0   86.92    3.66
   0  -8   0   68.87    3.36
   0  -8   0   77.13    4.01
  -1   8   0   31.75    2.41
  -1   8   0   34.16    2.65
   1   8   0   34.07    2.48
   1   8   0   38.70    2.80
  -1  -8   0   34.63    2.91
  -1  -8   0   36.79    1.98
  -1  -8   0   34.72    2.67
  -1  -8   0   30.90    2.57
  -1  -8   0   34.07    3.06
   1  -8   0   28.25    2.81
   1  -8   0   34.49    2.15
   1  -8   0   37.72    2.76
   1  -8   0   31.52    2.49
   1  -8   0   32.87    2.98
  -2   8   0    0.58    0.80
  -2   8   0    0.15    1.11
   2   8   0   -0.01    0.83
   2   8   0   -0.37    1.05
  -2  -8   0   -0.34    1.16
  -2  -8   0   -0.36    0.66
  -2  -8   0   -0.36    1.03
  -2  -8   0    0.80    1.16
  -2  -8   0    0.44    1.26
   2  -8   0    0.63    1.21
   2  -8   0    1.12    0.97
   2  -8   0   -0.20    1.75
   2  -8   0   -0.78    1.14
  -3   8   0   -0.28    0.78
  -3   8   0    0.01    1.09
   3   8   0    1.24    1.07
   3   8   0    1.10    1.20
  -3  -8   0   -0.01    1.09
  -3  -8   0    0.01    0.61
  -3  -8   0   -0.38    1.06
  -3  -8   0    1.69    1.29
  -3  -8   0    0.68    1.31
   3  -8   0    0.94    1.24
   3  -8   0    1.08    0.99
   3  -8   0    0.30    1.03
   3  -8   0   -1.03    1.10
  -4   8   0    1.08    1.23
  -4  -8   0   -0.72    0.87
  -4  -8   0    0.11    0.55
  -4  -8   0    0.94    1.14
  -4  -8   0    1.80    1.29
  -4  -8   0   -0.34    1.16
   4  -8   0    1.08    1.28
   4  -8   0    1.49    1.20
   4  -8   0   -0.04    0.93
   4  -8   0   -0.47    1.21
  -5   8   0   32.43    2.74
  -5  -8   0   35.13    2.98
  -5  -8   0   35.56    2.75
  -5  -8   0   27.39    2.78
  -5  -8   0   25.57    2.81
   5  -8   0   34.79    3.06
   5  -8   0   33.82    2.64
   5  -8   0   28.25    2.18
   5  -8   0   28.45    2.80
  -6   8   0   83.49    3.86
  -6  -8   0   87.32    4.16
  -6  -8   0   74.97    3.57
  -6  -8   0   58.86    3.66
  -6  -8   0   80.10    4.20
   6  -8   0   73.11    3.96
   6  -8   0   67.47    3.46
   6  -8   0   80.18    3.01
   6  -8   0   70.29    3.81
  -7   8   0   34.93    2.89
  -7  -8   0   39.05    3.13
  -7  -8   0   33.99    2.76
  -7  -8   0   29.10    3.03
  -7  -8   0   37.46    3.22
   7  -8   0   35.33    3.17
   7  -8   0   37.75    2.98
   7  -8   0   35.59    2.15
   7  -8   0   32.46    2.95
  -8   8   0    2.38    1.41
  -8  -8   0    0.63    1.17
  -8  -8   0    1.62    1.23
  -8  -8   0   -0.85    1.28
  -8  -8   0    0.58    1.40
   8  -8   0    0.09    1.16
   8  -8   0    1.86    1.35
   8  -8   0    1.09    0.90
   8  -8   0    2.22    1.34
  -9   8   0    1.73    1.50
  -9  -8   0    4.69    1.60
  -9  -8   0    2.37    1.39
  -9  -8   0    1.69    1.62
  -9  -8   0    3.07    1.64
   9  -8   0    6.83    1.81
   9  -8   0    5.08    1.56
   9  -8   0    5.92    1.09
   9  -8   0    5.53    1.69
 -10   8   0    5.93    1.81
 -10  -8   0    7.19    1.59
 -10  -8   0    3.93    1.53
 -10  -8   0    5.15    1.91
  10  -8   0    2.56    1.56
  10  -8   0    4.57    1.63
  10  -8   0    5.88    1.68
 -11   8   0    5.11    1.75
 -11  -8   0    5.56    1.65
 -11  -8   0    4.87    1.57
 -11  -8   0    2.61    1.77
 -11  -8   0    3.85    1.85
  11  -8   0    3.59    1.70
  11  -8   0    3.18    1.68
  11  -8   0    3.38    1.49
 -12   8   0   12.76    2.30
 -12  -8   0   15.48    2.39
 -12  -8   0   11.70    2.01
 -12  -8   0    8.47    2.30
 -12  -8   0    9.97    2.27
  12  -8   0   13.81    2.41
  12  -8   0   10.19    2.24
  12  -8   0   10.21    2.03
 -13   8   0    2.44    1.61
 -13  -8   0    2.05    1.51
 -13  -8   0    3.11    1.44
 -13  -8   0    3.12    1.99
 -13  -8   0    0.08    1.47
  13  -8   0    1.17    1.55
  13  -8   0    3.55    1.68
  13  -8   0    2.63    1.51
 -14   8   0    1.41    1.63
 -14  -8   0    5.43    1.94
 -14  -8   0    3.36    1.58
 -14  -8   0    3.97    2.13
 -14  -8   0    6.99    2.17
  14  -8   0    4.62    2.02
  14  -8   0    2.98    1.86
  14  -8   0    3.89    1.68
 -15   8   0    2.13    1.68
 -15  -8   0   -0.71    1.32
 -15  -8   0    1.62    1.34
 -15  -8   0    0.42    1.79
 -15  -8   0    1.42    1.80
  15  -8   0    1.29    1.59
  15  -8   0    2.30    1.82
  15  -8   0    1.95    1.51
 -16   8   0    4.85    1.98
 -16  -8   0    6.28    1.92
 -16  -8   0    3.10    1.60
 -16  -8   0    4.43    2.18
 -16  -8   0    2.33    1.99
  16  -8   0    5.22    1.97
  16  -8   0    4.46    2.11
  16  -8   0    1.85    1.76
   0   9   0   -0.12    1.27
   0  -9   0   -0.45    1.17
   0  -9   0    0.85    0.90
   0  -9   0   -0.91    1.14
   0  -9   0   -0.58    1.14
   0  -9   0    0.61    1.47
  -1   9   0   32.99    2.93
   1   9   0   33.69    2.93
  -1  -9   0   30.72    3.11
  -1  -9   0   28.60    1.92
  -1  -9   0   28.88    2.75
  -1  -9   0   28.77    2.76
  -1  -9   0   27.70    3.10
   1  -9   0   31.48    3.12
   1  -9   0   28.09    2.11
   1  -9   0   30.74    2.76
   1  -9   0   28.01    2.67
   1  -9   0   30.43    3.21
  -2   9   0   41.21    3.10
   2   9   0   44.82    3.19
  -2  -9   0   46.98    3.50
  -2  -9   0   37.67    2.98
  -2  -9   0   35.69    3.03
  -2  -9   0   40.51    3.52
   2  -9   0   39.36    3.42
   2  -9   0   36.24    2.96
   2  -9   0   35.99    2.88
   2  -9   0   34.57    3.40
  -3   9   0   29.53    2.85
  -3  -9   0   29.62    3.03
  -3  -9   0   27.91    2.66
  -3  -9   0   25.06    2.80
   3  -9   0   33.24    3.27
   3  -9   0   29.98    2.50
   3  -9   0   27.85    2.63
   3  -9   0   24.98    3.06
  -4   9   0   26.60    2.80
  -4  -9   0   29.39    3.08
  -4  -9   0   28.80    2.73
  -4  -9   0   20.76    2.71
  -4  -9   0   20.97    3.19
   4  -9   0   22.60    2.75
   4  -9   0   23.61    2.46
   4  -9   0   27.06    2.47
   4  -9   0   22.30    2.82
  -5   9   0    3.44    1.51
  -5  -9   0    3.84    1.61
  -5  -9   0    3.51    1.44
  -5  -9   0    2.61    1.71
  -5  -9   0    4.28    1.93
   5  -9   0    2.18    1.60
   5  -9   0    4.19    1.45
   5  -9   0    5.40    1.45
   5  -9   0    3.29    1.63
  -6   9   0    2.73    1.51
  -6  -9   0    2.77    1.48
  -6  -9   0    2.70    1.37
  -6  -9   0    3.31    1.72
  -6  -9   0    2.40    1.74
   6  -9   0    2.40    1.64
   6  -9   0    1.58    1.32
   6  -9   0    2.26    1.28
   6  -9   0    2.44    1.65
  -7   9   0    2.99    1.56
  -7  -9   0    4.34    1.68
  -7  -9   0    5.11    1.61
  -7  -9   0    4.34    1.91
  -7  -9   0    4.19    1.91
   7  -9   0    6.57    1.89
   7  -9   0    4.51    1.55
   7  -9   0    5.26    1.34
   7  -9   0    4.62    1.79
  -8   9   0   14.74    2.28
  -8  -9   0   15.91    2.48
  -8  -9   0   11.95    2.02
  -8  -9   0   11.37    2.46
  -8  -9   0   10.35    2.38
   8  -9   0   13.04    2.44
   8  -9   0   13.13    2.20
   8  -9   0   12.80    2.57
  -9   9   0   40.17    3.52
  -9  -9   0   43.39    3.71
  -9  -9   0   41.79    3.28
  -9  -9   0   30.30    3.53
  -9  -9   0   43.21    3.90
   9  -9   0   42.71    3.83
   9  -9   0   35.12    3.62
 -10   9   0   32.56    3.24
 -10  -9   0   28.89    3.23
 -10  -9   0   32.42    3.05
 -10  -9   0   20.75    2.99
 -10  -9   0   28.20    3.52
  10  -9   0   28.06    3.47
  10  -9   0   26.87    3.11
  10  -9   0   27.63    3.20
 -11   9   0   16.97    2.48
 -11  -9   0   13.88    2.27
 -11  -9   0   15.73    2.40
 -11  -9   0   15.71    2.85
 -11  -9   0   15.28    2.64
  11  -9   0   14.80    2.55
  11  -9   0   10.78    2.29
  11  -9   0   13.04    2.34
 -12   9   0    0.01    1.51
 -12  -9   0   -1.20    1.51
 -12  -9   0   -0.74    1.31
 -12  -9   0    0.76    1.88
 -12  -9   0    0.42    1.80
  12  -9   0   -2.69    1.37
  12  -9   0    0.96    1.67
  12  -9   0    0.50    1.47
 -13   9   0    5.49    1.99
 -13  -9   0    1.98    1.65
 -13  -9   0   -0.87    1.28
 -13  -9   0    1.91    1.94
 -13  -9   0    1.22    1.87
  13  -9   0    2.35    1.76
  13  -9   0    3.34    1.97
  13  -9   0    1.86    1.58
   0  10   0    1.46    1.42
   0 -10   0   -0.01    1.50
   0 -10   0    2.16    1.49
   0 -10   0    1.99    1.81
   0 -10   0    0.70    1.78
  -1  10   0    0.44    1.41
   1  10   0    1.81    1.53
  -1 -10   0    4.38    1.94
  -1 -10   0    3.90    1.58
  -1 -10   0    3.97    1.71
  -1 -10   0    0.83    1.68
   1 -10   0    0.20    1.59
   1 -10   0    3.22    1.59
   1 -10   0    5.62    1.74
   1 -10   0    3.13    1.92
  -2  10   0    6.66    1.87
  -2 -10   0    8.18    2.24
  -2 -10   0    5.61    1.78
  -2 -10   0    5.52    1.93
  -2 -10   0    6.25    2.28
   2 -10   0    4.54    1.82
   2 -10   0    6.03    2.14
   2 -10   0    6.51    1.88
   2 -10   0    7.29    1.92
   2 -10   0    1.55    1.86
  -3  10   0   -0.05    1.36
  -3 -10   0   -1.11    1.32
  -3 -10   0    0.27    1.42
  -3 -10   0    1.39    1.54
  -3 -10   0    1.80    1.76
   3 -10   0   -0.23    1.46
   3 -10   0   -0.52    1.07
   3 -10   0    0.09    1.46
   3 -10   0   -1.14    1.20
   3 -10   0   -2.11    1.43
  -4  10   0    7.31    3.09
  -4 -10   0    5.14    2.10
  -4 -10   0    7.76    1.87
  -4 -10   0    5.08    1.88
  -4 -10   0    5.20    2.12
   4 -10   0    5.01    2.07
   4 -10   0    8.96    1.69
   4 -10   0    5.05    1.94
   4 -10   0    6.31    1.68
   4 -10   0    6.76    2.08
  -5  10   0   23.71    3.00
  -5 -10   0   22.92    2.74
  -5 -10   0   20.74    2.89
  -5 -10   0   20.85    3.13
   5 -10   0   17.26    3.96
   5 -10   0   21.36    2.41
   5 -10   0   25.70    3.03
   5 -10   0   16.60    2.77
  -6  10   0   15.21    2.46
  -6 -10   0   16.32    2.67
  -6 -10   0   18.73    2.89
  -6 -10   0   15.40    2.72
   6 -10   0   16.26    2.77
   6 -10   0   18.76    2.38
   6 -10   0   14.49    2.58
  -7  10   0   10.00    2.11
  -7 -10   0   15.19    2.73
  -7 -10   0    9.58    2.02
  -7 -10   0    5.31    2.10
  -7 -10   0    4.51    2.11
   7 -10   0    9.03    2.30
   7 -10   0    6.53    1.89
   7 -10   0   11.28    2.41
  -8  10   0   29.84    3.31
  -8 -10   0   36.03    3.70
  -8 -10   0   30.14    3.11
  -8 -10   0   25.76    3.37
  -8 -10   0   25.00    3.46
   8 -10   0   36.75    3.92
   8 -10   0   34.03    3.08
   8 -10   0   23.09    3.08
  -9  10   0    1.96    1.77
  -9 -10   0    2.93    1.89
  -9 -10   0    4.96    1.75
  -9 -10   0    2.97    2.05
  -9 -10   0    4.69    2.17
   9 -10   0    3.38    1.96
   9 -10   0    3.90    1.72
   9 -10   0    2.15    1.74
  24   0  -1   -0.04    1.59
 -24   0   1    1.46    1.86
 -24   0   1   -2.57    1.11
  23   0  -1   -0.98    1.38
 -23   0   1    1.17    1.65
 -23   0   1    0.60    1.12
 -23   0   1   -1.30    0.97
  22   0  -1   -1.45    1.27
  22   0  -1   -1.29    1.27
 -22   0   1   -0.64    1.33
 -22   0   1    2.48    1.14
 -22   0   1   -0.27    1.05
  21   0  -1    2.39    1.49
  21   0  -1   -0.29    1.16
 -21   0   1   -1.44    0.96
 -21   0   1    1.45    1.58
 -21   0   1   -1.40    0.95
 -21   0   1   -1.05    0.97
  20   0  -1    1.53    1.32
  20   0  -1   -0.75    1.21
 -20   0   1    0.06    0.97
 -20   0   1    2.18    1.47
 -20   0   1    0.10    0.94
 -20   0   1    1.61    1.09
  19   0  -1    0.73    1.13
  19   0  -1   -0.61    1.05
 -19   0   1    0.51    0.93
 -19   0   1    0.32    1.15
 -19   0   1    1.01    0.94
 -19   0   1    0.58    1.08
  18   0  -1   -1.46    0.96
  18   0  -1   -0.82    0.98
 -18   0   1    0.33    0.97
 -18   0   1    1.12    1.21
 -18   0   1    0.01    0.83
 -18   0   1    1.34    0.96
  17   0  -1   -0.50    0.94
  17   0  -1    0.20    0.96
 -17   0   1    0.35    0.70
 -17   0   1   -0.89    0.95
 -17   0   1    0.15    0.72
 -17   0   1   -0.88    0.72
  16   0  -1   -0.84    0.76
  16   0  -1    1.10    0.93
 -16   0   1    0.38    0.74
 -16   0   1   -0.68    0.87
 -16   0   1   -0.28    0.64
 -16   0   1   -0.26    0.74
  15   0  -1   -0.86    0.76
  15   0  -1    0.24    0.84
 -15   0   1    1.43    0.81
 -15   0   1   -1.05    0.80
 -15   0   1    0.14    0.62
 -15   0   1   -0.69    0.64
  14   0  -1    0.09    0.79
  14   0  -1    0.50    0.82
 -14   0   1    0.59    0.66
 -14   0   1    1.29    0.87
 -14   0   1    0.37    0.62
 -14   0   1   -0.42    0.63
  13   0  -1    1.35    0.81
 -13   0   1    0.18    0.63
 -13   0   1    0.31    0.71
 -13   0   1   -0.37    0.50
 -13   0   1    0.02    0.57
  12   0  -1   -0.11    0.50
  12   0  -1    0.57    0.67
 -12   0   1    0.18    0.51
 -12   0   1    0.66    0.66
 -12   0   1    0.05    0.49
  11   0  -1   -0.41    0.46
  11   0  -1   -0.51    0.47
 -11   0   1   -0.36    0.43
 -11   0   1    0.32    0.56
 -11   0   1    0.72    0.48
 -11   0   1   -0.21    0.42
  10   0  -1   -0.20    0.46
  10   0  -1    0.31    0.47
 -10   0   1    0.28    0.43
 -10   0   1    0.29    0.49
 -10   0   1    0.23    0.37
 -10   0   1    0.36    0.43
   9   0  -1   -0.10    0.34
   9   0  -1    1.31    0.54
  -9   0   1    0.02    0.34
  -9   0   1    0.08    0.40
  -9   0   1    0.49    0.35
  -9   0   1   -0.26    0.35
   8   0  -1    0.24    0.30
   8   0  -1    0.18    0.32
   8   0  -1   -0.04    0.33
  -8   0   1    0.28    0.34
  -8   0   1    0.77    0.42
  -8   0   1    0.79    0.33
  -8   0   1    0.47    0.37
   7   0  -1    0.34    0.30
   7   0  -1    0.51    0.29
   7   0  -1    0.30    0.31
   7   0  -1    0.52    0.27
  -7   0   1    0.20    0.28
  -7   0   1    0.14    0.32
  -7   0   1    0.21    0.24
  -7   0   1    0.20    0.31
   6   0  -1    0.00    0.21
   6   0  -1    0.33    0.24
   6   0  -1   -0.25    0.23
   6   0  -1    0.55    0.23
  -6   0   1   -0.11    0.25
  -6   0   1    0.28    0.20
  -6   0   1   -0.16    0.23
   5   0  -1    0.39    0.23
   5   0  -1    0.40    0.24
   5   0  -1    0.45    0.25
   5   0  -1    0.56    0.22
   5   0  -1    0.25    0.24
  -5   0   1    0.20    0.18
  -5   0   1    0.00    0.17
  -5   0   1    0.85    0.29
  -5   0   1    0.64    0.22
  -5   0   1   -0.13    0.18
   4   0  -1    0.36    0.21
   4   0  -1    0.65    0.23
   4   0  -1    1.17    0.28
   4   0  -1    0.57    0.24
   4   0  -1    0.77    0.19
   4   0  -1    0.64    0.21
  -4   0   1    1.02    0.25
  -4   0   1    0.29    0.19
  -4   0   1    0.97    0.26
  -4   0   1    0.24    0.21
  -4   0   1    0.39    0.19
  -4   0   1    0.12    0.19
   3   0  -1    0.28    0.15
   3   0  -1    0.25    0.15
   3   0  -1    0.19    0.16
   3   0  -1    0.55    0.19
   3   0  -1    0.90    0.21
   3   0  -1    1.33    0.19
   3   0  -1    0.36    0.17
  -3   0   1    0.18    0.09
  -3   0   1    0.85    0.20
  -3   0   1    0.39    0.17
  -3   0   1    0.76    0.20
  -3   0   1    0.61    0.17
  -3   0   1    0.23    0.16
   2   0  -1    0.13    0.08
   2   0  -1    0.01    0.09
   2   0  -1    0.10    0.11
   2   0  -1    0.11    0.10
  -2   0   1    0.11    0.10
  -2   0   1    0.30    0.12
  -2   0   1   -0.08    0.05
  -2   0   1    0.20    0.10
  -2   0   1    0.26    0.09
  -2   0   1   -0.04    0.05
   1   0   1    0.03    0.04
  -2   0  -1    0.40    0.13
  -2   0  -1    0.87    0.25
  -2   0  -1    0.91    0.17
  -2   0  -1    0.07    0.10
  -2   0  -1    0.78    0.17
  -2   0  -1    0.51    0.16
  -2   0  -1    0.38    0.08
   2   0   1    0.19    0.10
   2   0   1    0.59    0.14
   2   0   1    0.43    0.14
   2   0   1    1.37    0.22
   2   0   1    0.61    0.09
  -3   0  -1    0.08    0.14
  -3   0  -1    0.09    0.14
  -3   0  -1    0.92    0.23
  -3   0  -1    0.46    0.20
  -3   0  -1    0.08    0.16
  -3   0  -1    0.10    0.10
   3   0   1   -0.07    0.12
   3   0   1    0.21    0.14
   3   0   1   -0.01    0.15
   3   0   1   -0.02    0.15
   3   0   1    0.32    0.20
   3   0   1    0.23    0.11
  -4   0  -1    0.25    0.17
  -4   0  -1    0.87    0.26
  -4   0  -1    0.36    0.21
  -4   0  -1    0.43    0.26
  -4   0  -1    0.71    0.25
  -4   0  -1    0.05    0.21
  -4   0  -1    0.54    0.16
   4   0   1    0.65    0.21
   4   0   1    0.79    0.26
   4   0   1    0.67    0.24
   4   0   1    0.35    0.22
   4   0   1    0.02    0.20
   4   0   1    0.33    0.19
   4   0   1    0.69    0.17
  -5   0  -1    0.64    0.27
  -5   0  -1    0.53    0.26
  -5   0  -1    0.44    0.25
  -5   0  -1    0.17    0.26
  -5   0  -1    1.00    0.29
  -5   0  -1    0.26    0.24
  -5   0  -1    0.34    0.18
   5   0   1    0.10    0.21
   5   0   1    0.13    0.22
   5   0   1    0.42    0.26
   5   0   1    0.36    0.23
   5   0   1    0.11    0.16
  -6   0  -1    0.24    0.28
  -6   0  -1    0.23    0.21
  -6   0  -1    0.20    0.29
  -6   0  -1    0.29    0.27
  -6   0  -1    0.58    0.24
   6   0   1    0.15    0.28
   6   0   1    0.10    0.25
   6   0   1    0.25    0.20
  -7   0  -1    0.31    0.31
  -7   0  -1   -0.24    0.24
  -7   0  -1    0.56    0.36
  -7   0  -1    0.53    0.34
  -7   0  -1    0.09    0.24
   7   0   1   -0.25    0.28
   7   0   1    0.07    0.30
   7   0   1    0.09    0.21
  -8   0  -1   -0.15    0.32
  -8   0  -1    0.31    0.41
  -8   0  -1    0.67    0.38
  -8   0  -1    0.25    0.29
   8   0   1    0.28    0.33
   8   0   1    0.50    0.39
  -9   0  -1    0.35    0.38
  -9   0  -1    0.32    0.46
  -9   0  -1    3.10    0.63
  -9   0  -1    0.34    0.34
   9   0   1    0.01    0.36
   9   0   1    0.13    0.38
 -10   0  -1    0.51    0.50
 -10   0  -1    0.78    0.58
 -10   0  -1    1.06    0.58
 -10   0  -1   -0.28    0.31
  10   0   1   -0.28    0.39
  10   0   1    0.52    0.50
 -11   0  -1    0.29    0.56
 -11   0  -1    0.05    0.57
 -11   0  -1    0.90    0.56
 -11   0  -1   -0.26    0.37
  11   0   1    0.07    0.55
  11   0   1   -0.09    0.49
 -12   0  -1   -1.35    0.85
 -12   0  -1    0.86    0.71
 -12   0  -1    0.54    0.55
 -12   0  -1   -0.29    0.43
  12   0   1   -0.02    0.60
  12   0   1    0.81    0.65
 -13   0  -1   -0.43    0.58
 -13   0  -1   -0.26    0.66
 -13   0  -1    0.50    0.63
 -13   0  -1   -0.81    0.46
  13   0   1    0.16    0.61
  13   0   1   -0.39    0.59
 -14   0  -1   -0.71    0.60
 -14   0  -1   -0.62    0.70
 -14   0  -1    0.01    0.61
 -14   0  -1    0.20    0.55
  14   0   1   -0.40    0.58
  14   0   1    0.52    0.74
 -15   0  -1    0.92    0.76
 -15   0  -1   -0.09    0.78
 -15   0  -1    0.97    0.73
 -15   0  -1   -0.35    0.61
  15   0   1    0.64    0.80
  15   0   1    0.29    0.79
 -16   0  -1   -0.36    0.70
 -16   0  -1   -0.41    0.86
 -16   0  -1   -1.29    0.60
 -16   0  -1    0.08    0.61
  16   0   1    0.83    1.03
  16   0   1    0.26    0.86
 -17   0  -1    0.24    0.85
 -17   0  -1    0.36    1.03
 -17   0  -1    0.62    0.83
 -17   0  -1   -0.49    0.66
  17   0   1   -0.06    0.91
 -18   0  -1    0.23    0.85
 -18   0  -1   -1.64    0.91
 -18   0  -1    0.34    0.86
 -18   0  -1   -0.60    0.72
  18   0   1   -0.25    1.00
  18   0   1    0.16    1.03
 -19   0  -1   -0.97    0.97
 -19   0  -1    0.40    1.18
 -19   0  -1   -0.21    0.95
  19   0   1    1.00    1.12
  19   0   1    0.25    1.19
 -20   0  -1    0.27    1.07
 -20   0  -1    0.21    1.34
 -20   0  -1    0.06    1.04
 -20   0  -1   -2.06    0.77
  20   0   1    1.61    1.23
  20   0   1    2.35    1.39
 -21   0  -1    0.39    1.47
 -21   0  -1   -0.51    1.03
 -21   0  -1   -1.61    0.92
  21   0   1   -2.40    1.13
  21   0   1    0.51    1.29
 -22   0  -1   -1.76    1.40
 -22   0  -1   -0.03    1.12
 -22   0  -1    0.69    0.98
  22   0   1   -0.12    1.27
 -23   0  -1    0.27    1.59
 -23   0  -1    0.37    1.24
  23   0   1    1.19    1.53
 -24   0  -1    0.00    1.71
 -24   0  -1    2.14    1.38
  24   0   1    1.07    1.62
  24   1  -1    0.02    1.42
  24  -1  -1   -0.68    1.55
 -24   1   1   -1.30    1.69
 -24   1   1   -0.67    1.21
 -24  -1   1    1.64    1.74
 -24  -1   1    2.50    1.34
 -24  -1   1    1.64    1.53
  23   1  -1    0.12    1.41
  23  -1  -1    1.82    1.60
  23  -1  -1    3.31    1.86
 -23   1   1    2.03    1.82
 -23   1   1    2.65    1.36
 -23  -1   1    0.31    1.58
 -23  -1   1    1.72    1.32
 -23  -1   1    0.18    1.11
  22   1  -1    2.98    1.76
  22   1  -1    4.37    1.57
  22  -1  -1    4.17    1.88
  22  -1  -1    3.68    1.79
 -22   1   1    3.77    1.82
 -22   1   1    4.60    1.37
 -22  -1   1    3.72    1.79
 -22  -1   1    3.22    1.42
 -22  -1   1    3.39    1.37
  21   1  -1   11.98    2.22
  21   1  -1    8.71    1.86
  21  -1  -1    6.84    1.76
  21  -1  -1   12.58    2.31
 -21   1   1   12.29    2.37
 -21   1   1   11.34    1.51
 -21   1   1   11.90    1.83
 -21  -1   1   12.51    2.01
 -21  -1   1    8.28    2.27
 -21  -1   1    8.25    1.66
 -21  -1   1    9.17    1.72
  20   1  -1    3.19    1.55
  20   1  -1    5.66    1.58
  20  -1  -1    8.97    2.11
  20  -1  -1    6.62    1.81
 -20   1   1    6.70    1.55
 -20   1   1    4.64    1.78
 -20   1   1    4.77    1.07
 -20   1   1    5.90    1.41
 -20  -1   1    2.28    1.22
 -20  -1   1    5.13    1.72
 -20  -1   1    6.09    1.46
 -20  -1   1    3.85    1.30
  19   1  -1   18.85    2.30
  19   1  -1   18.77    2.24
  19  -1  -1   21.88    2.71
  19  -1  -1   17.30    2.40
 -19   1   1   24.18    2.51
 -19   1   1   17.28    2.35
 -19   1   1   18.84    1.65
 -19  -1   1   20.32    2.48
 -19  -1   1   20.21    2.47
 -19  -1   1   22.53    2.17
 -19  -1   1   24.01    2.24
  18   1  -1    2.09    1.19
  18   1  -1    1.64    1.06
  18  -1  -1    4.15    1.47
  18  -1  -1    4.47    1.47
 -18   1   1    2.96    1.10
 -18   1   1    1.61    1.28
 -18   1   1    2.92    0.89
 -18   1   1    2.59    1.00
 -18  -1   1    2.32    1.10
 -18  -1   1    4.08    1.43
 -18  -1   1    2.83    1.22
  17   1  -1    2.49    1.13
  17   1  -1    0.55    0.91
  17  -1  -1    1.73    1.12
  17  -1  -1   -0.04    1.02
 -17   1   1    0.79    0.90
 -17   1   1    0.34    1.03
 -17   1   1    0.87    0.73
 -17   1   1    0.33    0.83
 -17  -1   1    0.62    0.80
 -17  -1   1    0.36    1.04
 -17  -1   1    1.46    0.96
 -17  -1   1    1.18    0.86
  16   1  -1   19.66    2.14
  16   1  -1   16.87    1.84
  16  -1  -1   20.03    2.33
  16  -1  -1   15.50    2.15
 -16   1   1   18.97    2.15
 -16   1   1   17.69    1.43
 -16   1   1   18.62    1.74
 -16  -1   1   20.50    2.00
 -16  -1   1   18.01    2.05
 -16  -1   1   17.12    1.73
 -16  -1   1   16.91    1.73
  15   1  -1   56.62    2.90
  15   1  -1   51.82    2.52
  15  -1  -1   56.58    2.96
  15  -1  -1   54.62    2.83
 -15   1   1   53.05    3.90
 -15   1   1   52.74    1.95
 -15   1   1   63.30    2.60
 -15  -1   1   57.78    3.30
 -15  -1   1   52.26    2.87
 -15  -1   1   53.80    2.50
 -15  -1   1   58.32    2.60
  14   1  -1   81.84    3.57
  14   1  -1   76.62    2.81
  14  -1  -1   93.21    3.46
  14  -1  -1   79.45    3.17
 -14   1   1   91.13    3.24
 -14   1   1   84.68    3.38
 -14   1   1   92.91    2.92
 -14  -1   1   91.69    3.31
 -14  -1   1   79.04    3.21
 -14  -1   1   80.60    2.81
 -14  -1   1   89.39    3.00
  13   1  -1   48.70    2.45
  13   1  -1   45.13    2.16
  13  -1  -1   51.61    2.57
  13  -1  -1   49.36    2.48
 -13   1   1   54.44    2.45
 -13   1   1   50.01    2.51
 -13   1   1   43.71    1.65
 -13   1   1   52.67    2.19
 -13  -1   1   53.39    2.48
 -13  -1   1   49.66    2.47
 -13  -1   1   43.22    2.06
 -13  -1   1   53.09    2.30
  12   1  -1   83.79    2.92
  12   1  -1   73.57    2.48
  12  -1  -1   84.02    3.50
  12  -1  -1   76.30    2.81
 -12   1   1   86.11    2.86
 -12   1   1   79.63    2.94
 -12   1   1   73.26    1.93
 -12   1   1   92.26    2.66
 -12  -1   1   86.98    2.92
 -12  -1   1   78.26    2.85
 -12  -1   1   70.92    2.41
 -12  -1   1   84.48    2.68
  11   1  -1   10.96    1.38
  11   1  -1    9.63    1.11
  11  -1  -1   10.03    1.27
  11  -1  -1    9.88    1.30
 -11   1   1   10.49    1.17
 -11   1   1    7.16    1.11
 -11   1   1    6.89    0.74
 -11   1   1   10.35    1.31
 -11  -1   1    9.43    1.13
 -11  -1   1    6.58    1.04
 -11  -1   1    6.45    0.93
 -11  -1   1    8.92    1.07
  10   1  -1   -0.05    0.36
  10   1  -1    0.46    0.45
  10  -1  -1    0.62    0.47
  10  -1  -1    0.40    0.55
 -10   1   1   -0.35    0.36
 -10   1   1    0.25    0.47
 -10   1   1    0.71    0.35
 -10   1   1   -0.20    0.40
 -10  -1   1    0.35    0.41
 -10  -1   1    0.33    0.50
 -10  -1   1    0.18    0.42
 -10  -1   1    0.08    0.48
   9   1  -1    0.48    0.49
   9   1  -1    0.04    0.37
   9  -1  -1    0.52    0.46
   9  -1  -1    1.62    0.63
  -9   1   1    0.63    0.36
  -9   1   1    0.31    0.43
  -9   1   1   -0.17    0.24
  -9   1   1   -0.06    0.24
  -9   1   1    0.59    0.42
  -9  -1   1    0.36    0.38
  -9  -1   1    0.90    0.51
  -9  -1   1    0.50    0.41
  -9  -1   1    0.23    0.41
   8   1  -1   68.02    2.08
   8   1  -1   55.93    1.68
   8  -1  -1   70.26    2.03
   8  -1  -1   54.17    1.90
  -8   1   1   67.16    1.99
  -8   1   1   60.62    2.02
  -8   1   1   65.23    1.32
  -8   1   1   54.23    1.23
  -8   1   1   70.26    1.91
  -8  -1   1   73.22    2.13
  -8  -1   1   59.63    1.94
  -8  -1   1   54.58    1.73
  -8  -1   1   68.41    1.98
   7   1  -1  150.29    2.84
   7   1  -1  120.20    2.23
   7  -1  -1  150.36    2.74
   7  -1  -1  142.42    2.74
   7  -1  -1  107.96    2.45
  -7   1   1  132.38    2.73
  -7   1   1  109.12    1.53
  -7   1   1  152.40    2.60
  -7  -1   1  156.79    2.86
  -7  -1   1  123.12    2.53
  -7  -1   1  101.12    2.18
  -7  -1   1  143.91    2.66
   6   1  -1  100.15    2.59
   6   1  -1   64.18    1.75
   6   1  -1   55.53    1.42
   6  -1  -1   64.47    1.68
   6  -1  -1   47.15    1.54
  -6   1   1   58.99    1.72
  -6   1   1   62.83    1.02
  -6   1   1   45.99    0.88
  -6   1   1   65.74    1.63
  -6  -1   1   70.57    1.81
  -6  -1   1   53.64    1.56
  -6  -1   1   42.79    1.36
   5   1  -1   52.00    1.43
   5   1  -1   47.94    1.40
   5   1  -1   45.09    1.17
   5   1  -1   47.79    1.17
   5  -1  -1   48.18    1.34
   5  -1  -1   43.82    1.32
   5  -1  -1   33.36    1.22
  -5   1   1   49.50    1.35
  -5   1   1   42.40    1.35
  -5   1   1   47.46    0.74
  -5   1   1   31.51    0.61
  -5   1   1   48.29    1.31
  -5  -1   1   51.83    1.44
  -5  -1   1   47.86    1.37
  -5  -1   1   47.96    1.18
  -5  -1   1   40.68    1.24
  -5  -1   1   31.11    1.10
   4   1  -1   48.41    1.56
   4   1  -1   50.48    1.31
   4   1  -1   46.04    1.07
   4   1  -1   50.23    1.10
   4   1  -1   41.93    1.10
   4   1  -1   36.05    1.07
   4  -1  -1   46.00    1.18
   4  -1  -1   44.19    1.18
   4  -1  -1   30.73    1.07
   4  -1  -1   46.87    1.18
  -4   1   1   40.12    1.08
  -4   1   1   35.51    1.03
  -4   1   1   44.69    0.53
  -4   1   1   29.12    0.44
  -4   1   1   44.22    1.17
  -4  -1   1   50.83    1.56
  -4  -1   1   51.52    1.29
  -4  -1   1   47.94    1.09
  -4  -1   1   42.87    1.13
  -4  -1   1   32.53    1.04
  -4  -1   1   45.83    1.25
   3   1  -1  910.75    4.84
   3   1  -1  868.58    4.78
   3   1  -1  781.76    3.99
   3   1  -1  617.78    3.97
   3   1  -1  719.20    4.36
   3  -1  -1  751.44    4.17
   3  -1  -1  857.27    4.41
   3  -1  -1  475.40    3.60
   3  -1  -1  781.63    4.58
   3  -1  -1  811.23    4.44
  -3   1   1  714.22    3.93
  -3   1   1  444.43    3.42
  -3   1   1  819.26    4.53
  -3  -1   1  895.90    4.83
  -3  -1   1  866.62    4.76
  -3  -1   1  890.10    4.09
  -3  -1   1  744.79    3.94
  -3  -1   1  603.50    3.98
  -3  -1   1  744.87    4.51
   2   1  -1  668.73    3.76
   2   1  -1  621.52    3.75
   2   1  -1  673.00    3.21
   2   1  -1  609.64    2.94
   2   1  -1  472.21    3.69
   2   1  -1  542.64    3.47
   2  -1  -1  600.19    3.23
   2  -1  -1  669.35    3.39
   2  -1  -1  321.98    2.59
   2  -1  -1  603.91    3.65
   2  -1  -1  521.59    1.43
   2  -1  -1  607.22    3.59
  -2   1   1  568.29    3.04
  -2   1   1  309.55    2.51
  -2   1   1  627.92    3.77
  -2   1   1  605.33    3.63
  -2  -1   1  974.41    5.53
  -2  -1   1  669.65    3.75
  -2  -1   1  693.49    3.37
  -2  -1   1  581.21    2.89
  -2  -1   1  463.17    3.23
  -2  -1   1  542.40    3.51
   1   1  -1  128.38    1.53
   1   1  -1  128.34    1.55
   1   1  -1  130.40    1.38
   1   1  -1  130.39    1.09
   1   1  -1   98.20    1.37
   1  -1  -1  128.44    1.30
   1  -1  -1  123.42    1.27
   1  -1  -1   38.72    0.76
   1  -1  -1  121.37    1.78
   1  -1  -1   76.08    0.83
   1  -1  -1  122.60    1.55
   1  -1  -1  118.08    1.80
  -1   1   1  122.11    1.44
  -1   1   1  126.76    1.30
  -1   1   1   62.40    0.96
  -1   1   1  122.46    1.55
  -1   1   1   61.06    0.74
  -1   1   1  117.44    1.52
  -1  -1   1  131.26    1.55
  -1  -1   1  124.86    1.51
  -1  -1   1   99.59    1.21
  -1  -1   1  128.70    1.09
  -1  -1   1  132.54    1.10
   0   1  -1    3.58    0.31
   0   1  -1    4.05    0.33
   0   1  -1    4.11    0.30
   0   1  -1    3.46    0.30
   0   1  -1    3.52    0.28
   0  -1  -1    4.24    0.26
   0  -1  -1    2.76    0.22
   0  -1  -1    0.95    0.13
   0   1   1    3.90    0.25
   0   1   1    2.29    0.18
   0   1   1    3.31    0.31
   0   1   1    1.84    0.21
   0  -1   1    6.38    0.50
   0  -1   1    4.39    0.34
   0  -1   1    1.71    0.21
   0  -1   1    3.95    0.21
   0  -1   1    3.89    0.33
   0  -1   1    3.72    0.29
  -1   1  -1   36.39    0.85
  -1   1  -1   31.93    0.80
  -1   1  -1   28.05    0.59
  -1   1  -1   31.00    0.74
  -1   1  -1   34.16    0.68
  -1  -1  -1   36.57    0.74
  -1  -1  -1   33.71    0.70
  -1  -1  -1   36.21    0.87
  -1  -1  -1   17.67    0.60
  -1  -1  -1   31.77    0.79
   1   1   1   36.94    0.72
   1   1   1   36.58    0.88
   1   1   1   17.64    0.59
   1  -1   1   36.79    0.86
   1  -1   1   32.77    0.81
   1  -1   1   33.87    0.83
   1  -1   1   27.97    0.59
   1  -1   1   33.33    0.78
   1  -1   1   32.74    0.68
  -2   1  -1   58.41    1.17
  -2   1  -1   48.41    1.09
  -2   1  -1   44.27    0.92
  -2   1  -1   52.50    0.97
  -2   1  -1   57.48    0.87
  -2  -1  -1   57.98    1.07
  -2  -1  -1   49.17    0.98
  -2  -1  -1   28.81    0.33
  -2  -1  -1   58.84    1.19
  -2  -1  -1   28.75    0.86
  -2  -1  -1   54.76    1.07
   2   1   1   57.51    1.03
   2   1   1   56.18    1.17
   2   1   1   51.89    1.03
   2  -1   1   55.88    1.16
   2  -1   1   56.52    1.17
   2  -1   1   56.76    1.02
   2  -1   1   53.54    0.85
   2  -1   1   57.22    0.87
  -3   1  -1   34.44    1.01
  -3   1  -1   32.87    1.01
  -3   1  -1   26.30    0.91
  -3   1  -1   24.21    0.82
  -3   1  -1   32.92    0.83
  -3   1  -1   33.68    0.72
  -3  -1  -1   32.66    0.95
  -3  -1  -1   27.36    0.86
  -3  -1  -1   18.13    0.44
  -3  -1  -1   36.44    1.08
  -3  -1  -1   19.90    0.82
  -3  -1  -1   32.20    0.90
   3   1   1   33.18    0.92
   3   1   1   23.27    0.50
   3   1   1   32.23    0.99
   3   1   1   17.54    0.75
   3   1   1   30.93    0.87
   3  -1   1   32.59    1.01
   3  -1   1   53.50    1.61
   3  -1   1   28.27    0.96
   3  -1   1   21.42    0.76
   3  -1   1   33.91    0.86
   3  -1   1   33.09    0.72
   3  -1   1   32.16    0.70
  -4   1  -1  479.79    4.71
  -4   1  -1  457.34    3.94
  -4   1  -1  328.06    3.25
  -4   1  -1  469.31    3.29
  -4  -1  -1  489.65    3.93
  -4  -1  -1  388.99    3.47
  -4  -1  -1  279.29    2.08
  -4  -1  -1  489.47    4.16
  -4  -1  -1  289.83    3.18
  -4  -1  -1  481.14    3.55
   4   1   1  482.47    5.22
   4   1   1  373.21    3.36
   4   1   1  300.28    2.19
   4   1   1  440.42    3.35
   4  -1   1  445.10    3.82
   4  -1   1  386.65    3.69
   4  -1   1  474.83    3.30
   4  -1   1  456.01    2.82
  -5   1  -1  189.29    2.74
  -5   1  -1  182.54    2.73
  -5   1  -1  140.13    2.38
  -5   1  -1  189.37    2.23
  -5   1  -1  187.79    2.00
  -5  -1  -1  187.68    2.70
  -5  -1  -1  162.59    2.48
  -5  -1  -1  122.60    1.63
  -5  -1  -1  195.72    2.90
  -5  -1  -1  121.08    2.23
  -5  -1  -1  193.92    2.44
   5   1   1  150.28    2.37
   5   1   1  114.34    1.60
   5   1   1  178.20    2.30
   5  -1   1  176.51    2.63
   5  -1   1  187.32    2.75
   5  -1   1  156.25    2.56
   5  -1   1  194.79    2.30
   5  -1   1  175.20    1.91
  -6   1  -1  213.68    3.14
  -6   1  -1  154.90    2.73
  -6   1  -1  209.98    2.52
  -6   1  -1  214.95    2.59
  -6   1  -1  210.17    2.32
  -6  -1  -1  217.92    3.18
  -6  -1  -1  145.80    2.02
  -6  -1  -1  215.85    3.28
  -6  -1  -1  151.03    2.65
  -6  -1  -1  216.23    2.76
   6   1   1  132.56    1.96
   6  -1   1  210.40    3.16
   6  -1   1  168.96    2.86
   6  -1   1  216.23    2.61
   6  -1   1  190.17    2.17
  -7   1  -1  160.06    3.00
  -7   1  -1  199.68    2.69
  -7   1  -1  200.79    2.47
  -7  -1  -1  206.60    3.34
  -7  -1  -1  173.18    3.00
  -7  -1  -1  205.16    3.46
  -7  -1  -1  154.11    2.85
  -7  -1  -1  207.00    2.88
   7   1   1  164.53    3.00
   7   1   1  126.03    2.12
   7  -1   1  158.32    2.97
   7  -1   1  195.75    2.66
   7  -1   1  171.30    2.25
  -8   1  -1    4.49    0.64
  -8   1  -1    4.14    0.73
  -8   1  -1    4.81    0.65
  -8   1  -1    6.62    0.65
  -8  -1  -1    6.97    0.91
  -8  -1  -1    3.99    0.59
  -8  -1  -1    4.73    0.73
  -8  -1  -1    5.74    0.70
   8   1   1    4.67    0.73
   8   1   1    3.47    0.55
   8  -1   1    6.52    0.92
   8  -1   1    4.48    0.75
   8  -1   1    4.91    0.65
  -9   1  -1    8.16    1.00
  -9   1  -1    8.97    1.06
  -9   1  -1    7.60    0.80
  -9   1  -1   10.90    0.82
  -9  -1  -1    6.39    0.82
  -9  -1  -1    8.72    1.05
  -9  -1  -1    6.17    0.86
  -9  -1  -1    8.81    0.86
   9   1   1    8.76    1.01
   9   1   1    5.22    0.71
   9  -1   1    8.58    1.05
   9  -1   1    7.92    0.97
 -10   1  -1   19.24    1.42
 -10   1  -1   16.00    1.37
 -10   1  -1   15.65    1.05
 -10   1  -1   16.71    1.02
 -10  -1  -1   15.09    1.28
 -10  -1  -1   13.17    1.29
 -10  -1  -1   13.60    1.17
 -10  -1  -1   12.78    1.04
  10   1   1   12.44    1.20
  10   1   1   12.07    1.00
  10  -1   1   15.51    1.33
  10  -1   1   13.16    1.26
 -11   1  -1   16.29    1.42
 -11   1  -1   13.50    1.39
 -11   1  -1   14.41    1.09
 -11   1  -1   14.69    1.04
 -11  -1  -1   13.80    1.32
 -11  -1  -1   10.87    1.27
 -11  -1  -1   12.39    1.22
 -11  -1  -1   12.87    1.10
  11   1   1   14.46    1.36
  11   1   1    8.91    1.02
  11  -1   1   13.49    1.36
  11  -1   1   10.32    1.25
 -12   1  -1   14.82    1.48
 -12   1  -1   12.90    1.49
 -12   1  -1   15.34    1.19
 -12   1  -1   15.13    1.13
 -12  -1  -1   14.04    1.45
 -12  -1  -1   11.34    1.47
 -12  -1  -1   11.75    1.32
 -12  -1  -1   11.17    1.12
  12   1   1   11.79    1.38
  12   1   1    8.75    1.06
  12  -1   1   13.82    1.53
  12  -1   1   11.87    1.38
 -13   1  -1   30.69    2.04
 -13   1  -1   25.78    2.02
 -13   1  -1   27.00    1.56
 -13   1  -1   26.95    1.73
 -13  -1  -1   28.18    1.98
 -13  -1  -1   22.43    1.94
 -13  -1  -1   23.09    1.74
 -13  -1  -1   26.57    1.60
  13   1   1   29.45    1.96
  13   1   1   21.92    1.55
  13  -1   1   25.57    1.94
  13  -1   1   22.69    1.82
 -14   1  -1    0.53    0.63
 -14   1  -1   -0.28    0.85
 -14   1  -1   -0.60    0.51
 -14   1  -1   -0.02    0.55
 -14  -1  -1    0.28    0.73
 -14  -1  -1   -0.56    0.76
 -14  -1  -1   -0.43    0.63
 -14  -1  -1    0.40    0.62
  14   1   1    0.70    0.78
  14   1   1   -0.05    0.60
  14  -1   1    1.04    0.83
  14  -1   1    0.21    0.77
 -15   1  -1    0.33    0.89
 -15   1  -1    0.02    0.58
 -15   1  -1    0.53    0.61
 -15  -1  -1    1.28    0.92
 -15  -1  -1    0.46    0.92
 -15  -1  -1    1.18    0.85
 -15  -1  -1    0.80    0.75
  15   1   1    0.64    0.93
  15   1   1    0.88    0.80
  15  -1   1    1.79    1.15
  15  -1   1    0.21    0.85
 -16   1  -1    1.27    1.14
 -16   1  -1    0.21    0.70
 -16   1  -1    2.32    0.83
 -16  -1  -1    2.62    1.09
 -16  -1  -1    1.41    1.07
 -16  -1  -1    1.02    0.90
 -16  -1  -1    2.44    0.90
  16   1   1    0.72    0.83
  16   1   1    1.71    0.91
  16  -1   1    1.62    1.07
  16  -1   1    0.83    1.13
 -17   1  -1   25.01    2.38
 -17   1  -1   23.67    2.56
 -17   1  -1   21.57    1.74
 -17   1  -1   27.04    1.82
 -17  -1  -1   21.07    2.25
 -17  -1  -1   24.80    2.47
 -17  -1  -1   24.98    1.86
  17   1   1   19.28    2.48
  17   1   1   17.25    1.87
  17  -1   1   24.62    2.47
  17  -1   1   24.65    2.46
 -18   1  -1   32.92    2.70
 -18   1  -1   26.20    2.76
 -18   1  -1   25.27    1.97
 -18   1  -1   28.83    1.95
 -18  -1  -1   29.48    2.63
 -18  -1  -1   25.09    2.57
 -18  -1  -1   23.45    2.22
 -18  -1  -1   25.95    2.01
  18   1   1   31.21    2.69
  18  -1   1   24.81    2.65
  18  -1   1   24.75    2.57
 -19   1  -1   24.90    2.60
 -19   1  -1   25.34    2.90
 -19   1  -1   19.15    1.86
 -19   1  -1   26.61    1.92
 -19  -1  -1   26.15    2.59
 -19  -1  -1   23.71    2.78
 -19  -1  -1   20.32    2.21
 -19  -1  -1   22.76    2.01
  19   1   1   22.07    2.54
  19   1   1   24.55    2.32
  19  -1   1   24.04    2.82
  19  -1   1   20.97    2.50
 -20   1  -1    2.93    1.27
 -20   1  -1    1.89    1.53
 -20   1  -1    3.96    1.06
 -20  -1  -1    3.42    1.30
 -20  -1  -1    4.96    1.68
 -20  -1  -1    4.12    1.40
 -20  -1  -1    2.74    1.10
  20   1   1    1.62    1.31
  20   1   1    0.47    1.14
  20  -1   1    4.66    1.56
  20  -1   1    2.74    1.52
 -21   1  -1   -0.33    0.99
 -21   1  -1    0.80    1.47
 -21   1  -1   -0.41    0.95
 -21   1  -1    0.38    0.92
 -21  -1  -1    1.49    1.16
 -21  -1  -1    0.38    1.42
 -21  -1  -1    0.06    1.18
 -21  -1  -1   -0.09    0.89
  21   1   1   -0.25    1.15
  21  -1   1    2.15    1.38
  21  -1   1    2.01    1.48
 -22   1  -1    5.27    2.00
 -22   1  -1    7.55    1.46
 -22   1  -1    5.84    2.07
 -22  -1  -1    7.94    1.73
 -22  -1  -1    5.74    1.99
 -22  -1  -1    5.62    1.67
 -22  -1  -1    8.47    1.56
  22   1   1    4.50    1.64
  22  -1   1    5.52    1.92
 -23   1  -1    9.64    2.46
 -23  -1  -1    5.57    1.73
 -23  -1  -1    5.56    2.12
 -23  -1  -1    5.67    1.87
 -23  -1  -1    8.10    1.66
  23   1   1    6.48    1.89
  23  -1   1    3.13    1.86
 -24   1  -1   13.68    2.80
 -24  -1  -1   15.26    2.86
 -24  -1  -1   16.86    2.38
  24   1   1   15.27    2.40
  24  -1   1   15.76    2.69
  24   2  -1    5.61    2.02
  24  -2  -1    9.17    2.49
 -24   2   1    5.28    2.24
 -24  -2   1    6.44    2.28
 -24  -2   1    4.96    1.64
 -24  -2   1    4.66    1.70
  23   2  -1    9.56    1.85
  23  -2  -1    9.32    2.22
  23  -2  -1   12.72    2.59
 -23   2   1   10.38    2.51
 -23   2   1    7.54    1.60
 -23  -2   1    5.48    2.12
 -23  -2   1    7.83    2.29
 -23  -2   1    9.66    1.89
  22   2  -1    3.01    1.42
  22  -2  -1    3.66    1.72
  22  -2  -1    4.63    2.03
 -22   2   1    2.43    1.83
 -22   2   1    1.44    1.21
 -22  -2   1    3.48    1.75
 -22  -2   1    1.72    1.55
 -22  -2   1    1.98    1.52
 -22  -2   1    1.36    1.25
  21   2  -1    1.95    1.39
  21   2  -1    0.72    1.19
  21  -2  -1    2.20    1.73
 -21   2   1    1.87    1.67
 -21   2   1    1.00    1.12
 -21  -2   1    0.92    1.05
 -21  -2   1    2.48    1.53
 -21  -2   1    1.10    1.32
 -21  -2   1   -0.24    1.16
  20   2  -1   21.74    2.62
  20   2  -1   17.91    2.17
  20  -2  -1   19.04    2.51
  20  -2  -1   23.78    2.94
 -20   2   1   24.87    2.85
 -20   2   1   22.26    2.87
 -20   2   1   21.24    2.17
 -20   2   1   22.12    2.18
 -20  -2   1   25.22    2.62
 -20  -2   1   25.27    2.91
 -20  -2   1   24.24    2.57
 -20  -2   1   25.00    2.39
  19   2  -1   40.05    3.14
  19   2  -1   38.44    2.56
  19  -2  -1   43.25    3.39
  19  -2  -1   41.72    3.24
 -19   2   1   37.20    2.82
 -19   2   1   37.17    3.30
 -19   2   1   34.39    1.65
 -19  -2   1   40.21    3.02
 -19  -2   1   34.51    3.05
 -19  -2   1   36.30    2.78
 -19  -2   1   36.21    2.70
  18   2  -1   68.24    3.70
  18   2  -1   58.92    2.91
  18  -2  -1   73.14    3.90
  18  -2  -1   64.06    3.66
 -18   2   1   61.77    3.31
 -18   2   1   66.25    3.78
 -18   2   1   60.91    2.04
 -18   2   1   69.08    3.04
 -18  -2   1   66.47    3.52
 -18  -2   1   65.95    3.65
 -18  -2   1   64.10    3.25
 -18  -2   1   62.79    3.15
  17   2  -1   92.05    3.92
  17   2  -1   75.75    3.03
  17  -2  -1   97.17    4.13
  17  -2  -1   83.11    3.90
 -17   2   1   88.86    3.72
 -17   2   1   94.95    4.23
 -17   2   1   98.30    3.41
 -17  -2   1   95.44    3.94
 -17  -2   1   91.54    4.02
 -17  -2   1   84.51    3.50
  16   2  -1   60.29    3.16
  16   2  -1   55.82    2.54
  16  -2  -1   62.88    3.27
  16  -2  -1   59.82    3.29
 -16   2   1   60.10    3.01
 -16   2   1   55.74    3.23
 -16   2   1   53.61    1.81
 -16   2   1   65.11    2.78
 -16  -2   1   61.80    3.14
 -16  -2   1   61.79    3.25
 -16  -2   1   54.93    2.99
 -16  -2   1   61.23    2.91
  15   2  -1   15.93    1.89
  15   2  -1    9.60    1.33
  15  -2  -1    8.67    1.31
  15  -2  -1   12.32    1.85
 -15   2   1   13.95    1.73
 -15   2   1   12.57    1.75
 -15   2   1   12.22    1.01
 -15   2   1   17.16    1.68
 -15  -2   1   15.95    1.80
 -15  -2   1   10.18    1.48
 -15  -2   1   11.19    1.55
  14   2  -1   57.19    2.91
  14   2  -1   59.89    2.40
  14  -2  -1   67.71    3.12
  14  -2  -1   59.69    2.95
 -14   2   1   65.14    2.84
 -14   2   1   62.08    3.03
 -14   2   1   54.72    1.65
 -14   2   1   67.90    2.62
 -14  -2   1   69.04    2.98
 -14  -2   1   62.37    2.95
 -14  -2   1   62.77    2.76
 -14  -2   1   71.20    2.86
  13   2  -1    1.32    0.79
  13   2  -1    1.67    0.71
  13  -2  -1    0.37    0.63
  13  -2  -1    1.19    0.93
 -13   2   1    0.30    0.62
 -13   2   1    3.92    1.13
 -13   2   1    1.60    0.49
 -13   2   1    1.79    0.81
 -13  -2   1    2.06    0.89
 -13  -2   1   -0.24    0.62
 -13  -2   1    0.85    0.75
 -13  -2   1    1.18    0.75
  12   2  -1  106.91    3.36
  12   2  -1   90.14    2.56
  12  -2  -1  102.80    3.32
  12  -2  -1   91.48    3.22
 -12   2   1  105.17    3.21
 -12   2   1  100.98    3.41
 -12   2   1   90.41    1.82
 -12   2   1  115.28    3.05
 -12  -2   1  118.69    3.51
 -12  -2   1  103.18    3.29
 -12  -2   1   88.16    2.96
 -12  -2   1  111.25    3.24
  11   2  -1  396.90    5.97
  11   2  -1  318.88    4.42
  11  -2  -1  386.55    5.91
  11  -2  -1  338.09    5.71
 -11   2   1  424.93    5.98
 -11   2   1  370.12    5.97
 -11   2   1  401.08    3.44
 -11   2   1  321.96    3.12
 -11   2   1  406.88    5.34
 -11  -2   1  435.45    6.24
 -11  -2   1  368.91    5.73
 -11  -2   1  310.65    5.13
 -11  -2   1  405.78    5.79
  10   2  -1  242.13    4.47
  10   2  -1  182.49    3.17
  10  -2  -1  205.62    5.06
  10  -2  -1  186.96    4.09
 -10   2   1  250.37    4.39
 -10   2   1  219.32    4.41
 -10   2   1  248.50    2.52
 -10   2   1  189.83    2.23
 -10  -2   1  270.97    4.74
 -10  -2   1  220.89    4.23
 -10  -2   1  167.87    3.65
 -10  -2   1  248.25    4.38
   9   2  -1  184.93    3.73
   9   2  -1  141.34    2.63
   9  -2  -1  177.39    3.66
   9  -2  -1  132.08    3.29
  -9   2   1  181.43    3.56
  -9   2   1  166.55    3.67
  -9   2   1  138.98    1.75
  -9   2   1  189.37    3.39
  -9  -2   1  200.99    3.89
  -9  -2   1  175.07    3.57
  -9  -2   1  127.10    3.07
  -9  -2   1  182.72    3.61
   8   2  -1   40.14    1.75
   8   2  -1   32.84    1.26
   8  -2  -1   41.05    1.68
   8  -2  -1   39.52    1.74
   8  -2  -1   29.65    1.58
  -8   2   1   42.86    1.74
  -8   2   1   38.06    1.75
  -8   2   1   40.36    0.88
  -8   2   1   31.72    0.79
  -8   2   1   41.63    1.62
  -8  -2   1   41.60    1.77
  -8  -2   1   36.72    1.64
  -8  -2   1   26.66    1.47
  -8  -2   1   40.62    2.00
   7   2  -1   15.44    1.54
   7   2  -1    8.35    0.69
   7  -2  -1    9.21    0.86
   7  -2  -1    8.77    0.95
   7  -2  -1    5.74    0.80
  -7   2   1   12.42    0.99
  -7   2   1    9.27    1.00
  -7   2   1    9.25    0.44
  -7   2   1    9.10    0.88
  -7  -2   1   10.34    0.96
  -7  -2   1    9.13    0.90
  -7  -2   1    5.46    0.87
  -7  -2   1   11.20    1.00
   6   2  -1  116.99    2.53
   6   2  -1  112.97    1.91
   6   2  -1  128.60    2.33
   6  -2  -1  118.15    2.52
   6  -2  -1  106.44    1.10
  -6   2   1  121.32    2.44
  -6   2   1  110.48    2.52
  -6   2   1  108.66    1.10
  -6   2   1  108.11    1.10
  -6   2   1  122.75    2.43
  -6  -2   1  132.17    2.70
  -6  -2   1  110.49    1.88
  -6  -2   1  116.98    2.39
  -6  -2   1   77.47    2.10
  -6  -2   1  114.84    2.53
   5   2  -1   11.41    0.67
   5   2  -1   12.92    0.66
   5  -2  -1   10.82    0.87
   5  -2  -1   12.31    0.85
   5  -2  -1    7.67    0.77
   5  -2  -1   13.04    0.42
  -5   2   1   12.55    0.84
  -5   2   1   12.04    0.89
  -5   2   1   10.28    0.37
  -5   2   1   11.69    0.85
  -5  -2   1   11.18    0.88
  -5  -2   1   12.58    0.87
  -5  -2   1   11.89    0.65
  -5  -2   1   10.68    0.79
  -5  -2   1    7.47    0.76
  -5  -2   1   10.49    0.86
   4   2  -1   46.96    1.44
   4   2  -1   43.88    1.43
   4   2  -1   47.47    1.09
   4  -2  -1   44.12    1.39
   4  -2  -1   45.94    1.37
   4  -2  -1   29.04    1.18
   4  -2  -1   46.45    0.74
   4  -2  -1   43.13    1.39
  -4   2   1   35.42    1.17
  -4   2   1   44.52    1.45
  -4   2   1   29.15    0.58
  -4   2   1   43.04    1.37
  -4  -2   1   72.89    2.21
  -4  -2   1   46.54    1.44
  -4  -2   1   46.60    1.09
  -4  -2   1   45.08    1.30
  -4  -2   1   29.49    1.22
  -4  -2   1   43.77    1.46
   3   2  -1  593.43    4.70
   3   2  -1  561.46    4.62
   3   2  -1  593.69    3.54
   3   2  -1  568.95    3.96
   3  -2  -1  558.91    4.38
   3  -2  -1  590.21    4.43
   3  -2  -1  355.17    3.56
   3  -2  -1  545.60    4.50
  -3   2   1  553.62    4.63
  -3   2   1  315.67    2.05
  -3   2   1  550.46    4.52
  -3  -2   1  619.79    4.87
  -3  -2   1  569.42    4.61
  -3  -2   1  612.04    3.64
  -3  -2   1  583.94    4.07
  -3  -2   1  602.76    4.07
  -3  -2   1  519.37    4.58
   2   2  -1  543.84    4.31
   2   2  -1  536.57    4.33
   2   2  -1  530.12    3.32
   2   2  -1  549.52    3.64
   2  -2  -1  519.79    3.98
   2  -2  -1  550.90    4.04
   2  -2  -1  340.75    3.16
   2  -2  -1  432.91    2.73
   2  -2  -1  510.60    4.25
  -2   2   1  266.65    2.75
  -2   2   1  538.67    4.34
  -2   2   1  269.50    2.14
  -2   2   1  515.01    4.27
  -2  -2   1  571.01    4.48
  -2  -2   1  536.88    4.29
  -2  -2   1  562.06    3.47
  -2  -2   1  541.71    3.61
  -2  -2   1  552.76    3.60
  -2  -2   1  381.68    3.74
  -2  -2   1  484.40    4.22
   1   2  -1 1170.96    6.13
   1   2  -1 1154.60    6.31
   1   2  -1 1090.59    4.92
   1   2  -1 1207.49    5.08
   1   2  -1  792.38    5.02
   1  -2  -1 1207.59    5.81
   1  -2  -1 1237.66    5.81
   1  -2  -1  800.28    4.28
   1  -2  -1  809.70    4.17
   1  -2  -1 1114.38    6.18
  -1   2   1  547.56    3.49
  -1   2   1 1196.43    6.24
  -1  -2   1 1185.30    6.25
  -1  -2   1 1824.78    9.72
  -1  -2   1 1185.15    5.20
  -1  -2   1 1185.79    4.97
  -1  -2   1  883.18    5.40
  -1  -2   1 1027.57    5.87
   0   2  -1  346.45    3.32
   0   2  -1  333.86    3.95
   0   2  -1  298.88    2.75
   0   2  -1  352.02    2.73
   0   2  -1  240.50    2.66
   0   2  -1  323.35    3.57
   0  -2  -1  362.90    3.16
   0  -2  -1  349.45    3.06
   0  -2  -1  215.49    2.38
   0  -2  -1  322.14    3.33
   0   2   1  156.48    1.61
   0   2   1  352.44    3.36
   0   2   1  161.66    2.03
   0  -2   1  346.91    3.37
   0  -2   1  352.36    3.42
   0  -2   1  336.31    2.96
   0  -2   1  332.37    2.62
   0  -2   1  272.24    2.88
   0  -2   1  303.59    3.08
  -1   2  -1 1116.38    6.02
  -1   2  -1 1092.43    6.03
  -1   2  -1  900.87    5.10
  -1   2  -1 1063.34    4.95
  -1   2  -1  812.46    4.70
  -1   2  -1 1000.92    5.33
  -1  -2  -1 1115.29    5.63
  -1  -2  -1 1089.18    5.51
  -1  -2  -1  953.51    3.19
  -1  -2  -1  623.28    4.38
  -1  -2  -1 1018.28    5.95
   1   2   1  481.32    2.25
   1   2   1  499.59    3.86
   1  -2   1 1082.23    6.02
   1  -2   1 1098.17    5.99
   1  -2   1  984.46    5.42
   1  -2   1  981.63    4.70
   1  -2   1  947.20    5.15
   1  -2   1  973.03    5.34
  -2   2  -1 1755.99    7.81
  -2   2  -1 2522.79   11.50
  -2   2  -1 1361.98    5.94
  -2   2  -1 1653.91    6.76
  -2  -2  -1 1679.64    7.16
  -2  -2  -1  929.71    5.77
   2  -2   1 1698.59    7.80
   2  -2   1 1709.08    7.72
   2  -2   1 1457.64    6.18
   2  -2   1 1580.00    6.49
   2  -2   1 1568.17    6.69
  -3   2  -1  150.54    2.42
  -3   2  -1  150.11    2.45
  -3   2  -1  133.53    2.10
  -3   2  -1  133.19    1.87
  -3   2  -1  149.94    2.06
  -3  -2  -1  170.00    2.49
  -3  -2  -1  153.27    2.32
  -3  -2  -1  171.89    2.63
  -3  -2  -1   83.68    1.89
  -3  -2  -1  153.37    2.47
   3  -2   1  147.43    2.44
   3  -2   1  145.75    2.38
   3  -2   1  130.78    2.31
   3  -2   1  147.96    2.00
   3  -2   1  145.42    2.07
   3  -2   1  148.96    2.05
  -4   2  -1  144.88    2.53
  -4   2  -1  148.32    2.58
  -4   2  -1  127.35    2.24
  -4   2  -1  126.51    1.85
  -4  -2  -1  148.42    2.49
  -4  -2  -1  136.13    2.34
  -4  -2  -1  151.07    2.61
  -4  -2  -1   80.42    1.97
  -4  -2  -1  138.51    2.43
   4   2   1  121.27    2.17
   4   2   1   65.75    0.71
   4   2   1  146.98    1.06
   4  -2   1  146.50    2.57
   4  -2   1  134.89    2.43
   4  -2   1  123.06    2.41
   4  -2   1  146.62    2.02
   4  -2   1  140.29    2.07
   4  -2   1  139.25    2.02
  -5   2  -1   44.87    1.50
  -5   2  -1   48.56    1.21
  -5   2  -1   51.09    1.34
  -5  -2  -1   56.29    1.68
  -5  -2  -1   50.66    1.57
  -5  -2  -1   56.52    1.75
  -5  -2  -1   30.69    1.35
  -5  -2  -1   54.41    1.63
   5   2   1   45.40    1.46
   5   2   1   25.45    0.61
   5   2   1   49.46    0.84
   5  -2   1   53.29    1.71
   5  -2   1   47.06    1.90
   5  -2   1   42.09    1.56
   5  -2   1   53.99    1.31
   5  -2   1   51.29    1.34
  -6   2  -1   55.41    1.83
  -6   2  -1   49.99    1.70
  -6   2  -1   56.11    1.35
  -6   2  -1   57.19    1.46
  -6  -2  -1   61.17    1.87
  -6  -2  -1   53.41    1.05
  -6  -2  -1   65.22    1.99
  -6  -2  -1   32.91    1.47
  -6  -2  -1   61.13    1.80
   6   2   1   28.30    0.78
   6   2   1   53.03    1.07
   6  -2   1   62.53    1.95
   6  -2   1   43.79    1.67
   6  -2   1   62.20    1.45
   6  -2   1   58.38    1.48
  -7   2  -1  187.23    3.42
  -7   2  -1  153.30    3.09
  -7   2  -1  181.74    2.92
  -7   2  -1  177.59    2.62
  -7  -2  -1  192.59    3.43
  -7  -2  -1  166.49    3.12
  -7  -2  -1  150.05    1.97
  -7  -2  -1  185.79    3.55
  -7  -2  -1  114.55    2.75
  -7  -2  -1  191.31    3.22
   7   2   1  146.60    3.46
   7   2   1   85.99    1.52
   7   2   1  148.86    1.96
   7  -2   1  176.70    3.35
   7  -2   1  185.22    2.54
   7  -2   1  175.93    2.61
  -8   2  -1  145.43    3.21
  -8   2  -1  119.19    2.91
  -8   2  -1  142.66    2.35
  -8   2  -1  138.77    2.43
  -8  -2  -1  149.28    3.22
  -8  -2  -1  132.96    2.96
  -8  -2  -1  145.37    3.28
  -8  -2  -1   98.73    2.69
  -8  -2  -1  144.95    2.93
   8   2   1  119.31    2.80
   8   2   1   73.27    1.57
   8  -2   1  139.32    3.17
   8  -2   1  108.97    2.89
   8  -2   1  143.56    2.36
  -9   2  -1  339.57    5.08
  -9   2  -1  283.01    4.70
  -9   2  -1  332.97    3.72
  -9   2  -1  330.32    3.88
  -9  -2  -1  351.80    5.16
  -9  -2  -1  337.01    5.19
  -9  -2  -1  243.24    4.34
  -9  -2  -1  343.01    4.65
   9   2   1  273.15    4.42
   9   2   1  185.83    2.71
   9  -2   1  332.29    5.06
   9  -2   1  249.71    4.51
   9  -2   1  327.84    3.70
 -10   2  -1   32.26    1.83
 -10   2  -1   23.40    1.67
 -10   2  -1   30.21    1.30
 -10   2  -1   31.24    1.39
 -10  -2  -1   30.32    1.83
 -10  -2  -1   20.60    1.53
 -10  -2  -1   34.09    1.69
  10   2   1   25.85    1.59
  10   2   1   18.67    1.03
  10  -2   1   27.19    1.77
  10  -2   1   21.23    1.63
  10  -2   1   28.18    1.29
 -11   2  -1   61.35    2.54
 -11   2  -1   53.66    2.42
 -11   2  -1   54.17    1.75
 -11   2  -1   57.55    1.89
 -11  -2  -1   64.76    2.57
 -11  -2  -1   58.51    2.52
 -11  -2  -1   49.30    2.30
 -11  -2  -1   61.00    2.23
  11   2   1   52.33    2.25
  11   2   1   39.05    1.54
  11  -2   1   59.92    2.56
  11  -2   1   42.44    2.22
 -12   2  -1    3.04    0.89
 -12   2  -1    4.64    1.12
 -12   2  -1    3.41    0.68
 -12   2  -1    4.45    0.78
 -12  -2  -1    4.89    1.08
 -12  -2  -1    2.24    0.92
 -12  -2  -1    2.72    0.91
 -12  -2  -1    4.25    0.90
  12   2   1    2.85    0.87
  12   2   1    2.04    0.63
  12  -2   1    2.19    0.84
  12  -2   1    2.98    0.98
 -13   2  -1    2.45    0.89
 -13   2  -1    1.87    0.87
 -13   2  -1    2.45    1.06
 -13   2  -1    2.48    0.81
 -13  -2  -1    1.52    0.83
 -13  -2  -1    3.24    1.02
 -13  -2  -1    1.76    0.88
 -13  -2  -1    2.27    0.79
  13   2   1    1.42    0.78
  13   2   1    0.57    0.57
  13  -2   1    2.37    1.13
  13  -2   1    2.20    1.03
 -14   2  -1   59.75    2.96
 -14   2  -1   58.07    2.04
 -14   2  -1   61.25    2.20
 -14  -2  -1   68.20    3.06
 -14  -2  -1   58.92    2.99
 -14  -2  -1   51.76    2.66
 -14  -2  -1   66.93    2.62
  14   2   1   59.10    2.80
  14   2   1   47.30    2.04
  14  -2   1   60.37    2.98
  14  -2   1   56.58    2.90
 -15   2  -1   41.50    2.60
 -15   2  -1   32.91    2.51
 -15   2  -1   34.96    1.73
 -15   2  -1   39.70    1.93
 -15  -2  -1   38.59    2.52
 -15  -2  -1   38.34    2.62
 -15  -2  -1   34.53    2.43
 -15  -2  -1   40.75    2.24
  15   2   1   36.44    2.46
  15   2   1   29.84    1.79
  15  -2   1   36.12    2.57
  15  -2   1   32.40    2.50
 -16   2  -1    2.21    1.05
 -16   2  -1    5.51    1.45
 -16   2  -1    4.04    0.89
 -16   2  -1    3.34    0.94
 -16  -2  -1    5.16    1.28
 -16  -2  -1    5.78    1.45
 -16  -2  -1    3.32    1.21
 -16  -2  -1    5.10    1.16
  16   2   1    3.75    1.25
  16   2   1    3.25    0.99
  16  -2   1    4.18    1.27
  16  -2   1    3.43    1.34
 -17   2  -1    4.10    1.33
 -17   2  -1    5.87    1.55
 -17   2  -1    6.18    1.04
 -17   2  -1    6.11    1.14
 -17  -2  -1    6.89    1.44
 -17  -2  -1    7.14    1.61
 -17  -2  -1    3.80    1.32
 -17  -2  -1    6.85    1.29
  17   2   1    6.85    1.60
  17   2   1    5.65    1.19
  17  -2   1    4.26    1.53
  17  -2   1    7.83    1.78
 -18   2  -1   11.62    1.92
 -18   2  -1    7.20    1.72
 -18   2  -1    7.52    1.15
 -18   2  -1   10.48    1.38
 -18  -2  -1   10.22    1.88
 -18  -2  -1    8.64    1.76
 -18  -2  -1    8.43    1.71
 -18  -2  -1    9.93    1.54
  18   2   1    5.93    2.26
  18   2   1    8.42    1.43
  18  -2   1    6.23    1.56
  18  -2   1    7.48    1.81
 -19   2  -1   41.41    3.07
 -19   2  -1   42.35    3.45
 -19   2  -1   40.80    2.12
 -19   2  -1   41.59    2.24
 -19  -2  -1   41.09    3.13
 -19  -2  -1   36.07    3.15
 -19  -2  -1   34.92    2.87
 -19  -2  -1   38.14    2.51
  19   2   1   38.75    3.00
  19   2   1   35.58    2.70
  19  -2   1   39.81    3.23
  19  -2   1   34.91    3.11
 -20   2  -1   35.62    3.01
 -20   2  -1   35.06    2.08
 -20   2  -1   39.84    2.28
 -20  -2  -1   34.06    3.15
 -20  -2  -1   33.87    2.94
 -20  -2  -1   33.97    2.50
  20   2   1   32.19    2.47
  20  -2   1   33.23    3.20
  20  -2   1   32.70    3.18
 -21   2  -1   46.98    3.45
 -21   2  -1   43.96    3.85
 -21   2  -1   36.15    2.22
 -21   2  -1   46.09    2.46
 -21  -2  -1   45.57    3.51
 -21  -2  -1   42.63    3.63
 -21  -2  -1   44.12    3.27
 -21  -2  -1   44.00    2.86
  21   2   1   38.12    2.74
  21  -2   1   41.57    3.58
  21  -2   1   41.74    3.75
 -22   2  -1   51.34    4.28
 -22  -2  -1   54.06    3.83
 -22  -2  -1   47.30    4.02
 -22  -2  -1   61.84    3.25
  22   2   1   51.28    3.04
  22  -2   1   62.71    4.37
 -23   2  -1   25.19    3.51
 -23  -2  -1   21.87    2.90
 -23  -2  -1   17.81    2.86
 -23  -2  -1   23.52    2.81
 -23  -2  -1   23.76    2.40
  23   2   1   19.29    2.31
  23  -2   1   19.51    3.08
  23   3  -1    1.79    1.43
  23  -3  -1    3.50    1.83
  23  -3  -1    1.73    2.06
  23  -3  -1    1.75    1.44
 -23   3   1   -0.69    1.69
 -23  -3   1    2.30    1.73
 -23  -3   1    4.23    1.78
 -23  -3   1    0.15    1.18
  22   3  -1   16.27    2.07
  22  -3  -1   11.70    2.26
  22  -3  -1   14.87    2.75
  22  -3  -1   12.10    2.03
 -22   3   1   19.69    3.04
 -22   3   1   16.89    2.13
 -22  -3   1   13.92    2.53
 -22  -3   1   12.35    2.26
 -22  -3   1   16.84    2.85
  21   3  -1   10.01    1.70
  21  -3  -1    6.97    1.99
  21  -3  -1    6.85    2.24
  21  -3  -1   14.07    2.02
 -21   3   1    8.35    2.26
 -21   3   1   10.04    1.71
 -21  -3   1   11.81    2.06
 -21  -3   1    9.13    2.02
 -21  -3   1   11.43    2.27
 -21  -3   1   11.00    1.97
  20   3  -1    2.61    1.51
  20   3  -1    2.36    1.17
  20  -3  -1    2.77    1.52
  20  -3  -1    5.11    3.20
 -20   3   1    1.34    1.55
 -20   3   1    4.15    1.32
 -20  -3   1    3.80    1.41
 -20  -3   1    3.34    1.71
 -20  -3   1    2.45    1.50
 -20  -3   1    3.43    1.37
  19   3  -1   14.45    1.97
  19   3  -1   18.27    1.89
  19  -3  -1   16.95    2.38
  19  -3  -1   13.78    2.40
 -19   3   1   16.45    2.43
 -19   3   1   22.50    2.15
 -19  -3   1   17.31    2.34
 -19  -3   1   18.04    2.40
 -19  -3   1   22.35    2.67
 -19  -3   1   19.91    2.34
  18   3  -1    2.04    1.03
  18   3  -1    1.80    0.96
  18  -3  -1    2.65    1.38
  18  -3  -1   -0.02    1.33
 -18   3   1    2.45    1.13
 -18   3   1    0.99    1.32
 -18   3   1    1.84    1.23
 -18  -3   1    0.51    1.10
 -18  -3   1    1.68    1.24
 -18  -3   1    3.01    1.39
 -18  -3   1    2.82    1.23
  17   3  -1    3.18    1.17
  17   3  -1    2.02    0.94
  17  -3  -1    1.30    1.32
  17  -3  -1    1.85    1.40
 -17   3   1    2.48    0.99
 -17   3   1    2.50    1.43
 -17   3   1    2.66    0.50
 -17   3   1    1.75    1.00
 -17  -3   1    2.07    0.99
 -17  -3   1    3.06    1.36
 -17  -3   1    2.79    1.22
 -17  -3   1    1.89    1.12
  16   3  -1   68.13    3.40
  16   3  -1   68.39    2.62
  16  -3  -1   79.22    3.80
  16  -3  -1   74.39    3.78
 -16   3   1   79.92    3.46
 -16   3   1   73.54    3.71
 -16   3   1   65.72    1.49
 -16   3   1   81.25    3.14
 -16  -3   1   77.04    3.56
 -16  -3   1   77.67    3.64
 -16  -3   1   69.89    3.38
 -16  -3   1   80.75    3.46
  15   3  -1   92.23    3.80
  15   3  -1   87.77    2.80
  15  -3  -1  103.77    4.05
  15  -3  -1   96.88    4.06
 -15   3   1  100.19    3.68
 -15   3   1   90.84    3.86
 -15   3   1   87.71    1.61
 -15   3   1   85.30    1.63
 -15   3   1  106.41    3.42
 -15  -3   1  104.17    3.91
 -15  -3   1   93.36    3.70
 -15  -3   1   94.47    3.69
 -15  -3   1   99.90    3.69
  14   3  -1  181.11    4.83
  14   3  -1  169.94    3.60
  14  -3  -1  186.17    5.02
  14  -3  -1  179.16    5.09
 -14   3   1  202.48    4.92
 -14   3   1  188.12    5.17
 -14   3   1  181.47    2.20
 -14   3   1  166.74    2.15
 -14   3   1  204.90    4.48
 -14  -3   1  211.57    5.23
 -14  -3   1  179.10    4.78
 -14  -3   1  159.51    5.18
 -14  -3   1  206.38    4.94
  13   3  -1  202.52    4.89
  13   3  -1  165.23    3.37
  13  -3  -1  203.21    5.00
  13  -3  -1  177.80    4.83
 -13   3   1  215.74    4.86
 -13   3   1  193.90    5.01
 -13   3   1  184.06    2.13
 -13   3   1  164.86    2.04
 -13   3   1  209.15    4.37
 -13  -3   1  226.88    5.20
 -13  -3   1  188.38    4.71
 -13  -3   1  164.27    4.42
 -13  -3   1  214.77    4.91
  12   3  -1  177.01    4.41
  12   3  -1  144.94    3.03
  12  -3  -1  188.97    4.64
  12  -3  -1  151.67    4.28
 -12   3   1  200.12    4.50
 -12   3   1  172.11    4.52
 -12   3   1  149.51    1.85
 -12   3   1  185.80    4.02
 -12  -3   1  207.71    4.81
 -12  -3   1  172.34    4.31
 -12  -3   1  149.68    4.09
 -12  -3   1  200.48    4.61
  11   3  -1   14.67    1.56
  11   3  -1   10.89    1.02
  11  -3  -1   12.91    1.57
  11  -3  -1   10.12    1.42
 -11   3   1   14.32    1.42
 -11   3   1   12.74    1.57
 -11   3   1   12.50    0.73
 -11   3   1   10.57    0.57
 -11   3   1   15.39    1.45
 -11  -3   1   16.82    1.62
 -11  -3   1   14.14    1.53
 -11  -3   1    8.35    1.30
 -11  -3   1   14.25    1.52
  10   3  -1   25.53    1.81
  10   3  -1   19.61    1.14
  10  -3  -1   26.81    1.89
  10  -3  -1   21.25    1.74
 -10   3   1   27.05    1.67
 -10   3   1   25.11    1.79
 -10   3   1   21.35    0.70
 -10   3   1   21.25    0.67
 -10   3   1   26.95    1.68
 -10  -3   1   30.16    1.86
 -10  -3   1   25.02    1.72
 -10  -3   1   19.47    1.61
 -10  -3   1   25.36    1.75
   9   3  -1    9.98    1.32
   9   3  -1    8.37    0.81
   9  -3  -1    9.16    1.20
   9  -3  -1    6.62    1.09
   9  -3  -1    7.55    1.03
  -9   3   1   10.98    1.18
  -9   3   1    7.73    1.12
  -9   3   1    6.97    0.45
  -9   3   1    8.32    0.48
  -9   3   1    9.59    1.15
  -9  -3   1   10.62    1.28
  -9  -3   1    9.68    1.17
  -9  -3   1    7.30    1.10
  -9  -3   1   10.49    1.33
   8   3  -1   47.14    2.03
   8   3  -1   41.06    1.34
   8  -3  -1   43.93    1.86
   8  -3  -1   31.99    1.79
   8  -3  -1   42.48    0.90
   8  -3  -1   44.18    2.28
  -8   3   1   42.71    2.32
  -8   3   1   44.88    2.04
  -8   3   1   30.96    0.75
  -8   3   1   42.61    0.88
  -8   3   1   47.40    2.27
  -8  -3   1   50.20    2.11
  -8  -3   1   47.37    1.97
  -8  -3   1   30.85    1.74
  -8  -3   1   46.87    2.05
   7   3  -1  237.92    4.12
   7   3  -1  218.18    2.76
   7  -3  -1  251.75    4.22
   7  -3  -1  242.49    4.02
   7  -3  -1  169.58    3.59
   7  -3  -1  244.80    2.04
   7  -3  -1  229.21    3.82
  -7   3   1  258.29    4.07
  -7   3   1  236.68    4.19
  -7   3   1  153.46    1.59
  -7   3   1  244.13    3.94
  -7  -3   1  273.62    4.46
  -7  -3   1  225.24    2.80
  -7  -3   1  248.54    3.96
  -7  -3   1  163.05    3.54
  -7  -3   1  235.88    4.19
   6   3  -1  173.26    3.38
   6   3  -1  168.72    2.31
   6   3  -1  183.48    2.79
   6  -3  -1  177.41    3.41
   6  -3  -1  172.02    3.25
   6  -3  -1  115.45    3.25
   6  -3  -1  178.08    1.82
   6  -3  -1  169.09    3.22
  -6   3   1  172.13    3.19
  -6   3   1  167.70    3.43
  -6   3   1  101.31    1.35
  -6   3   1  171.36    3.24
  -6  -3   1  193.99    3.62
  -6  -3   1  168.57    2.31
  -6  -3   1  177.62    3.17
  -6  -3   1  118.23    2.93
  -6  -3   1  170.26    3.47
   5   3  -1   79.53    2.25
   5   3  -1   81.09    1.54
   5  -3  -1   83.18    2.28
   5  -3  -1   78.06    2.18
   5  -3  -1   53.20    1.85
   5  -3  -1   81.31    1.33
   5  -3  -1   77.71    2.20
  -5   3   1   82.98    2.15
  -5   3   1   81.80    2.30
  -5   3   1   43.93    0.98
  -5   3   1   77.92    2.18
  -5  -3   1   89.14    2.42
  -5  -3   1   82.49    1.58
  -5  -3   1   79.33    2.04
  -5  -3   1   52.33    1.93
  -5  -3   1   74.49    2.52
   4   3  -1    6.64    0.86
   4   3  -1    7.24    0.56
   4  -3  -1    7.94    0.88
   4  -3  -1    7.17    0.76
   4  -3  -1    4.16    0.66
   4  -3  -1    7.04    0.54
   4  -3  -1    5.88    0.79
  -4   3   1    8.62    0.79
  -4   3   1    7.96    0.91
  -4   3   1    3.96    0.39
  -4   3   1    6.00    0.77
  -4  -3   1    7.83    0.90
  -4  -3   1    8.10    0.62
  -4  -3   1    6.98    0.74
  -4  -3   1    5.41    0.89
  -4  -3   1    7.68    0.91
   3   3  -1  275.29    3.81
   3   3  -1  270.79    2.72
   3  -3  -1  281.74    3.74
   3  -3  -1  270.55    3.58
   3  -3  -1  203.04    3.07
   3  -3  -1  244.76    2.59
   3  -3  -1  255.54    3.69
  -3   3   1  189.37    2.92
  -3   3   1  273.43    3.80
  -3   3   1  138.44    1.92
  -3  -3   1  295.68    3.99
  -3  -3   1  284.86    3.84
  -3  -3   1  297.88    2.90
  -3  -3   1  292.71    3.43
  -3  -3   1  202.05    3.37
  -3  -3   1  257.32    3.83
   2   3  -1  163.15    2.88
   2   3  -1  148.68    2.08
   2   3  -1  167.62    2.51
   2  -3  -1  163.95    2.79
   2  -3  -1  161.08    2.71
   2  -3  -1  127.90    2.27
   2  -3  -1  131.55    2.05
   2  -3  -1  153.62    2.86
  -2   3   1  165.47    2.89
  -2   3   1   75.80    1.53
  -2  -3   1  168.55    2.97
  -2  -3   1  160.62    2.83
  -2  -3   1  170.56    2.27
  -2  -3   1  173.42    2.55
  -2  -3   1  115.60    2.49
  -2  -3   1  147.21    2.83
   1   3  -1  248.21    3.48
   1   3  -1  255.80    3.01
   1  -3  -1  259.85    3.41
   1  -3  -1  248.77    3.28
   1  -3  -1  197.12    2.55
   1  -3  -1  183.63    2.56
  -1   3   1  259.63    3.52
  -1  -3   1  252.79    3.55
  -1  -3   1  252.93    3.49
  -1  -3   1  253.37    2.89
  -1  -3   1  195.70    3.09
  -1  -3   1  228.13    3.42
   0   3  -1  126.46    2.50
   0   3  -1  127.47    2.15
   0  -3  -1  131.43    2.44
   0  -3  -1  131.41    2.39
   0  -3  -1  110.06    1.73
   0  -3  -1   86.55    1.90
   0  -3  -1  120.09    2.54
   0   3   1   65.01    1.31
   0   3   1  132.37    2.52
   0  -3   1  134.93    2.61
   0  -3   1  124.51    2.46
   0  -3   1  118.46    2.11
   0  -3   1  102.58    2.17
   0  -3   1  114.66    2.40
  -1   3  -1    0.29    0.29
  -1   3  -1    0.39    0.33
  -1  -3  -1    0.40    0.34
  -1  -3  -1    0.23    0.30
  -1  -3  -1    1.27    0.28
  -1  -3  -1    0.69    0.37
  -1  -3  -1    0.62    0.44
   1   3   1    0.06    0.13
   1   3   1    0.24    0.18
   1   3   1    0.90    0.45
   1  -3   1    0.72    0.37
   1  -3   1    0.40    0.35
   1  -3   1    0.42    0.36
   1  -3   1    0.12    0.35
   1  -3   1    0.39    0.36
  -2   3  -1    9.47    0.89
  -2   3  -1    9.02    0.77
  -2  -3  -1    9.88    0.87
  -2  -3  -1    8.42    0.78
  -2  -3  -1    8.83    0.45
  -2  -3  -1    9.54    0.90
  -2  -3  -1    7.13    0.78
  -2  -3  -1    8.85    0.89
   2   3   1    4.65    0.32
   2   3   1   10.60    0.91
   2  -3   1    9.66    0.91
   2  -3   1    9.12    0.82
   2  -3   1    8.81    0.79
   2  -3   1    7.68    0.73
   2  -3   1    9.62    0.84
  -3   3  -1  318.82    4.13
  -3   3  -1  302.12    3.64
  -3  -3  -1  329.15    4.07
  -3  -3  -1  295.72    3.78
  -3  -3  -1  315.01    1.72
  -3  -3  -1  325.77    4.13
  -3  -3  -1  186.23    3.22
  -3  -3  -1  290.49    4.06
   3   3   1  243.98    3.35
   3   3   1  171.25    1.25
   3   3   1  318.77    4.08
   3  -3   1  307.53    4.11
   3  -3   1  302.99    3.99
   3  -3   1  267.60    3.73
   3  -3   1  289.65    3.32
   3  -3   1  285.48    3.63
  -4   3  -1  761.02    6.56
  -4   3  -1  734.63    5.97
  -4  -3  -1  826.86    6.68
  -4  -3  -1  732.34    6.16
  -4  -3  -1  797.40    6.66
  -4  -3  -1  428.43    5.91
  -4  -3  -1  721.45    6.50
   4   3   1  709.12    5.92
   4  -3   1  645.90    6.08
   4  -3   1  753.31    5.25
   4  -3   1  722.51    5.75
  -5   3  -1  404.31    4.98
  -5   3  -1  369.45    4.50
  -5  -3  -1  432.45    5.07
  -5  -3  -1  421.26    5.07
  -5  -3  -1  240.96    4.01
  -5  -3  -1  394.64    4.96
   5   3   1  361.47    4.43
   5  -3   1  386.52    4.94
   5  -3   1  319.65    4.57
   5  -3   1  408.17    3.86
   5  -3   1  376.67    4.22
  -6   3  -1  422.61    5.30
  -6   3  -1  399.54    4.95
  -6  -3  -1  476.90    5.56
  -6  -3  -1  407.60    5.02
  -6  -3  -1  438.72    6.42
  -6  -3  -1  251.11    4.27
   6   3   1  388.36    4.81
   6   3   1  187.22    1.46
   6   3   1  446.49    2.23
   6  -3   1  439.49    5.47
   6  -3   1  345.91    4.95
   6  -3   1  448.62    4.07
   6  -3   1  414.51    4.49
  -7   3  -1  351.98    5.05
  -7   3  -1  314.48    4.65
  -7   3  -1  345.78    4.20
  -7  -3  -1  385.30    5.25
  -7  -3  -1  334.99    4.77
  -7  -3  -1  363.96    5.17
  -7  -3  -1  205.41    4.03
  -7  -3  -1  356.91    4.99
   7   3   1  309.35    4.81
   7   3   1  355.51    2.77
   7  -3   1  356.24    5.16
   7  -3   1  269.62    4.60
   7  -3   1  369.43    3.75
   7  -3   1  344.87    4.20
  -8   3  -1   81.29    2.63
  -8   3  -1   68.71    2.39
  -8   3  -1   79.98    2.16
  -8  -3  -1   89.44    2.80
  -8  -3  -1   73.87    2.60
  -8  -3  -1   84.21    2.71
  -8  -3  -1   51.78    2.21
  -8  -3  -1   81.90    2.55
   8   3   1   70.55    2.36
   8   3   1   41.12    1.01
   8   3   1   81.54    1.39
   8  -3   1   82.51    2.71
   8  -3   1   62.06    2.44
   8  -3   1   83.14    1.87
   8  -3   1   79.10    2.16
  -9   3  -1   17.12    1.46
  -9   3  -1   15.23    1.44
  -9   3  -1   16.45    1.20
  -9  -3  -1   17.75    1.50
  -9  -3  -1   17.08    1.55
  -9  -3  -1   11.23    1.30
  -9  -3  -1   17.07    1.45
   9   3   1   13.44    1.25
   9   3   1    8.55    0.62
   9   3   1   15.73    0.78
   9  -3   1   16.73    1.58
   9  -3   1   12.42    1.41
   9  -3   1   16.54    1.04
   9  -3   1   17.70    1.26
 -10   3  -1    2.79    0.79
 -10   3  -1    3.07    0.92
 -10   3  -1    2.91    0.60
 -10   3  -1    3.50    0.77
 -10  -3  -1    3.44    0.82
 -10  -3  -1    3.48    0.96
 -10  -3  -1    2.15    0.80
 -10  -3  -1    3.69    0.92
  10   3   1    3.28    0.84
  10   3   1    1.53    0.40
  10  -3   1    1.80    0.76
  10  -3   1    3.56    1.01
  10  -3   1    2.63    0.62
  10  -3   1    3.05    0.74
 -11   3  -1   25.74    1.90
 -11   3  -1   21.75    1.81
 -11   3  -1   22.14    1.19
 -11  -3  -1   26.99    1.93
 -11  -3  -1   24.85    1.90
 -11  -3  -1   21.88    1.85
 -11  -3  -1   26.16    1.81
  11   3   1   21.50    1.68
  11   3   1   14.10    0.91
  11  -3   1   15.17    1.69
  11  -3   1   20.46    1.21
 -12   3  -1   10.20    1.45
 -12   3  -1    9.56    1.44
 -12   3  -1   13.40    1.04
 -12   3  -1   12.11    1.27
 -12  -3  -1    9.99    1.41
 -12  -3  -1   13.28    1.71
 -12  -3  -1    7.90    1.33
 -12  -3  -1   10.17    1.38
  12   3   1   10.07    1.48
  12   3   1    6.42    0.80
  12  -3   1    8.98    1.38
  12  -3   1    6.30    1.34
  12  -3   1   10.49    1.26
 -13   3  -1   19.48    1.86
 -13   3  -1   18.32    1.96
 -13   3  -1   18.34    1.21
 -13   3  -1   17.60    1.45
 -13  -3  -1   21.48    2.00
 -13  -3  -1   15.89    1.91
 -13  -3  -1   17.94    1.97
 -13  -3  -1   19.27    1.74
  13   3   1   19.29    1.78
  13   3   1   15.35    1.12
  13  -3   1   15.34    1.88
  13  -3   1   15.50    1.97
  13  -3   1   17.04    1.49
 -14   3  -1    0.17    0.74
 -14   3  -1    0.62    0.95
 -14   3  -1    0.41    0.82
 -14   3  -1    0.68    0.70
 -14  -3  -1   -0.14    0.72
 -14  -3  -1    0.03    0.88
 -14  -3  -1    0.97    0.93
 -14  -3  -1   -0.47    0.70
  14   3   1    0.16    0.70
  14  -3   1    0.08    0.87
  14  -3   1    0.53    0.98
  14  -3   1   -1.24    0.62
 -15   3  -1    0.53    0.89
 -15   3  -1    1.11    1.10
 -15   3  -1    0.17    0.53
 -15   3  -1    0.84    0.73
 -15  -3  -1    0.89    0.98
 -15  -3  -1    1.80    1.10
 -15  -3  -1    1.10    1.11
 -15  -3  -1    0.37    0.82
  15   3   1    0.13    0.72
  15   3   1    1.35    0.68
  15  -3   1    2.15    1.15
  15  -3   1    1.75    1.21
  15  -3   1    1.77    0.87
 -16   3  -1   17.50    2.06
 -16   3  -1   11.53    1.92
 -16   3  -1   11.67    1.20
 -16   3  -1   14.58    1.54
 -16  -3  -1   13.83    1.91
 -16  -3  -1   13.31    1.92
 -16  -3  -1   10.48    1.82
 -16  -3  -1   16.54    1.90
  16   3   1   15.96    1.96
  16   3   1   12.63    1.35
  16  -3   1   14.35    1.95
  16  -3   1   11.54    1.99
  16  -3   1   14.83    1.63
 -17   3  -1   44.57    2.97
 -17   3  -1   39.26    3.03
 -17   3  -1   35.36    1.71
 -17   3  -1   36.49    2.10
 -17  -3  -1   46.20    3.09
 -17  -3  -1   30.93    2.80
 -17  -3  -1   43.91    3.07
 -17  -3  -1   42.31    2.60
  17   3   1   41.23    2.84
  17   3   1   34.13    1.91
  17  -3   1   39.24    3.07
  17  -3   1   37.06    3.06
  17  -3   1   35.79    2.16
 -18   3  -1   20.75    2.38
 -18   3  -1   27.85    2.92
 -18   3  -1   19.07    1.42
 -18   3  -1   19.46    1.74
 -18  -3  -1   27.58    4.04
 -18  -3  -1   21.83    2.62
 -18  -3  -1   21.01    2.56
 -18  -3  -1   25.35    2.31
  18   3   1   23.34    2.49
  18   3   1   19.70    1.73
  18  -3   1   20.43    2.58
  18  -3   1   22.72    2.81
  18  -3   1   21.87    1.95
 -19   3  -1   44.44    3.21
 -19   3  -1   43.42    3.54
 -19   3  -1   32.37    1.75
 -19   3  -1   37.74    2.22
 -19  -3  -1   40.53    3.26
 -19  -3  -1   37.69    3.20
 -19  -3  -1   41.83    3.25
 -19  -3  -1   40.83    2.78
  19   3   1   30.27    2.06
  19  -3   1   40.07    3.39
  19  -3   1   39.78    3.35
  19  -3   1   33.61    2.20
 -20   3  -1    0.98    1.20
 -20   3  -1   -0.29    1.39
 -20   3  -1   -0.31    0.86
 -20  -3  -1    0.73    1.30
 -20  -3  -1    0.18    1.27
 -20  -3  -1   -0.45    1.35
 -20  -3  -1    0.07    1.05
  20   3   1    0.94    0.90
  20  -3   1   -1.78    1.19
  20  -3   1    0.00    1.52
  20  -3   1   -0.42    0.89
 -21   3  -1    1.28    1.61
 -21  -3  -1    2.00    1.36
 -21  -3  -1   -1.31    1.31
 -21  -3  -1   -0.29    1.41
 -21  -3  -1    1.24    1.19
  21   3   1    0.47    0.96
  21  -3   1    0.59    1.42
  21  -3   1   -0.83    1.55
 -22   3  -1   10.51    2.45
 -22  -3  -1   13.96    2.26
 -22  -3  -1   15.18    2.66
 -22  -3  -1   12.71    2.35
 -22  -3  -1   17.25    2.18
  22  -3   1   12.10    2.51
 -23   3  -1   14.66    2.74
 -23  -3  -1   18.38    2.56
 -23  -3  -1   15.90    2.80
 -23  -3  -1   17.95    2.78
  23  -3   1   23.65    3.31
  22  -4  -1   10.64    2.49
  22  -4  -1    0.57    2.06
  22  -4  -1    2.22    1.31
 -22   4   1    4.72    2.03
 -22   4   1    2.42    1.37
 -22  -4   1    4.84    1.90
 -22  -4   1    1.98    1.72
 -22  -4   1    2.79    1.58
  21  -4  -1   13.82    2.43
  21  -4  -1   13.21    2.74
  21  -4  -1   18.37    2.31
 -21   4   1   14.77    2.63
 -21   4   1   19.90    2.31
 -21  -4   1   15.93    2.33
 -21  -4   1   14.93    2.51
 -21  -4   1   14.46    2.48
 -21  -4   1   17.33    2.56
  20   4  -1   18.33    1.81
  20  -4  -1   22.13    3.15
  20  -4  -1   20.38    3.03
  20  -4  -1   18.06    2.34
 -20   4   1   16.38    2.59
 -20   4   1   19.81    2.24
 -20  -4   1   18.67    2.36
 -20  -4   1   13.72    2.41
 -20  -4   1   16.41    2.50
 -20  -4   1   20.69    2.58
  19   4  -1    3.25    1.34
  19   4  -1    2.98    0.98
  19  -4  -1    6.72    1.93
  19  -4  -1    5.55    2.02
  19  -4  -1    6.04    1.56
 -19   4   1    4.40    1.87
 -19   4   1    2.38    1.24
 -19  -4   1    1.15    1.31
 -19  -4   1    7.32    1.83
 -19  -4   1    3.44    1.45
  18   4  -1   45.84    3.21
  18   4  -1   41.39    2.13
  18  -4  -1   48.82    3.65
  18  -4  -1   46.13    3.65
  18  -4  -1   44.75    2.91
 -18   4   1   46.29    3.47
 -18   4   1   50.15    2.88
 -18  -4   1   46.41    3.29
 -18  -4   1   43.58    3.24
 -18  -4   1   44.13    3.36
 -18  -4   1   47.10    3.15
  17   4  -1   47.10    3.13
  17   4  -1   42.46    2.08
  17  -4  -1   33.36    4.53
  17  -4  -1   43.13    3.51
 -17   4   1   40.01    2.73
 -17   4   1   46.31    3.31
 -17   4   1   45.73    3.15
 -17  -4   1   54.83    3.36
 -17  -4   1   47.65    3.12
 -17  -4   1   37.49    3.08
 -17  -4   1   47.52    3.11
  16   4  -1   43.38    2.95
  16   4  -1   33.90    1.84
  16  -4  -1   42.78    3.13
  16  -4  -1   37.49    3.11
  16  -4  -1   42.19    2.66
 -16   4   1   40.48    2.70
 -16   4   1   35.50    2.98
 -16   4   1   40.70    2.49
 -16  -4   1   43.77    2.97
 -16  -4   1   39.98    2.80
 -16  -4   1   35.87    2.92
 -16  -4   1   42.44    2.83
  15   4  -1   23.51    2.78
  15   4  -1   20.47    1.44
  15  -4  -1   21.98    2.59
  15  -4  -1   17.76    2.35
  15  -4  -1   20.58    2.11
 -15   4   1   21.09    2.07
 -15   4   1   20.90    2.35
 -15   4   1   25.43    2.09
 -15  -4   1   26.21    2.44
 -15  -4   1   22.50    2.26
 -15  -4   1   24.15    2.39
 -15  -4   1   23.25    2.30
  14   4  -1    0.61    0.85
  14   4  -1    1.51    0.64
  14  -4  -1    1.31    1.11
  14  -4  -1    2.24    1.28
  14  -4  -1    1.48    1.00
 -14   4   1    1.34    0.87
 -14   4   1    1.27    1.09
 -14   4   1    2.32    0.99
 -14  -4   1    2.02    1.00
 -14  -4   1    0.62    0.92
 -14  -4   1    0.63    1.05
 -14  -4   1    1.59    1.09
  13   4  -1   51.54    2.79
  13   4  -1   37.50    1.63
  13  -4  -1   43.27    2.83
  13  -4  -1   38.55    2.75
  13  -4  -1   44.54    2.47
 -13   4   1   50.03    2.63
 -13   4   1   44.08    2.80
 -13   4   1   48.05    2.47
 -13  -4   1   49.76    2.82
 -13  -4   1   49.03    2.66
 -13  -4   1   35.79    2.54
 -13  -4   1   51.64    2.87
  12   4  -1   -0.43    0.75
  12   4  -1   -0.33    0.41
  12  -4  -1    0.96    0.92
  12  -4  -1    0.08    1.46
  12  -4  -1    0.73    0.89
 -12   4   1   -0.02    0.67
 -12   4   1    0.00    0.82
 -12   4   1    0.35    0.80
 -12  -4   1    0.50    0.72
 -12  -4   1    0.34    0.81
 -12  -4   1   -1.36    0.79
 -12  -4   1    1.40    0.96
  11   4  -1   10.54    1.54
  11   4  -1    7.78    0.86
  11  -4  -1    6.04    1.20
  11  -4  -1    6.85    1.36
  11  -4  -1   10.49    1.46
 -11   4   1    9.92    1.31
 -11   4   1    8.67    1.44
 -11   4   1    9.66    1.33
 -11  -4   1    9.05    1.33
 -11  -4   1   10.63    1.45
 -11  -4   1    8.44    1.42
 -11  -4   1   10.90    1.52
  10   4  -1   14.05    1.58
  10   4  -1   11.48    0.89
  10  -4  -1   13.53    1.68
  10  -4  -1   10.91    1.59
  10  -4  -1   10.69    0.56
  10  -4  -1   12.21    1.52
 -10   4   1   13.01    1.42
 -10   4   1   11.35    1.51
 -10   4   1   11.99    1.48
 -10  -4   1   18.17    1.76
 -10  -4   1   13.89    1.53
 -10  -4   1    8.16    1.40
 -10  -4   1   15.19    1.72
   9   4  -1  112.62    3.37
   9   4  -1   91.30    1.95
   9  -4  -1  113.02    3.48
   9  -4  -1   82.31    3.08
   9  -4  -1  107.78    1.52
   9  -4  -1  107.99    3.19
  -9   4   1  114.35    3.25
  -9   4   1  111.16    3.48
  -9   4   1   63.64    1.20
  -9   4   1  108.75    3.16
  -9  -4   1  130.75    3.70
  -9  -4   1  116.54    3.29
  -9  -4   1   74.48    2.96
  -9  -4   1  107.91    3.42
   8   4  -1   53.32    2.35
   8   4  -1   47.35    1.41
   8  -4  -1   53.02    2.41
   8  -4  -1   41.18    2.24
   8  -4  -1   56.92    1.23
   8  -4  -1   54.24    2.33
  -8   4   1   50.15    3.43
  -8   4   1   52.55    2.40
  -8   4   1   32.33    1.13
  -8   4   1   53.47    2.26
  -8  -4   1   61.99    2.98
  -8  -4   1   54.40    2.25
  -8  -4   1   38.83    2.16
  -8  -4   1   50.68    2.38
   7   4  -1   94.03    2.91
   7   4  -1   92.98    1.85
   7  -4  -1   96.57    2.98
   7  -4  -1  101.90    2.89
   7  -4  -1   79.87    2.75
   7  -4  -1  106.58    1.74
   7  -4  -1   96.99    2.89
  -7   4   1  102.53    2.84
  -7   4   1   97.78    3.06
  -7   4   1   49.63    1.16
  -7   4   1   96.80    2.87
  -7  -4   1  109.13    3.18
  -7  -4   1   93.23    1.85
  -7  -4   1  100.45    2.81
  -7  -4   1   71.73    2.71
  -7  -4   1   92.44    3.02
   6   4  -1   10.75    1.27
   6  -4  -1   11.08    1.33
   6  -4  -1    7.56    1.01
   6  -4  -1    7.44    1.07
   6  -4  -1   10.55    0.74
   6  -4  -1    8.85    1.21
  -6   4   1    9.06    1.07
  -6   4   1    8.02    1.11
  -6   4   1    4.43    0.47
  -6  -4   1   10.20    1.27
  -6  -4   1    9.28    0.73
  -6  -4   1    9.99    1.12
  -6  -4   1    4.82    0.93
  -6  -4   1    8.59    1.23
   5   4  -1    2.07    0.69
   5  -4  -1    2.54    0.76
   5  -4  -1    2.84    0.58
   5  -4  -1    2.50    0.73
   5  -4  -1    2.74    0.48
   5  -4  -1    2.04    0.72
  -5   4   1    3.16    0.70
  -5   4   1    1.88    0.71
  -5   4   1    0.72    0.33
  -5  -4   1    1.42    0.65
  -5  -4   1    2.23    0.46
  -5  -4   1    2.08    0.65
  -5  -4   1    1.67    0.73
  -5  -4   1    2.64    0.76
   4   4  -1   14.98    1.25
   4  -4  -1   14.44    1.53
   4  -4  -1   14.52    1.18
   4  -4  -1   10.94    1.12
   4  -4  -1   12.86    0.88
   4  -4  -1   15.15    1.34
  -4   4   1   14.77    1.16
  -4   4   1   13.97    1.30
  -4  -4   1   14.90    1.32
  -4  -4   1   17.25    0.91
  -4  -4   1   15.93    1.18
  -4  -4   1   11.29    1.21
  -4  -4   1   12.91    1.29
   3   4  -1  480.01    5.70
   3   4  -1  506.64    5.20
   3  -4  -1  476.38    6.78
   3  -4  -1  486.55    6.90
   3  -4  -1  403.17    4.76
   3  -4  -1  443.78    4.29
   3  -4  -1  474.65    5.81
  -3   4   1  488.64    5.37
  -3   4   1  508.24    5.92
  -3  -4   1  535.46    6.14
  -3  -4   1  511.63    4.30
  -3  -4   1  518.71    5.25
  -3  -4   1  353.56    5.05
  -3  -4   1  445.96    5.78
   2   4  -1   25.38    1.47
   2   4  -1   24.36    1.29
   2  -4  -1   27.07    1.51
   2  -4  -1   23.77    1.36
   2  -4  -1   19.95    1.15
   2  -4  -1   21.98    1.14
   2  -4  -1   23.95    1.53
  -2   4   1   23.81    1.27
  -2   4   1   23.07    1.70
  -2  -4   1   25.32    1.54
  -2  -4   1   25.88    1.13
  -2  -4   1   24.30    1.30
  -2  -4   1   17.78    1.29
  -2  -4   1   23.99    1.49
   1   4  -1  121.35    2.87
   1   4  -1  125.74    2.57
   1  -4  -1  122.24    2.84
   1  -4  -1  116.89    2.69
   1  -4  -1  101.83    2.14
   1  -4  -1   95.20    2.24
  -1   4   1  100.78    2.40
  -1   4   1  118.89    2.81
  -1  -4   1  126.84    2.99
  -1  -4   1  120.95    2.33
  -1  -4   1   90.99    2.48
   0   4  -1  145.06    3.11
   0   4  -1  145.73    2.75
   0  -4  -1  144.34    3.06
   0  -4  -1  140.72    2.94
   0  -4  -1  126.36    2.19
   0  -4  -1  107.58    2.48
   0   4   1  113.20    2.53
   0   4   1  146.47    3.07
   0  -4   1  144.77    3.19
   0  -4   1  140.07    2.62
   0  -4   1  114.55    2.71
   0  -4   1  131.62    3.09
  -1   4  -1  152.88    3.20
  -1   4  -1  159.67    2.90
  -1  -4  -1  169.87    3.32
  -1  -4  -1  161.04    3.14
  -1  -4  -1  154.90    2.20
  -1  -4  -1  115.17    2.97
  -1  -4  -1  152.25    3.38
   1   4   1  140.58    2.83
   1   4   1   73.65    1.49
   1   4   1  162.16    3.24
   1  -4   1  160.07    3.35
   1  -4   1  152.01    2.87
   1  -4   1  133.83    2.79
  -2   4  -1  220.38    3.85
  -2   4  -1  234.15    3.57
  -2  -4  -1  231.37    3.99
  -2  -4  -1  226.22    3.75
  -2  -4  -1  225.95    2.36
  -2  -4  -1  228.12    3.96
  -2  -4  -1  147.89    3.14
  -2  -4  -1  210.77    3.97
   2   4   1  207.98    3.48
   2   4   1  102.76    1.57
   2   4   1  229.51    3.96
   2  -4   1  225.65    3.99
   2  -4   1  209.29    3.51
   2  -4   1  204.62    3.34
   2  -4   1  200.19    4.26
  -3   4  -1  454.39    5.58
  -3   4  -1  458.88    5.11
  -3  -4  -1  454.14    3.28
  -3  -4  -1  479.03    6.86
  -3  -4  -1  296.44    4.58
  -3  -4  -1  442.05    5.78
   3   4   1  440.28    5.14
   3   4   1  450.81    6.56
   3  -4   1  454.02    5.69
   3  -4   1  400.75    5.11
   3  -4   1  424.37    4.66
   3  -4   1  419.97    5.53
  -4   4  -1   77.82    2.46
  -4   4  -1   75.26    2.25
  -4  -4  -1   77.16    2.49
  -4  -4  -1   76.96    2.35
  -4  -4  -1   75.49    0.98
  -4  -4  -1   81.05    2.51
  -4  -4  -1   49.81    2.07
  -4  -4  -1   72.67    2.50
   4   4   1   69.05    2.18
   4   4   1   34.75    0.65
   4   4   1   77.75    2.47
   4  -4   1   81.73    2.59
   4  -4   1   71.14    2.35
   4  -4   1   76.57    2.04
   4  -4   1   73.65    2.61
  -5   4  -1   28.39    1.65
  -5   4  -1   27.12    1.54
  -5  -4  -1   26.84    1.65
  -5  -4  -1   24.41    1.45
  -5  -4  -1   30.17    1.72
  -5  -4  -1   18.31    1.44
  -5  -4  -1   26.20    1.69
   5   4   1   25.63    1.47
   5  -4   1   29.89    1.75
   5  -4   1   24.43    1.56
   5  -4   1   29.18    1.34
   5  -4   1   24.17    2.28
  -6   4  -1   27.61    1.70
  -6   4  -1   29.31    1.66
  -6  -4  -1   27.47    1.71
  -6  -4  -1   26.78    1.55
  -6  -4  -1   32.30    1.83
  -6  -4  -1   18.41    1.51
  -6  -4  -1   27.26    1.79
   6   4   1   24.01    1.47
   6  -4   1   29.47    1.81
   6  -4   1   24.98    1.68
   6  -4   1   28.04    1.32
  -7   4  -1    3.89    0.84
  -7   4  -1    3.02    0.85
  -7  -4  -1    4.12    0.96
  -7  -4  -1    3.67    0.83
  -7  -4  -1    4.76    0.99
  -7  -4  -1    2.32    0.84
  -7  -4  -1    3.34    0.91
   7   4   1    2.47    0.67
   7  -4   1    3.17    0.80
   7  -4   1    2.32    0.84
   7  -4   1    3.46    0.66
   7  -4   1    3.53    0.80
  -8   4  -1   43.43    2.17
  -8   4  -1   39.83    2.04
  -8  -4  -1   50.08    2.34
  -8  -4  -1   46.93    2.31
  -8  -4  -1   29.22    2.00
  -8  -4  -1   45.90    2.29
   8   4   1   36.98    1.96
   8  -4   1   33.70    2.07
   8  -4   1   42.82    1.55
   8  -4   1   39.43    1.86
  -9   4  -1   85.27    3.00
  -9   4  -1   80.42    2.90
  -9  -4  -1   95.26    3.20
  -9  -4  -1   91.39    3.19
  -9  -4  -1   57.11    2.67
  -9  -4  -1   94.11    3.17
   9   4   1   81.86    2.81
   9   4   1   83.34    1.16
   9  -4   1   85.09    3.13
   9  -4   1   68.27    2.89
   9  -4   1   83.29    2.06
   9  -4   1   79.80    2.55
 -10   4  -1   14.08    1.56
 -10   4  -1   16.20    1.67
 -10  -4  -1   16.88    1.72
 -10  -4  -1   14.59    1.71
 -10  -4  -1   10.28    1.48
 -10  -4  -1   17.26    1.73
  10   4   1   12.65    1.47
  10   4   1    8.34    0.54
  10   4   1   15.35    0.71
  10  -4   1   16.00    1.82
  10  -4   1    9.34    1.42
  10  -4   1   15.21    1.13
  10  -4   1   15.19    1.48
 -11   4  -1  105.85    3.57
 -11   4  -1  101.92    3.51
 -11   4  -1  102.73    2.28
 -11  -4  -1  112.47    3.73
 -11  -4  -1  105.02    3.68
 -11  -4  -1   70.71    3.16
 -11  -4  -1  102.76    3.46
  11   4   1   88.94    3.15
  11   4   1   54.56    1.26
  11   4   1  101.23    1.69
  11  -4   1  103.11    3.69
  11  -4   1   79.27    3.37
  11  -4   1  101.89    2.27
  11  -4   1   98.80    2.92
 -12   4  -1   -0.18    0.68
 -12   4  -1    1.09    0.94
 -12   4  -1    0.50    0.50
 -12  -4  -1    0.79    0.85
 -12  -4  -1    1.13    0.96
 -12  -4  -1    1.35    0.95
 -12  -4  -1    0.18    0.77
  12   4   1    1.35    0.82
  12   4   1    0.46    0.34
  12  -4   1    0.61    0.94
  12  -4   1   -1.27    0.78
  12  -4   1    0.63    0.53
  12  -4   1   -0.62    0.67
 -13   4  -1    4.30    1.15
 -13   4  -1    4.85    1.29
 -13   4  -1    5.44    0.80
 -13   4  -1    5.07    1.08
 -13  -4  -1    3.90    1.12
 -13  -4  -1    4.75    1.30
 -13  -4  -1    5.35    1.36
 -13  -4  -1    6.58    1.40
  13   4   1    5.60    1.20
  13   4   1    4.16    0.59
  13  -4   1    4.15    1.21
  13  -4   1    5.04    1.42
  13  -4   1    6.12    1.14
 -14   4  -1    8.34    1.43
 -14   4  -1    7.03    1.57
 -14   4  -1    7.72    0.89
 -14   4  -1    7.88    1.21
 -14  -4  -1    5.87    1.35
 -14  -4  -1    7.15    1.55
 -14  -4  -1    6.41    1.55
 -14  -4  -1    7.57    2.20
  14   4   1    7.43    1.45
  14   4   1    3.79    0.67
  14  -4   1   10.05    1.87
  14  -4   1    6.89    1.58
  14  -4   1    7.22    1.21
 -15   4  -1    8.30    1.58
 -15   4  -1    6.41    1.54
 -15   4  -1    8.74    0.95
 -15   4  -1    7.81    1.24
 -15  -4  -1    8.34    1.59
 -15  -4  -1    6.28    1.55
 -15  -4  -1    7.41    1.64
 -15  -4  -1    8.64    1.55
  15   4   1    4.27    1.28
  15   4   1    5.83    0.79
  15  -4   1    9.14    1.82
  15  -4   1    8.23    1.81
  15  -4   1    8.79    1.32
 -16   4  -1    9.81    1.73
 -16   4  -1    5.78    1.49
 -16   4  -1    7.56    0.91
 -16   4  -1    5.44    1.16
 -16  -4  -1    4.19    1.19
 -16  -4  -1    6.84    1.64
 -16  -4  -1    3.82    1.49
 -16  -4  -1    6.27    1.44
  16   4   1    5.30    1.36
  16   4   1    1.41    0.99
  16  -4   1    4.96    1.61
  16  -4   1    5.00    1.66
  16  -4   1    6.85    1.27
 -17   4  -1    5.59    1.40
 -17   4  -1    8.53    1.91
 -17   4  -1    6.77    0.97
 -17   4  -1    6.97    1.28
 -17  -4  -1    3.97    1.30
 -17  -4  -1    9.20    1.83
 -17  -4  -1    5.84    1.72
 -17  -4  -1   10.08    1.73
  17   4   1    3.96    1.13
  17   4   1    6.96    0.92
  17  -4   1    8.41    2.01
  17  -4   1    6.66    1.84
  17  -4   1    5.77    1.26
 -18   4  -1   12.15    2.02
 -18   4  -1   15.18    2.35
 -18   4  -1   16.31    1.81
 -18  -4  -1   17.48    2.43
 -18  -4  -1   12.70    2.10
 -18  -4  -1   14.79    2.35
 -18  -4  -1   14.03    2.01
  18   4   1   15.22    1.31
  18  -4   1   19.81    2.76
  18  -4   1   13.33    2.41
  18  -4   1   15.55    1.84
 -19   4  -1   10.61    2.17
 -19  -4  -1    7.39    1.74
 -19  -4  -1    8.47    2.15
 -19  -4  -1   10.24    2.56
 -19  -4  -1    8.22    1.69
  19  -4   1    4.41    1.70
  19  -4   1    7.29    2.10
  19  -4   1    9.81    1.50
 -20   4  -1   28.62    3.30
 -20  -4  -1   39.20    3.43
 -20  -4  -1   27.84    3.16
 -20  -4  -1   31.48    3.29
 -20  -4  -1   34.50    2.82
  20  -4   1   30.95    3.31
  20  -4   1   29.96    3.52
  20  -4   1   27.43    2.49
 -21   4  -1   35.92    3.76
 -21  -4  -1   38.24    3.58
 -21  -4  -1   35.96    3.61
 -21  -4  -1   40.32    3.75
 -21  -4  -1   38.27    2.94
  21  -4   1   33.76    3.50
  21  -4   1   37.50    4.03
 -22   4  -1    5.24    2.10
 -22  -4  -1    4.50    1.77
 -22  -4  -1    6.94    2.17
 -22  -4  -1    6.57    2.13
 -22  -4  -1    8.28    1.78
  22  -4   1    7.40    2.45
  21  -5  -1   -0.60    1.69
  21  -5  -1    2.64    2.05
  21  -5  -1    0.98    1.26
 -21   5   1   -2.44    1.40
 -21  -5   1   -2.97    1.33
 -21  -5   1   -1.68    1.29
 -21  -5   1    1.52    1.71
 -21  -5   1   -0.68    1.22
  20  -5  -1    0.26    1.48
  20  -5  -1    1.59    1.96
  20  -5  -1    2.97    1.48
 -20   5   1    2.53    1.78
 -20  -5   1   -0.90    1.09
 -20  -5   1    0.01    1.32
 -20  -5   1    0.27    1.60
 -20  -5   1    0.47    1.29
  19  -5  -1    8.02    2.09
  19  -5  -1    8.54    2.36
  19  -5  -1    9.12    1.88
 -19   5   1    7.86    2.08
 -19  -5   1    6.76    1.83
 -19  -5   1    8.16    1.99
 -19  -5   1   10.10    2.20
  18  -5  -1   36.31    3.47
  18  -5  -1   32.90    3.55
  18  -5  -1   30.96    2.68
 -18   5   1   40.43    3.54
 -18   5   1   34.64    2.68
 -18  -5   1   31.83    3.06
 -18  -5   1   27.49    2.84
 -18  -5   1   32.20    3.16
 -18  -5   1   30.82    2.96
  17   5  -1    9.63    1.73
  17  -5  -1    7.41    1.99
  17  -5  -1    8.43    2.16
  17  -5  -1    8.30    1.74
 -17   5   1    8.81    2.00
 -17   5   1    8.75    1.61
 -17  -5   1    5.03    1.54
 -17  -5   1    7.32    1.93
 -17  -5   1    8.58    1.80
  16   5  -1   18.78    2.34
  16  -5  -1   15.46    2.10
  16  -5  -1   18.02    2.65
  16  -5  -1   19.36    2.29
 -16   5   1   14.84    2.26
 -16   5   1   16.96    2.03
 -16  -5   1   20.63    2.49
 -16  -5   1   16.27    2.18
 -16  -5   1   13.21    2.17
 -16  -5   1   14.24    2.10
  15   5  -1    2.83    1.37
  15   5  -1    2.44    0.66
  15  -5  -1    1.08    1.22
  15  -5  -1    3.26    1.55
  15  -5  -1    2.91    1.33
 -15   5   1    4.47    1.25
 -15   5   1    3.33    1.48
 -15   5   1    2.73    1.17
 -15  -5   1    5.07    1.37
 -15  -5   1    3.73    1.29
 -15  -5   1    3.70    1.53
 -15  -5   1    3.34    1.37
  14   5  -1   12.51    1.83
  14   5  -1   12.30    1.01
  14  -5  -1   14.24    2.21
  14  -5  -1   11.99    2.05
  14  -5  -1   14.35    1.92
 -14   5   1   16.57    1.97
 -14   5   1   11.92    2.01
 -14   5   1   16.21    1.96
 -14  -5   1   21.03    2.34
 -14  -5   1   11.81    1.80
 -14  -5   1    8.71    1.80
 -14  -5   1   15.48    2.16
  13   5  -1   16.24    2.20
  13   5  -1    9.30    0.94
  13  -5  -1   12.70    2.01
  13  -5  -1    7.77    1.71
  13  -5  -1   13.07    1.81
 -13   5   1   12.04    1.57
 -13   5   1   12.48    1.92
 -13  -5   1   17.93    2.16
 -13  -5   1   11.99    1.73
 -13  -5   1    9.74    1.86
 -13  -5   1   13.57    1.95
  12   5  -1   30.35    2.38
  12   5  -1   23.42    1.14
  12  -5  -1   33.66    2.70
  12  -5  -1   24.16    2.43
  12  -5  -1   28.85    2.27
 -12   5   1   32.56    2.27
 -12   5   1   32.22    2.60
 -12  -5   1   34.48    2.57
 -12  -5   1   31.50    2.33
 -12  -5   1   22.11    2.30
 -12  -5   1   29.36    2.42
  11   5  -1   74.80    3.23
  11   5  -1   50.06    1.50
  11  -5  -1   72.86    3.34
  11  -5  -1   63.08    3.29
  11  -5  -1   66.71    2.95
 -11   5   1   79.83    3.14
 -11   5   1   74.52    4.03
 -11  -5   1   87.04    3.58
 -11  -5   1   75.21    3.13
 -11  -5   1   51.01    2.95
 -11  -5   1   74.45    3.44
  10   5  -1   85.66    3.35
  10   5  -1   61.40    1.60
  10  -5  -1   86.12    3.49
  10  -5  -1   70.64    3.24
  10  -5  -1   84.44    1.42
  10  -5  -1   79.22    3.16
 -10   5   1   88.48    3.21
 -10   5   1   83.98    3.47
 -10  -5   1   96.39    3.62
 -10  -5   1   86.56    3.20
 -10  -5   1   58.01    3.01
 -10  -5   1   87.77    3.54
   9   5  -1    1.76    0.94
   9   5  -1    1.75    0.48
   9  -5  -1    0.52    0.88
   9  -5  -1    0.99    1.01
   9  -5  -1    2.02    0.48
   9  -5  -1    3.63    1.14
  -9   5   1    1.26    0.68
  -9   5   1    2.87    1.08
  -9   5   1    1.42    0.36
  -9  -5   1    2.51    1.02
  -9  -5   1   -0.03    0.73
  -9  -5   1    0.07    1.49
  -9  -5   1    0.51    0.94
   8   5  -1   89.95    3.21
   8   5  -1   83.03    1.79
   8  -5  -1   98.18    3.48
   8  -5  -1   74.29    3.02
   8  -5  -1   96.86    1.89
   8  -5  -1   89.27    3.17
  -8   5   1   76.92    4.53
  -8   5   1   97.32    3.41
  -8  -5   1  105.50    3.57
  -8  -5   1   83.76    1.79
  -8  -5   1   94.58    3.11
  -8  -5   1   64.29    2.96
  -8  -5   1   86.91    3.37
   7   5  -1  333.44    5.76
   7   5  -1  323.69    3.41
   7  -5  -1  356.18    6.08
   7  -5  -1  270.98    5.22
   7  -5  -1  351.23    3.70
   7  -5  -1  322.91    5.61
  -7   5   1  351.76    5.65
  -7   5   1  351.93    6.02
  -7  -5   1  366.91    6.22
  -7  -5   1  322.66    3.41
  -7  -5   1  343.90    5.43
  -7  -5   1  232.68    5.16
  -7  -5   1  312.71    5.95
   6   5  -1   77.54    2.85
   6  -5  -1   81.36    3.02
   6  -5  -1   64.25    2.58
   6  -5  -1   84.82    2.03
   6  -5  -1   73.67    2.87
  -6   5   1   79.46    2.70
  -6   5   1   82.28    2.98
  -6  -5   1   83.82    3.07
  -6  -5   1   80.06    1.80
  -6  -5   1   81.64    2.70
  -6  -5   1   56.85    2.66
  -6  -5   1   77.38    3.05
   5   5  -1   55.51    2.41
   5  -5  -1   67.95    2.71
   5  -5  -1   60.33    2.40
   5  -5  -1   50.32    2.22
   5  -5  -1   59.35    1.80
   5  -5  -1   60.66    2.56
  -5   5   1   60.60    2.33
  -5   5   1   59.11    2.50
  -5  -5   1   66.36    2.69
  -5  -5   1   60.98    1.63
  -5  -5   1   63.12    2.32
  -5  -5   1   39.99    2.21
  -5  -5   1   53.89    2.57
   4   5  -1    3.53    0.83
   4  -5  -1    3.12    0.91
   4  -5  -1    4.92    0.91
   4  -5  -1    3.15    0.85
   4  -5  -1    4.63    0.75
   4  -5  -1    4.28    0.99
  -4   5   1    2.60    0.65
  -4   5   1    5.00    1.03
  -4  -5   1    4.66    0.96
  -4  -5   1    5.34    0.71
  -4  -5   1    4.84    0.91
  -4  -5   1    3.65    0.98
  -4  -5   1    3.00    0.93
   3   5  -1   25.48    1.69
   3   5  -1   26.70    1.61
   3  -5  -1   27.08    1.85
   3  -5  -1   21.43    1.53
   3  -5  -1   21.32    1.44
   3  -5  -1   23.12    1.36
   3  -5  -1   23.76    1.75
  -3   5   1   24.73    1.52
  -3   5   1   25.43    1.72
  -3  -5   1   25.82    1.81
  -3  -5   1   26.63    1.25
  -3  -5   1   25.36    1.55
  -3  -5   1   19.04    1.59
  -3  -5   1   23.31    1.77
   2   5  -1   16.01    1.47
   2   5  -1   20.21    1.45
   2  -5  -1   18.37    1.58
   2  -5  -1   20.69    1.44
   2  -5  -1   17.91    1.25
   2  -5  -1   16.53    1.62
  -2   5   1   19.55    1.39
  -2   5   1   19.47    1.55
  -2  -5   1   20.39    1.95
  -2  -5   1   19.39    1.19
  -2  -5   1   18.09    1.62
  -2  -5   1   14.67    1.48
  -2  -5   1   18.06    1.59
   1   5  -1   22.13    1.60
   1  -5  -1   22.01    1.64
   1  -5  -1   24.04    1.52
   1  -5  -1   19.87    1.24
   1  -5  -1   19.10    1.37
   1  -5  -1   19.93    1.67
  -1   5   1   23.37    1.47
  -1   5   1   21.83    1.63
  -1  -5   1   24.09    1.34
  -1  -5   1   19.13    1.54
  -1  -5   1   20.81    1.69
   0   5  -1   56.49    2.32
   0  -5  -1   67.15    2.51
   0  -5  -1   60.83    2.26
   0  -5  -1   60.12    1.78
   0  -5  -1   49.35    2.01
   0  -5  -1   59.01    2.52
   0   5   1   61.20    2.18
   0   5   1   64.35    2.45
   0  -5   1   58.32    1.99
   0  -5   1   50.29    2.15
   0  -5   1   54.70    2.37
  -1   5  -1   30.99    1.79
  -1   5  -1   31.18    1.65
  -1  -5  -1   33.09    1.90
  -1  -5  -1   31.28    1.73
  -1  -5  -1   28.03    1.22
  -1  -5  -1   23.90    1.55
  -1  -5  -1   27.35    1.85
   1   5   1   30.37    1.63
   1   5   1   33.47    1.85
   1  -5   1   28.25    1.64
   1  -5   1   26.20    1.76
  -2   5  -1   89.62    2.85
  -2   5  -1   97.77    2.72
  -2  -5  -1  104.57    3.09
  -2  -5  -1  100.82    2.91
  -2  -5  -1   99.85    1.89
  -2  -5  -1  102.68    2.99
  -2  -5  -1   71.31    2.56
  -2  -5  -1   85.98    3.00
   2   5   1   88.22    2.62
   2   5   1  103.24    3.02
   2  -5   1   97.41    3.13
   2  -5   1   90.56    2.64
   2  -5   1   85.28    2.55
   2  -5   1   88.60    2.89
  -3   5  -1   39.79    2.03
  -3   5  -1   38.23    1.87
  -3  -5  -1   42.24    2.15
  -3  -5  -1   35.29    1.84
  -3  -5  -1   41.05    1.13
  -3  -5  -1   39.00    2.04
  -3  -5  -1   25.47    1.74
  -3  -5  -1   36.26    2.12
   3   5   1   36.43    1.80
   3   5   1   15.37    0.67
   3   5   1   39.72    2.06
   3  -5   1   39.46    2.14
   3  -5   1   35.62    1.84
   3  -5   1   33.32    1.70
   3  -5   1   34.11    1.94
  -4   5  -1    9.25    1.19
  -4   5  -1   10.00    1.24
  -4  -5  -1    9.75    1.27
  -4  -5  -1   10.22    1.19
  -4  -5  -1    8.91    0.54
  -4  -5  -1    9.66    1.26
  -4  -5  -1    6.62    1.18
  -4  -5  -1    8.31    1.25
   4   5   1    8.94    1.17
   4   5   1    8.90    1.28
   4  -5   1    6.39    1.00
   4  -5   1    9.65    1.26
   4  -5   1    9.29    1.15
   4  -5   1    6.07    1.06
  -5   5  -1   41.05    2.15
  -5   5  -1   45.82    2.15
  -5  -5  -1   50.09    2.39
  -5  -5  -1   40.12    2.36
  -5  -5  -1   46.76    2.27
  -5  -5  -1   28.80    1.96
  -5  -5  -1   43.97    2.35
   5   5   1   45.45    2.08
   5  -5   1   46.39    2.36
   5  -5   1   39.12    2.12
   5  -5   1   40.81    2.08
  -6   5  -1   50.96    2.40
  -6   5  -1   50.69    2.33
  -6  -5  -1   59.61    2.65
  -6  -5  -1   55.21    2.53
  -6  -5  -1   33.14    2.12
  -6  -5  -1   48.26    2.49
   6   5   1   46.95    2.17
   6  -5   1   50.76    2.53
   6  -5   1   44.25    2.34
   6  -5   1   49.96    1.91
   6  -5   1   47.22    2.24
  -7   5  -1   24.40    1.90
  -7   5  -1   28.49    1.95
  -7  -5  -1   29.38    2.08
  -7  -5  -1   26.87    2.00
  -7  -5  -1   18.78    1.80
  -7  -5  -1   26.16    2.05
   7   5   1   23.32    1.99
   7  -5   1   26.67    2.08
   7  -5   1   26.18    2.02
   7  -5   1   26.13    1.46
   7  -5   1   24.69    1.80
  -8   5  -1   91.03    3.27
  -8   5  -1   86.09    3.12
  -8  -5  -1   91.49    3.32
  -8  -5  -1   90.68    3.29
  -8  -5  -1   56.22    2.81
  -8  -5  -1   87.32    3.34
   8   5   1   75.93    2.96
   8  -5   1   93.38    3.45
   8  -5   1   69.44    2.98
   8  -5   1   89.98    2.34
   8  -5   1   82.75    2.86
  -9   5  -1  112.15    3.69
  -9   5  -1  108.22    3.60
  -9  -5  -1  109.62    3.72
  -9  -5  -1  119.67    3.86
  -9  -5  -1   65.72    3.60
  -9  -5  -1  102.28    3.65
   9   5   1   91.45    3.17
   9  -5   1  111.19    3.84
   9  -5   1   89.90    3.52
   9  -5   1  109.25    2.51
   9  -5   1   95.82    3.10
 -10   5  -1   82.03    3.32
 -10   5  -1   81.47    3.30
 -10  -5  -1   82.14    3.37
 -10  -5  -1   82.02    3.40
 -10  -5  -1   53.05    2.91
 -10  -5  -1   78.76    3.32
  10   5   1   75.00    3.01
  10  -5   1   81.27    3.52
  10  -5   1   85.23    2.23
  10  -5   1   74.46    2.83
 -11   5  -1   81.47    3.39
 -11   5  -1   78.65    3.39
 -11  -5  -1   84.83    3.56
 -11  -5  -1   81.20    5.32
 -11  -5  -1   56.77    3.15
  11   5   1   63.37    2.90
  11  -5   1   74.57    3.45
  11  -5   1   62.56    3.30
  11  -5   1   79.90    2.16
  11  -5   1   74.79    2.86
 -12   5  -1   42.22    2.69
 -12   5  -1   42.02    2.76
 -12   5  -1   41.99    1.60
 -12  -5  -1   37.66    2.71
 -12  -5  -1   34.81    2.60
 -12  -5  -1   30.20    2.57
 -12  -5  -1   39.89    2.72
  12   5   1   34.61    2.33
  12  -5   1   38.35    2.78
  12  -5   1   32.40    2.72
  12  -5   1   36.86    1.55
  12  -5   1   36.52    2.21
 -13   5  -1   12.35    1.77
 -13   5  -1   10.90    1.76
 -13   5  -1   10.77    1.02
 -13  -5  -1   13.18    1.90
 -13  -5  -1   11.63    1.87
 -13  -5  -1    7.31    1.60
 -13  -5  -1   11.18    1.78
  13   5   1    7.01    1.22
  13  -5   1   11.11    1.89
  13  -5   1    7.90    1.71
  13  -5   1   10.40    1.04
  13  -5   1    7.93    1.36
 -14   5  -1    7.34    1.43
 -14   5  -1    8.14    1.71
 -14   5  -1    8.09    0.90
 -14  -5  -1    6.96    1.64
 -14  -5  -1    6.82    1.59
 -14  -5  -1    7.15    1.71
 -14  -5  -1   10.68    1.84
  14   5   1    7.62    1.42
  14  -5   1    8.68    1.76
  14  -5   1    4.98    1.64
  14  -5   1    7.37    1.36
 -15   5  -1    2.92    1.22
 -15   5  -1    4.38    1.55
 -15   5  -1    6.76    0.80
 -15  -5  -1    3.90    1.40
 -15  -5  -1    5.08    1.54
 -15  -5  -1    4.30    1.62
 -15  -5  -1    6.07    1.56
  15   5   1    1.56    1.07
  15  -5   1    4.37    1.55
  15  -5   1    2.79    1.49
  15  -5   1    4.63    1.23
 -16   5  -1    1.11    0.94
 -16   5  -1    0.59    1.37
 -16  -5  -1    4.03    1.35
 -16  -5  -1    0.65    1.26
 -16  -5  -1   -0.28    1.24
 -16  -5  -1    0.61    1.15
  16  -5   1   -0.63    1.20
  16  -5   1    0.92    1.42
  16  -5   1    0.45    0.96
 -17   5  -1    3.78    1.46
 -17   5  -1    1.73    1.39
 -17  -5  -1    2.80    1.35
 -17  -5  -1    1.77    1.40
 -17  -5  -1    1.19    1.23
  17  -5   1    0.58    1.28
  17  -5   1    0.20    0.92
 -18   5  -1   14.13    2.38
 -18  -5  -1   16.65    2.53
 -18  -5  -1   15.58    2.79
 -18  -5  -1   16.73    2.66
 -18  -5  -1   15.47    2.20
  18  -5   1   15.74    2.65
  18  -5   1   17.60    2.81
 -19   5  -1    6.64    1.93
 -19  -5  -1    5.49    1.77
 -19  -5  -1    2.65    1.49
 -19  -5  -1    4.08    1.87
 -19  -5  -1    3.15    1.40
  19  -5   1    2.15    1.64
  19  -5   1    2.98    1.87
  19  -5   1    3.85    1.28
 -20   5  -1   15.17    2.65
 -20  -5  -1    8.82    2.02
 -20  -5  -1    9.99    2.19
 -20  -5  -1   14.20    2.61
 -20  -5  -1   13.39    2.16
  20  -5   1    8.37    2.02
  20  -5   1   18.02    2.96
 -21   5  -1    2.90    1.82
 -21  -5  -1    1.76    1.63
 -21  -5  -1    2.41    1.72
 -21  -5  -1    1.96    1.79
 -21  -5  -1   -2.06    1.10
  21  -5   1    0.30    1.88
  20  -6  -1    4.73    2.38
  20  -6  -1    4.63    2.48
  20  -6  -1    3.95    1.58
 -20   6   1    4.58    2.08
 -20  -6   1    3.50    1.47
 -20  -6   1    4.51    1.76
 -20  -6   1    2.71    2.02
 -20  -6   1    3.89    1.78
  19  -6  -1   11.72    2.53
  19  -6  -1   12.95    2.93
  19  -6  -1   12.19    2.03
 -19   6   1   16.65    2.78
 -19  -6   1   13.30    2.14
 -19  -6   1   13.22    2.25
 -19  -6   1   15.33    2.70
 -19  -6   1   15.81    2.47
  18  -6  -1    2.79    1.84
  18  -6  -1    4.32    2.08
  18  -6  -1    2.19    1.35
 -18   6   1    0.69    1.67
 -18  -6   1   -1.05    1.27
 -18  -6   1    3.18    1.41
 -18  -6   1    1.21    1.60
 -18  -6   1    2.44    1.52
  17  -6  -1    2.91    1.60
  17  -6  -1    4.13    2.06
  17  -6  -1    6.79    1.65
 -17   6   1    9.05    2.15
 -17  -6   1    6.73    1.86
 -17  -6   1    2.39    1.46
 -17  -6   1    3.19    1.85
 -17  -6   1    5.41    1.88
  16  -6  -1    0.11    1.20
  16  -6  -1    1.81    1.64
  16  -6  -1   -0.65    1.09
 -16   6   1    0.50    1.44
 -16  -6   1    1.22    1.20
 -16  -6   1    0.12    1.13
 -16  -6   1    0.63    1.40
 -16  -6   1    0.53    1.36
  15   6  -1    0.84    1.26
  15  -6  -1    1.71    1.35
  15  -6  -1   -1.60    1.19
  15  -6  -1   -0.93    1.08
 -15   6   1   -0.11    1.30
 -15  -6   1    2.11    1.23
 -15  -6   1    1.96    1.28
 -15  -6   1    2.01    1.61
 -15  -6   1    1.39    1.38
  14   6  -1    1.04    1.02
  14  -6  -1   -1.80    0.99
  14  -6  -1    1.22    1.43
  14  -6  -1   -1.38    0.95
 -14   6   1   -0.02    1.18
 -14  -6   1    0.07    1.04
 -14  -6   1   -0.97    0.98
 -14  -6   1    1.03    1.33
 -14  -6   1   -0.58    1.17
  13   6  -1    2.74    1.23
  13  -6  -1    2.67    1.34
  13  -6  -1    1.64    1.46
  13  -6  -1    3.95    1.44
 -13   6   1    4.66    1.54
 -13  -6   1    5.10    1.55
 -13  -6   1    4.63    1.43
 -13  -6   1    3.71    1.53
 -13  -6   1    5.61    1.60
  12   6  -1   56.78    3.17
  12  -6  -1   58.09    3.54
  12  -6  -1   49.45    3.42
  12  -6  -1   53.71    3.08
 -12   6   1   55.49    3.02
 -12   6   1   59.35    3.46
 -12  -6   1   55.50    3.34
 -12  -6   1   54.80    3.06
 -12  -6   1   38.74    3.09
 -12  -6   1   58.53    3.53
  11   6  -1    4.02    1.27
  11   6  -1    3.84    0.46
  11  -6  -1    5.71    1.59
  11  -6  -1    2.47    1.33
  11  -6  -1    5.79    2.02
 -11   6   1    5.69    1.22
 -11   6   1    4.66    1.49
 -11  -6   1    7.07    1.54
 -11  -6   1    5.29    1.78
 -11  -6   1    1.91    1.23
 -11  -6   1    5.50    1.55
  10   6  -1   74.19    3.37
  10   6  -1   49.62    1.23
  10  -6  -1   79.62    3.70
  10  -6  -1   62.98    3.39
  10  -6  -1   69.81    1.54
  10  -6  -1   71.26    3.35
 -10   6   1   67.66    3.05
 -10   6   1   72.75    3.53
 -10  -6   1   83.33    3.66
 -10  -6   1   77.12    3.25
 -10  -6   1   49.65    3.11
 -10  -6   1   69.66    3.54
   9   6  -1    9.40    1.58
   9   6  -1    6.62    0.67
   9  -6  -1    5.52    1.29
   9  -6  -1    5.61    1.46
   9  -6  -1    8.25    0.93
   9  -6  -1    6.81    1.46
  -9   6   1    8.69    1.31
  -9   6   1    7.63    1.55
  -9  -6   1    7.46    1.30
  -9  -6   1    9.15    1.49
  -9  -6   1    5.70    1.44
  -9  -6   1   11.78    1.89
   8   6  -1    1.42    0.98
   8   6  -1    2.07    0.47
   8  -6  -1    2.25    1.16
   8  -6  -1    1.07    1.03
   8  -6  -1    0.72    0.57
   8  -6  -1    2.05    1.11
  -8   6   1    0.68    1.03
  -8  -6   1    1.60    0.98
  -8  -6   1    1.75    0.48
  -8  -6   1    1.79    0.98
  -8  -6   1    0.60    0.97
  -8  -6   1    2.37    1.18
   7   6  -1   87.00    3.39
   7   6  -1   85.98    1.87
   7  -6  -1   98.59    3.72
   7  -6  -1   78.35    3.23
   7  -6  -1   93.49    2.32
   7  -6  -1   82.75    3.35
  -7   6   1   92.89    3.31
  -7   6   1   90.01    3.54
  -7  -6   1  102.30    3.81
  -7  -6   1   86.25    1.87
  -7  -6   1   94.09    3.25
  -7  -6   1   68.29    3.22
  -7  -6   1   86.14    3.69
   6   6  -1  135.40    4.03
   6  -6  -1  144.84    4.30
   6  -6  -1  120.74    3.72
   6  -6  -1  150.22    3.31
   6  -6  -1  129.21    4.08
  -6   6   1  136.19    3.78
  -6   6   1  142.20    4.18
  -6  -6   1  152.12    4.42
  -6  -6   1  144.39    2.48
  -6  -6   1  139.97    3.75
  -6  -6   1  105.84    6.16
  -6  -6   1  132.36    5.04
   5   6  -1  480.64    7.20
   5  -6  -1  524.19    7.70
   5  -6  -1  442.15    6.52
   5  -6  -1  491.37    5.54
   5  -6  -1  471.05    7.34
  -5   6   1  486.04    6.85
  -5   6   1  522.44    7.54
  -5  -6   1  545.01    7.97
  -5  -6   1  513.47    4.79
  -5  -6   1  509.68    6.79
  -5  -6   1  371.44    6.72
  -5  -6   1  462.02    7.63
   4   6  -1  179.94    4.43
   4  -6  -1  200.13    4.83
   4  -6  -1  160.36    3.86
   4  -6  -1  170.19    3.47
   4  -6  -1  172.31    4.58
  -4   6   1  175.60    4.12
  -4   6   1  180.77    4.47
  -4  -6   1  187.22    4.72
  -4  -6   1  187.35    3.10
  -4  -6   1  183.16    4.09
  -4  -6   1  139.09    4.13
  -4  -6   1  169.35    4.67
   3   6  -1  316.10    5.73
   3   6  -1  336.91    5.39
   3  -6  -1  345.43    6.14
   3  -6  -1  307.31    5.00
   3  -6  -1  297.91    4.69
   3  -6  -1  314.39    6.05
  -3   6   1  302.96    5.29
  -3   6   1  340.10    5.91
  -3  -6   1  348.74    6.27
  -3  -6   1  347.32    4.36
  -3  -6   1  339.91    5.39
  -3  -6   1  267.16    5.47
  -3  -6   1  300.17    6.01
   2   6  -1  223.07    4.81
   2   6  -1  239.16    4.54
   2  -6  -1  243.60    5.15
   2  -6  -1  212.76    4.00
   2  -6  -1  206.95    4.09
   2  -6  -1  210.88    4.99
  -2   6   1  220.44    4.50
  -2   6   1  243.33    5.00
  -2  -6   1  241.73    5.21
  -2  -6   1  242.36    3.84
  -2  -6   1  243.61    4.55
  -2  -6   1  190.16    4.52
  -2  -6   1  212.94    5.03
   1   6  -1   84.21    3.05
   1   6  -1   92.53    2.95
   1  -6  -1   98.46    3.41
   1  -6  -1   85.55    2.52
   1  -6  -1   71.96    2.63
   1  -6  -1   79.10    3.27
  -1   6   1   82.04    2.83
  -1   6   1   90.22    3.17
  -1  -6   1   90.51    3.32
  -1  -6   1   92.60    2.83
  -1  -6   1   92.34    2.91
  -1  -6   1   80.17    3.03
  -1  -6   1   81.46    3.23
   0   6  -1    5.91    1.17
   0   6  -1    6.27    1.13
   0  -6  -1    6.13    1.20
   0  -6  -1    4.67    0.82
   0  -6  -1    4.85    1.08
   0  -6  -1    4.21    1.16
   0   6   1    6.65    1.05
   0   6   1    6.30    1.21
   0  -6   1    7.40    1.32
   0  -6   1    7.69    1.10
   0  -6   1    6.76    1.22
   0  -6   1    4.49    1.18
  -1   6  -1    0.92    0.75
  -1   6  -1    0.93    0.80
  -1  -6  -1    1.05    0.80
  -1  -6  -1    1.27    0.60
  -1  -6  -1    1.14    0.88
  -1  -6  -1    1.14    0.84
  -1  -6  -1    2.55    1.06
   1   6   1    1.36    0.70
   1   6   1    1.70    0.95
   1  -6   1    1.31    0.91
   1  -6   1    1.38    0.76
   1  -6   1    1.90    0.87
   1  -6   1    0.12    0.83
  -2   6  -1   53.20    2.53
  -2   6  -1   54.65    2.41
  -2  -6  -1   56.62    2.72
  -2  -6  -1   55.72    1.66
  -2  -6  -1   55.70    2.60
  -2  -6  -1   41.55    2.32
  -2  -6  -1   46.38    2.66
   2   6   1   50.22    2.30
   2   6   1   55.88    2.62
   2  -6   1   58.31    2.82
   2  -6   1   50.51    2.27
   2  -6   1   48.15    2.26
   2  -6   1   44.95    2.46
  -3   6  -1   46.54    2.40
  -3   6  -1   42.30    2.22
  -3  -6  -1   43.61    2.49
  -3  -6  -1   44.50    1.34
  -3  -6  -1   46.66    2.45
  -3  -6  -1   30.10    2.07
  -3  -6  -1   39.68    2.52
   3   6   1   38.81    2.08
   3   6   1   42.01    2.40
   3  -6   1   43.29    2.52
   3  -6   1   42.66    2.24
   3  -6   1   38.51    2.05
   3  -6   1   37.77    2.30
  -4   6  -1   20.88    1.83
  -4   6  -1   23.04    1.86
  -4  -6  -1   21.00    1.96
  -4  -6  -1   20.38    0.84
  -4  -6  -1   27.19    2.06
  -4  -6  -1   14.07    1.68
  -4  -6  -1   21.70    2.06
   4   6   1   18.29    1.63
   4   6   1    8.31    0.55
   4   6   1   21.18    1.95
   4  -6   1   23.61    2.09
   4  -6   1   18.47    1.78
   4  -6   1   23.36    1.70
   4  -6   1   19.91    1.93
  -5   6  -1   58.39    2.74
  -5   6  -1   66.11    2.77
  -5  -6  -1   60.88    2.90
  -5  -6  -1   57.19    2.73
  -5  -6  -1   43.15    2.52
  -5  -6  -1   53.88    2.90
   5   6   1   53.88    2.49
   5  -6   1   62.02    3.03
   5  -6   1   55.50    2.69
   5  -6   1   55.82    2.28
   5  -6   1   48.80    2.55
  -6   6  -1   15.60    1.75
  -6   6  -1   14.49    1.71
  -6  -6  -1   16.00    1.92
  -6  -6  -1   15.39    1.81
  -6  -6  -1   10.49    1.87
   6   6   1   12.35    1.51
   6  -6   1   13.29    1.80
   6  -6   1   13.78    1.69
   6  -6   1   12.09    1.34
   6  -6   1   12.20    1.60
  -7   6  -1    2.69    0.94
  -7   6  -1    2.14    1.05
  -7  -6  -1    2.24    1.02
  -7  -6  -1    1.68    1.06
  -7  -6  -1    1.27    1.02
  -7  -6  -1    0.34    1.08
   7   6   1   -0.10    0.75
   7  -6   1    2.71    1.12
   7  -6   1    1.70    1.04
   7  -6   1    1.22    0.74
   7  -6   1    1.71    1.00
  -8   6  -1   88.37    3.48
  -8   6  -1   87.62    3.42
  -8  -6  -1   97.09    3.74
  -8  -6  -1   97.77    3.68
  -8  -6  -1   58.60    3.12
  -8  -6  -1   91.45    3.85
   8   6   1   68.56    3.70
   8  -6   1   89.69    3.71
   8  -6   1   91.54    2.61
   8  -6   1   82.48    3.17
  -9   6  -1   15.98    1.93
  -9   6  -1   18.80    2.04
  -9  -6  -1   18.01    2.16
  -9  -6  -1   10.19    1.72
  -9  -6  -1   13.32    1.93
   9   6   1   13.71    1.65
   9  -6   1   18.63    2.22
   9  -6   1   10.22    1.70
   9  -6   1   13.61    1.36
   9  -6   1   15.69    1.91
 -10   6  -1    0.25    0.87
 -10   6  -1    0.51    1.00
 -10  -6  -1    1.11    0.94
 -10  -6  -1    0.90    1.08
 -10  -6  -1    0.47    1.07
 -10  -6  -1    2.11    1.26
  10   6   1    0.10    0.71
  10  -6   1   -0.95    0.93
  10  -6   1    0.41    1.08
  10  -6   1    1.52    0.78
  10  -6   1    0.54    0.94
 -11   6  -1    3.13    1.08
 -11   6  -1    1.52    1.13
 -11  -6  -1    1.48    1.23
 -11  -6  -1    2.59    1.28
 -11  -6  -1    1.69    1.26
 -11  -6  -1    1.95    1.25
  11   6   1    1.60    0.92
  11  -6   1    2.96    1.31
  11  -6   1    1.52    1.20
  11  -6   1    2.74    1.11
  11  -6   1    2.46    1.08
 -12   6  -1   16.52    1.99
 -12   6  -1   21.70    2.45
 -12  -6  -1   19.80    2.39
 -12  -6  -1   21.66    2.38
 -12  -6  -1   13.47    2.14
 -12  -6  -1   16.23    2.21
  12   6   1   13.65    1.99
  12  -6   1   22.09    2.65
  12  -6   1   17.78    2.33
  12  -6   1   19.69    1.32
  12  -6   1   17.64    1.98
 -13   6  -1  139.37    4.79
 -13   6  -1  133.04    4.85
 -13   6  -1  130.99    2.47
 -13  -6  -1  144.78    5.11
 -13  -6  -1  136.30    4.89
 -13  -6  -1   95.80    4.45
 -13  -6  -1  136.22    4.98
  13  -6   1  145.50    5.26
  13  -6   1  110.02    4.71
  13  -6   1  125.91    2.49
  13  -6   1  117.05    3.90
 -14   6  -1   76.97    3.85
 -14   6  -1   87.75    4.22
 -14  -6  -1   86.68    4.21
 -14  -6  -1   77.18    3.98
 -14  -6  -1   59.67    3.80
 -14  -6  -1   84.14    4.06
  14  -6   1   66.21    3.97
 -15   6  -1   84.00    4.26
 -15  -6  -1   86.60    4.30
 -15  -6  -1   74.76    4.03
 -15  -6  -1   58.97    6.22
 -15  -6  -1   83.20    4.17
  15  -6   1   77.69    4.25
  15  -6   1   65.18    4.11
  15  -6   1   68.69    3.21
 -16   6  -1   64.88    3.99
 -16  -6  -1   72.38    4.17
 -16  -6  -1   64.21    3.90
 -16  -6  -1   57.49    4.00
 -16  -6  -1   64.32    3.84
  16  -6   1   71.08    4.33
  16  -6   1   56.11    4.03
  16  -6   1   59.78    3.07
 -17   6  -1   35.64    3.44
 -17  -6  -1   44.62    3.60
 -17  -6  -1   37.19    3.39
 -17  -6  -1   38.42    3.61
 -17  -6  -1   42.03    5.39
  17  -6   1   39.89    3.65
  17  -6   1   35.15    3.80
  17  -6   1   36.01    2.54
 -18   6  -1   17.22    2.66
 -18  -6  -1   13.62    2.25
 -18  -6  -1   12.32    2.29
 -18  -6  -1   14.97    2.65
 -18  -6  -1   17.18    2.52
  18  -6   1   13.47    2.36
  18  -6   1   10.18    2.43
  18  -6   1   14.35    1.87
 -19   6  -1    6.67    2.10
 -19  -6  -1    8.19    2.10
 -19  -6  -1    8.29    2.19
 -19  -6  -1    8.38    2.42
 -19  -6  -1    4.98    1.76
  19  -6   1    7.90    2.22
  19  -6   1    6.94    2.38
 -20   6  -1   -0.96    1.58
 -20  -6  -1   -1.89    1.36
 -20  -6  -1    2.24    1.65
 -20  -6  -1    2.05    2.01
 -20  -6  -1    1.05    1.38
  20  -6   1    1.29    2.64
  20  -6   1   -0.95    1.84
  18  -7  -1   19.84    2.83
  18  -7  -1   17.86    3.05
  18  -7  -1   16.04    2.69
 -18   7   1   15.98    2.71
 -18  -7   1   25.69    3.11
 -18  -7   1   17.07    2.47
 -18  -7   1   20.46    3.12
 -18  -7   1   20.47    2.87
  17  -7  -1    6.56    2.16
  17  -7  -1    4.59    2.05
  17  -7  -1    6.63    1.77
 -17   7   1   12.31    2.61
 -17  -7   1    6.09    1.84
 -17  -7   1    2.81    1.48
 -17  -7   1    3.94    2.03
 -17  -7   1    5.58    2.00
  16  -7  -1    0.51    1.49
  16  -7  -1    1.42    1.69
  16  -7  -1    0.95    1.42
 -16   7   1    0.65    1.48
 -16  -7   1    1.32    1.38
 -16  -7   1    0.89    1.70
 -16  -7   1   -1.86    1.28
  15  -7  -1   -0.08    1.40
  15  -7  -1    2.19    1.63
  15  -7  -1   -0.26    1.24
 -15   7   1    0.83    1.30
 -15  -7   1   -0.57    1.04
 -15  -7   1    0.48    1.18
 -15  -7   1    1.87    1.70
 -15  -7   1    2.76    1.67
  14  -7  -1    0.69    1.41
  14  -7  -1    0.80    1.32
 -14   7   1    0.72    1.38
 -14  -7   1    0.31    1.22
 -14  -7   1    0.19    1.08
 -14  -7   1   -0.37    1.48
 -14  -7   1    2.29    2.57
  13  -7  -1    1.01    1.39
  13  -7  -1   -1.06    1.25
  13  -7  -1    3.70    1.50
 -13   7   1    1.51    1.52
 -13  -7   1    2.55    1.40
 -13  -7   1    0.76    1.12
 -13  -7   1    0.68    1.49
 -13  -7   1    0.50    1.30
  12  -7  -1    1.67    1.29
  12  -7  -1    1.12    1.46
  12  -7  -1    1.99    1.35
 -12   7   1    1.41    1.43
 -12  -7   1    3.31    1.50
 -12  -7   1    0.72    1.10
 -12  -7   1    0.59    1.34
 -12  -7   1    1.18    1.39
  11   7  -1   14.44    2.01
  11  -7  -1   16.05    2.42
  11  -7  -1   12.05    2.15
  11  -7  -1   15.95    2.26
 -11   7   1   12.40    2.08
 -11  -7   1   17.44    2.76
 -11  -7   1   14.34    2.01
 -11  -7   1   14.51    2.34
 -11  -7   1   13.31    2.22
  10   7  -1   49.01    3.03
  10  -7  -1   52.80    3.52
  10  -7  -1   42.76    3.14
  10  -7  -1   48.24    1.67
  10  -7  -1   47.02    3.09
 -10   7   1   54.29    3.45
 -10  -7   1   56.04    3.43
 -10  -7   1   52.83    3.01
 -10  -7   1   36.94    3.13
 -10  -7   1   50.62    3.51
   9   7  -1  132.56    4.54
   9  -7  -1  144.69    5.04
   9  -7  -1  124.56    4.55
   9  -7  -1  148.93    2.81
   9  -7  -1  123.79    4.50
  -9   7   1  149.59    4.97
  -9  -7   1  159.57    5.19
  -9  -7   1  140.75    4.40
  -9  -7   1  101.78    4.45
  -9  -7   1  127.83    4.90
   8   7  -1  228.48    5.73
   8   7  -1  188.90    2.26
   8  -7  -1  246.26    6.28
   8  -7  -1  196.58    5.32
   8  -7  -1  231.20    5.73
   8  -7  -1  213.03    5.68
  -8   7   1  232.53    6.14
  -8   7   1  246.07    6.08
  -8  -7   1  244.57    6.26
  -8  -7   1  238.96    5.48
  -8  -7   1  179.11    5.57
  -8  -7   1  227.83    6.30
   7   7  -1  169.24    4.90
   7   7  -1  156.87    2.39
   7  -7  -1  151.40    4.62
   7  -7  -1  174.77    3.47
   7  -7  -1  158.05    4.96
  -7   7   1  172.12    4.66
  -7   7   1  180.47    5.19
  -7  -7   1  179.63    5.31
  -7  -7   1  157.12    2.42
  -7  -7   1  177.13    4.67
  -7  -7   1  132.27    4.81
  -7  -7   1  161.78    5.29
   6   7  -1  112.08    4.00
   6  -7  -1  110.75    4.34
   6  -7  -1   96.81    3.63
   6  -7  -1  111.78    2.98
   6  -7  -1  113.82    4.27
  -6   7   1  107.48    3.66
  -6   7   1  120.66    4.25
  -6  -7   1  128.14    4.50
  -6  -7   1  115.87    2.31
  -6  -7   1  112.90    3.75
  -6  -7   1   90.77    3.93
  -6  -7   1  107.51    4.39
   5   7  -1   27.07    2.26
   5  -7  -1   24.62    2.47
   5  -7  -1   24.88    2.08
   5  -7  -1   24.40    1.71
   5  -7  -1   19.75    2.27
  -5   7   1   25.22    1.98
  -5  -7   1   24.51    2.38
  -5  -7   1   27.10    1.39
  -5  -7   1   28.92    2.19
  -5  -7   1   19.46    2.36
  -5  -7   1   24.74    2.54
   4   7  -1    9.73    1.41
   4  -7  -1   10.86    1.79
   4  -7  -1   14.76    1.74
   4  -7  -1   11.13    1.38
   4  -7  -1    7.28    1.59
  -4   7   1   10.62    1.47
  -4   7   1   13.89    1.87
  -4  -7   1   11.14    1.73
  -4  -7   1   10.07    1.15
  -4  -7   1   10.58    1.51
  -4  -7   1   10.98    1.80
  -4  -7   1   10.92    1.84
   3   7  -1   27.28    2.20
   3   7  -1   25.58    2.15
   3  -7  -1   23.95    2.35
   3  -7  -1   21.11    1.86
   3  -7  -1   22.02    1.82
   3  -7  -1   19.74    2.31
  -3   7   1   18.23    1.81
  -3   7   1   23.33    2.28
  -3  -7   1   22.34    2.32
  -3  -7   1   24.23    1.78
  -3  -7   1   24.75    2.05
  -3  -7   1   17.00    2.01
  -3  -7   1   25.39    2.52
   2   7  -1  132.34    4.12
   2   7  -1  142.00    3.98
   2  -7  -1  150.47    4.61
   2  -7  -1  133.78    3.48
   2  -7  -1  124.31    3.61
   2  -7  -1  131.11    4.47
  -2   7   1  127.24    3.82
  -2   7   1  145.57    4.35
  -2  -7   1  140.58    4.51
  -2  -7   1  144.19    3.26
  -2  -7   1  145.77    3.99
  -2  -7   1  120.70    5.47
  -2  -7   1  128.70    4.49
   1   7  -1  129.43    4.06
   1   7  -1  144.52    3.99
   1  -7  -1  143.64    4.48
   1  -7  -1  136.33    3.33
   1  -7  -1  126.22    3.76
   1  -7  -1  128.21    4.47
  -1   7   1  134.46    3.88
  -1   7   1  140.66    4.27
  -1  -7   1  140.76    4.51
  -1  -7   1  143.22    3.41
  -1  -7   1  147.20    3.97
  -1  -7   1  118.61    3.93
  -1  -7   1  126.56    4.41
   0   7  -1   89.43    3.46
   0   7  -1  101.69    3.45
   0  -7  -1  108.09    3.96
   0  -7  -1   99.60    2.73
   0  -7  -1   83.34    3.22
   0  -7  -1   91.29    3.89
   0   7   1   93.61    3.29
   0   7   1  103.02    3.74
   0  -7   1   96.62    3.83
   0  -7   1   98.79    3.02
   0  -7   1  100.98    3.37
   0  -7   1   86.89    3.39
   0  -7   1   84.16    3.63
  -1   7  -1   78.70    3.29
  -1   7  -1   82.13    3.18
  -1  -7  -1   78.43    3.47
  -1  -7  -1   81.96    2.34
  -1  -7  -1   84.24    3.40
  -1  -7  -1   66.55    3.02
  -1  -7  -1   74.90    3.56
   1   7   1   79.11    3.05
   1   7   1   85.44    3.43
   1  -7   1   75.43    3.47
   1  -7   1   85.18    2.98
   1  -7   1   72.16    3.07
   1  -7   1   73.66    3.46
  -2   7  -1   53.85    2.81
  -2   7  -1   52.34    2.68
  -2  -7  -1   61.00    3.14
  -2  -7  -1   57.21    1.85
  -2  -7  -1   62.02    3.01
  -2  -7  -1   43.75    2.66
  -2  -7  -1   53.35    3.13
   2   7   1   49.78    2.50
   2   7   1   56.66    2.96
   2  -7   1   61.22    3.23
   2  -7   1   53.72    2.55
   2  -7   1   50.56    2.65
   2  -7   1   50.82    2.95
  -3   7  -1    0.57    0.79
  -3   7  -1    0.51    0.94
  -3  -7  -1   -1.03    0.84
  -3  -7  -1    0.27    0.48
  -3  -7  -1    0.42    0.97
  -3  -7  -1   -0.35    0.93
  -3  -7  -1    0.27    1.05
   3   7   1    0.01    0.73
   3   7   1   -0.06    0.97
   3  -7   1   -0.47    0.85
   3  -7   1    0.07    0.91
   3  -7   1   -0.03    0.89
   3  -7   1   -0.20    1.06
  -4   7  -1    8.14    1.44
  -4   7  -1   11.05    1.60
  -4  -7  -1    9.68    1.55
  -4  -7  -1    9.13    0.72
  -4  -7  -1   10.36    1.66
  -4  -7  -1    6.60    1.48
  -4  -7  -1    8.14    1.68
   4   7   1    7.57    1.26
   4   7   1    7.31    0.60
   4   7   1    8.46    1.60
   4  -7   1   11.07    1.81
   4  -7   1    9.02    1.51
   4  -7   1   10.75    1.51
   4  -7   1    7.51    1.65
  -5   7  -1    0.73    0.76
  -5   7  -1    2.24    1.10
  -5  -7  -1    1.74    1.12
  -5  -7  -1    1.25    1.11
  -5  -7  -1    2.09    1.19
  -5  -7  -1    1.60    1.25
   5   7   1    2.05    0.91
   5  -7   1    1.95    1.14
   5  -7   1    0.29    1.01
   5  -7   1    1.79    0.96
   5  -7   1    1.99    1.27
  -6   7  -1    0.83    0.80
  -6   7  -1   -0.29    0.96
  -6  -7  -1    0.56    1.08
  -6  -7  -1    0.58    1.11
  -6  -7  -1    0.47    1.05
  -6  -7  -1   -0.02    1.11
   6   7   1    0.55    0.77
   6  -7   1    1.20    1.14
   6  -7   1   -0.16    1.10
   6  -7   1   -0.60    0.75
   6  -7   1    1.33    1.13
  -7   7  -1    3.06    1.08
  -7  -7  -1    2.53    1.47
  -7  -7  -1    3.16    1.28
  -7  -7  -1    1.99    1.28
  -7  -7  -1    4.35    1.53
   7   7   1    1.74    0.99
   7  -7   1    3.48    1.27
   7  -7   1    2.67    1.31
   7  -7   1    4.19    1.07
   7  -7   1    2.59    1.21
  -8   7  -1   30.82    2.44
  -8   7  -1   32.06    2.63
  -8  -7  -1   31.09    2.74
  -8  -7  -1   33.83    2.67
  -8  -7  -1   23.22    2.58
  -8  -7  -1   32.99    2.96
   8  -7   1   27.47    2.73
   8  -7   1   29.06    2.62
   8  -7   1   28.63    1.89
   8  -7   1   18.86    2.29
  -9   7  -1   77.58    3.59
  -9   7  -1   78.23    3.67
  -9  -7  -1   86.74    4.04
  -9  -7  -1   86.48    3.86
  -9  -7  -1   50.48    3.33
  -9  -7  -1   76.11    3.97
   9  -7   1   85.35    4.04
   9  -7   1   69.50    3.65
   9  -7   1   80.89    2.64
   9  -7   1   69.06    3.42
 -10   7  -1   84.19    3.75
 -10   7  -1   86.87    3.88
 -10  -7  -1   88.99    4.15
 -10  -7  -1   87.90    3.99
 -10  -7  -1   63.88    3.75
 -10  -7  -1   80.44    4.14
  10  -7   1   79.36    4.81
  10  -7   1   71.73    3.94
  10  -7   1   88.65    2.63
  10  -7   1   70.37    3.40
 -11   7  -1   89.99    3.95
 -11   7  -1   85.61    3.97
 -11  -7  -1  101.34    4.50
 -11  -7  -1   85.88    4.04
 -11  -7  -1   66.02    3.90
 -11  -7  -1   87.37    4.25
  11  -7   1   87.89    4.34
  11  -7   1   75.22    4.04
  11  -7   1   86.58    2.49
  11  -7   1   82.66    3.64
 -12   7  -1   87.14    4.14
 -12  -7  -1   91.45    4.39
 -12  -7  -1   77.09    3.96
 -12  -7  -1   63.06    4.18
 -12  -7  -1   85.43    4.38
  12  -7   1   85.41    4.43
  12  -7   1   72.30    4.20
  12  -7   1   73.24    3.50
 -13   7  -1   82.96    4.16
 -13  -7  -1   93.23    4.54
 -13  -7  -1   85.80    4.26
 -13  -7  -1   63.93    4.06
 -13  -7  -1   89.80    4.58
  13  -7   1   81.61    4.46
  13  -7   1   70.02    4.19
  13  -7   1   74.33    3.54
 -14   7  -1   12.91    2.19
 -14  -7  -1   12.75    2.16
 -14  -7  -1   11.22    2.13
 -14  -7  -1    6.08    1.89
  14  -7   1   11.93    2.18
  14  -7   1   11.11    2.36
  14  -7   1    9.81    1.74
 -15   7  -1   -0.82    1.74
 -15  -7  -1    1.58    1.36
 -15  -7  -1   -1.81    1.59
 -15  -7  -1   -0.65    1.49
 -15  -7  -1    0.50    1.47
  15  -7   1   -0.46    1.35
  15  -7   1    0.14    1.54
  15  -7   1   -0.15    1.16
 -16   7  -1   10.70    2.23
 -16  -7  -1   10.53    2.21
 -16  -7  -1   12.95    2.37
 -16  -7  -1    9.19    2.33
 -16  -7  -1   10.41    2.24
  16  -7   1    9.02    2.11
  16  -7   1    7.97    2.34
  16  -7   1    8.90    1.73
 -17   7  -1   12.29    2.34
 -17  -7  -1   16.21    2.79
 -17  -7  -1   16.00    2.59
 -17  -7  -1    9.43    2.36
 -17  -7  -1   12.24    2.30
  17  -7   1   14.63    2.50
  17  -7   1   13.11    2.70
  17  -7   1   14.72    2.00
 -18   7  -1   24.00    3.10
 -18  -7  -1   29.38    3.54
 -18  -7  -1   19.36    2.93
 -18  -7  -1   25.49    3.51
 -18  -7  -1   25.69    3.20
  18  -7   1   30.02    3.52
  16  -8  -1    0.97    1.71
  16  -8  -1    1.68    1.87
  16  -8  -1   -1.15    1.39
 -16   8   1    0.61    1.59
 -16  -8   1    0.23    1.33
 -16  -8   1    1.99    1.46
 -16  -8   1    1.29    1.88
 -16  -8   1   -1.06    1.51
  15  -8  -1   -0.19    1.60
  15  -8  -1    0.99    1.69
  15  -8  -1   -1.57    1.42
 -15   8   1   -1.91    1.37
 -15  -8   1   -1.58    1.23
 -15  -8   1    0.48    1.24
 -15  -8   1    2.41    1.96
 -15  -8   1   -1.36    1.41
  14  -8  -1    8.80    2.26
  14  -8  -1    8.96    2.20
  14  -8  -1    7.74    2.03
 -14   8   1    9.71    2.29
 -14  -8   1   11.16    2.36
 -14  -8   1   12.27    3.13
 -14  -8   1    8.16    2.38
 -14  -8   1   10.36    2.35
  13  -8  -1    7.54    2.04
  13  -8  -1    4.75    1.80
  13  -8  -1    2.40    1.52
 -13   8   1    3.27    1.72
 -13  -8   1    5.48    1.71
 -13  -8   1    3.25    1.51
 -13  -8   1    3.21    1.84
 -13  -8   1    2.72    1.84
  12  -8  -1   19.09    2.70
  12  -8  -1   14.74    4.05
  12  -8  -1   17.04    2.46
 -12  -8   1   24.56    3.00
 -12  -8   1   20.27    2.50
 -12  -8   1   16.16    2.75
 -12  -8   1   18.86    2.68
  11  -8  -1   14.94    2.43
  11  -8  -1   11.40    2.17
  11  -8  -1   14.10    2.25
 -11   8   1   11.49    2.22
 -11  -8   1   13.59    2.28
 -11  -8   1   12.78    2.00
 -11  -8   1   11.65    2.33
 -11  -8   1   11.25    2.25
  10  -8  -1    3.38    1.63
  10  -8  -1    2.55    1.58
  10  -8  -1    1.66    1.48
 -10   8   1    1.34    1.40
 -10  -8   1    2.03    1.42
 -10  -8   1    3.53    1.38
 -10  -8   1    2.34    1.68
   9  -8  -1    1.99    1.55
   9  -8  -1   -0.12    1.25
   9  -8  -1    1.45    1.44
  -9   8   1    1.73    1.39
  -9  -8   1    2.84    1.34
  -9  -8   1    3.61    1.29
  -9  -8   1    3.27    1.78
  -9  -8   1    0.44    1.45
   8  -8  -1   13.92    2.35
   8  -8  -1   12.04    2.06
   8  -8  -1   13.32    1.50
   8  -8  -1   13.72    2.24
  -8   8   1   16.06    2.24
  -8  -8   1   17.62    2.50
  -8  -8   1   14.32    1.99
  -8  -8   1    9.92    2.07
  -8  -8   1   12.79    2.26
   7  -8  -1   60.20    3.78
   7  -8  -1   54.61    3.23
   7  -8  -1   57.91    2.43
   7  -8  -1   52.68    3.53
  -7   8   1   62.42    3.60
  -7  -8   1   63.87    3.76
  -7  -8   1   59.18    3.18
  -7  -8   1   44.33    3.35
  -7  -8   1   49.78    3.53
   6   8  -1   38.83    2.86
   6  -8  -1   49.57    3.52
   6  -8  -1   45.24    2.92
   6  -8  -1   47.39    2.39
   6  -8  -1   44.47    3.31
  -6   8   1   52.40    3.38
  -6  -8   1   45.71    3.26
  -6  -8   1   46.18    2.85
  -6  -8   1   38.78    3.12
  -6  -8   1   44.99    3.37
   5   8  -1  109.06    4.21
   5  -8  -1  121.82    4.77
   5  -8  -1  101.59    3.85
   5  -8  -1  110.63    3.44
   5  -8  -1  109.31    4.67
  -5   8   1  118.84    4.50
  -5  -8   1  114.30    4.66
  -5  -8   1  106.97    2.47
  -5  -8   1  110.84    3.93
  -5  -8   1   89.24    4.22
  -5  -8   1   99.44    4.58
   4   8  -1  144.85    4.75
   4  -8  -1  161.29    5.36
   4  -8  -1  148.83    4.29
   4  -8  -1  148.46    4.04
   4  -8  -1  141.81    5.16
  -4   8   1  156.57    4.99
  -4  -8   1  158.76    3.34
  -4  -8   1  122.73    4.65
  -4  -8   1  138.25    5.22
   3   8  -1  114.39    4.25
   3  -8  -1  135.19    4.92
   3  -8  -1  118.03    3.73
   3  -8  -1  123.27    3.84
   3  -8  -1  116.91    4.72
  -3   8   1  127.43    4.55
  -3  -8   1  123.91    3.06
  -3  -8   1  120.22    4.10
  -3  -8   1  101.61    4.20
  -3  -8   1  117.55    4.82
   2   8  -1   44.81    2.92
   2   8  -1   42.95    2.80
   2  -8  -1   41.87    3.14
   2  -8  -1   43.78    2.34
   2  -8  -1   38.65    2.55
   2  -8  -1   40.41    3.22
  -2   8   1   49.38    3.15
  -2  -8   1   43.58    3.48
  -2  -8   1   43.75    2.16
  -2  -8   1   45.20    2.75
  -2  -8   1   38.05    2.89
  -2  -8   1   45.84    3.29
   1   8  -1   23.92    2.33
   1   8  -1   26.45    2.41
   1  -8  -1   25.20    2.75
   1  -8  -1   26.63    1.91
   1  -8  -1   25.07    2.28
   1  -8  -1   22.47    2.67
  -1   8   1   27.92    2.64
  -1  -8   1   27.22    2.65
  -1  -8   1   26.14    1.92
  -1  -8   1   27.56    2.35
  -1  -8   1   21.19    2.38
  -1  -8   1   29.60    2.80
   0   8  -1    3.23    1.14
   0   8  -1    0.36    1.07
   0  -8  -1    2.12    1.31
   0  -8  -1    2.98    0.91
   0  -8  -1    3.52    1.41
   0  -8  -1    3.19    1.26
   0  -8  -1    1.34    1.44
   0   8   1    3.20    1.38
   0  -8   1    4.38    1.48
   0  -8   1    2.93    1.02
   0  -8   1    3.92    1.26
   0  -8   1    3.00    1.32
   0  -8   1    2.89    1.41
  -1   8  -1    4.70    1.22
  -1   8  -1    3.07    1.34
  -1  -8  -1    2.09    1.25
  -1  -8  -1    1.62    0.78
  -1  -8  -1    2.85    1.34
  -1  -8  -1    5.31    1.45
  -1  -8  -1    1.93    1.43
   1   8   1    2.09    1.34
   1  -8   1    4.57    1.48
   1  -8   1    1.72    1.03
   1  -8   1    1.78    1.13
   1  -8   1    1.66    1.26
   1  -8   1    3.73    1.46
  -2   8  -1    2.35    1.08
  -2  -8  -1    1.41    1.33
  -2  -8  -1    4.70    0.83
  -2  -8  -1    2.79    1.35
  -2  -8  -1    1.88    1.26
  -2  -8  -1    3.47    1.51
   2   8   1    2.18    1.35
   2  -8   1    1.80    1.33
   2  -8   1    3.83    1.15
   2  -8   1    2.47    1.24
   2  -8   1    2.34    1.44
  -3   8  -1   -1.20    1.02
  -3   8  -1   -0.01    1.04
  -3  -8  -1    1.26    1.28
  -3  -8  -1    0.70    0.56
  -3  -8  -1    0.06    1.20
  -3  -8  -1    0.19    1.20
  -3  -8  -1    2.14    1.37
   3   8   1    0.11    1.21
   3  -8   1    0.18    1.00
   3  -8   1    3.67    1.46
   3  -8   1    0.28    1.22
  -4   8  -1    7.72    1.52
  -4   8  -1    7.51    1.57
  -4  -8  -1    9.89    1.91
  -4  -8  -1    9.76    1.83
  -4  -8  -1    9.07    1.81
  -4  -8  -1   10.05    2.07
   4  -8   1    7.84    1.85
   4  -8   1    9.32    1.62
   4  -8   1    8.58    1.53
   4  -8   1    5.93    1.64
  -5   8  -1    0.27    0.91
  -5   8  -1   -0.50    1.09
  -5  -8  -1    0.24    1.14
  -5  -8  -1    0.09    1.16
  -5  -8  -1   -1.15    1.03
  -5  -8  -1   -0.63    1.21
   5  -8   1   -0.63    1.12
   5  -8   1   -0.09    1.10
   5  -8   1   -0.50    1.01
   5  -8   1    2.08    1.34
  -6   8  -1   13.33    2.07
  -6   8  -1   11.36    1.91
  -6  -8  -1   16.07    2.31
  -6  -8  -1   11.33    1.87
  -6  -8  -1   10.58    1.99
  -6  -8  -1   11.34    2.21
   6  -8   1   11.88    2.13
   6  -8   1    9.34    1.77
   6  -8   1   15.55    1.81
   6  -8   1    9.76    1.88
  -7   8  -1   23.28    2.49
  -7  -8  -1   23.94    2.77
  -7  -8  -1   20.85    2.56
  -7  -8  -1   17.71    2.54
  -7  -8  -1   21.19    2.71
   7  -8   1   19.11    2.39
   7  -8   1   23.47    2.62
   7  -8   1   18.72    1.98
   7  -8   1   14.00    2.13
  -8   8  -1   14.82    2.15
  -8  -8  -1   13.79    2.18
  -8  -8  -1   14.19    2.17
  -8  -8  -1   11.64    2.20
  -8  -8  -1   11.31    2.22
   8  -8   1   11.13    2.07
   8  -8   1    9.95    1.94
   8  -8   1   13.44    1.65
   8  -8   1    9.56    1.95
  -9   8  -1    2.79    1.45
  -9  -8  -1    2.06    1.27
  -9  -8  -1    2.30    1.47
  -9  -8  -1    2.67    1.75
  -9  -8  -1    2.42    1.59
   9  -8   1    2.66    1.53
   9  -8   1    1.91    1.50
   9  -8   1    3.14    1.06
   9  -8   1    2.96    1.41
 -10   8  -1    2.14    1.51
 -10  -8  -1    1.07    1.38
 -10  -8  -1    3.62    1.60
 -10  -8  -1    1.06    1.51
  10  -8   1    3.41    1.64
  10  -8   1    1.37    1.47
  10  -8   1    0.79    1.31
 -11   8  -1    4.84    1.68
 -11  -8  -1    8.02    1.99
 -11  -8  -1    6.26    1.80
 -11  -8  -1    4.17    1.77
 -11  -8  -1    5.64    1.92
  11  -8   1    3.77    1.81
  11  -8   1    2.54    1.70
  11  -8   1    1.50    1.28
 -12   8  -1   18.94    2.56
 -12  -8  -1   24.42    2.96
 -12  -8  -1   22.38    2.79
 -12  -8  -1   12.43    2.47
 -12  -8  -1   15.80    2.65
  12  -8   1   18.44    2.73
  12  -8   1   18.67    2.75
  12  -8   1   17.20    2.35
 -13   8  -1   29.05    3.36
 -13  -8  -1   34.98    3.30
 -13  -8  -1   21.40    2.72
 -13  -8  -1   16.28    2.65
 -13  -8  -1   23.27    3.06
  13  -8   1   24.39    3.00
  13  -8   1   21.75    2.95
  13  -8   1   22.00    2.70
 -14   8  -1   38.48    3.35
 -14  -8  -1   48.46    4.01
 -14  -8  -1   39.73    3.39
 -14  -8  -1   33.55    3.80
 -14  -8  -1   40.53    3.72
  14  -8   1   44.74    3.95
  14  -8   1   34.94    3.78
  14  -8   1   32.90    2.93
 -15   8  -1   52.26    3.86
 -15  -8  -1   59.89    4.29
 -15  -8  -1   52.80    3.81
 -15  -8  -1   40.89    3.95
 -15  -8  -1   48.99    4.07
  15  -8   1   53.26    4.21
  15  -8   1   45.33    4.09
  15  -8   1   34.80    2.92
 -16   8  -1   21.14    2.90
 -16  -8  -1   14.99    2.54
 -16  -8  -1   13.56    2.51
 -16  -8  -1   11.89    2.76
 -16  -8  -1   16.87    2.77
  16  -8   1   18.55    3.76
  16  -8   1   16.15    2.92
  16  -8   1   14.31    2.10
  13  -9  -1    1.60    1.82
  13  -9  -1    2.76    1.85
  13  -9  -1    0.04    1.60
 -13   9   1    1.21    1.68
 -13  -9   1   -1.62    1.65
 -13  -9   1    0.62    1.33
 -13  -9   1   -1.61    1.65
 -13  -9   1    1.90    1.79
  12  -9  -1    4.77    2.07
  12  -9  -1    6.87    2.18
  12  -9  -1    7.10    2.02
 -12   9   1    5.99    2.06
 -12  -9   1    9.95    2.21
 -12  -9   1    8.28    1.78
 -12  -9   1    2.65    2.06
 -12  -9   1    8.26    2.31
  11  -9  -1    9.90    2.44
  11  -9  -1   11.14    2.29
  11  -9  -1   13.05    2.36
 -11   9   1   12.32    2.42
 -11  -9   1   14.66    2.54
 -11  -9   1   11.05    2.05
 -11  -9   1   11.38    2.71
 -11  -9   1   13.16    2.70
  10  -9  -1   17.77    2.72
  10  -9  -1   14.82    2.44
  10  -9  -1   16.74    2.58
 -10   9   1   20.22    2.75
 -10  -9   1   26.92    3.25
 -10  -9   1   19.46    2.43
 -10  -9   1   17.08    2.81
 -10  -9   1   19.38    3.06
   9  -9  -1   53.58    4.03
   9  -9  -1   48.89    3.54
   9  -9  -1   46.45    3.75
  -9   9   1   49.96    4.93
  -9  -9   1   58.02    4.12
  -9  -9   1   48.11    3.35
  -9  -9   1   43.77    3.95
  -9  -9   1   38.15    3.72
   8  -9  -1    6.92    1.97
   8  -9  -1   11.50    1.98
   8  -9  -1    8.69    3.58
  -8   9   1    8.52    2.14
  -8  -9   1   13.50    2.23
  -8  -9   1   11.50    1.98
  -8  -9   1    9.17    2.26
  -8  -9   1   10.72    2.45
   7  -9  -1    0.38    1.37
   7  -9  -1    0.50    1.31
   7  -9  -1    0.44    2.43
  -7   9   1   -0.46    1.43
  -7  -9   1   -0.22    1.26
  -7  -9   1   -0.20    1.11
  -7  -9   1   -0.92    1.45
  -7  -9   1    0.57    1.54
   6  -9  -1   15.26    2.39
   6  -9  -1   21.48    2.56
   6  -9  -1   16.93    2.08
   6  -9  -1   17.35    2.76
  -6   9   1   18.10    2.50
  -6  -9   1   22.73    2.93
  -6  -9   1   19.33    2.37
  -6  -9   1   15.52    2.55
  -6  -9   1   19.41    2.81
   5  -9  -1   -0.75    1.17
   5  -9  -1   -0.13    1.12
   5  -9  -1   -1.44    1.09
   5  -9  -1   -1.87    1.26
  -5   9   1    0.86    1.42
  -5  -9   1    0.81    1.37
  -5  -9   1    0.52    1.19
  -5  -9   1   -2.25    1.85
  -5  -9   1    0.26    1.53
   4  -9  -1   10.07    2.06
   4  -9  -1    7.71    1.56
   4  -9  -1    7.37    1.53
   4  -9  -1    8.91    2.16
  -4   9   1    8.87    1.98
  -4  -9   1    6.90    1.80
  -4  -9   1    8.57    1.74
  -4  -9   1    7.63    1.92
  -4  -9   1    8.71    3.58
   3  -9  -1    4.89    1.74
   3  -9  -1    3.86    1.39
   3  -9  -1    3.54    1.38
   3  -9  -1    3.59    1.84
  -3   9   1    2.43    1.56
  -3  -9   1    2.70    1.47
  -3  -9   1    4.06    1.43
  -3  -9   1    3.92    1.66
  -3  -9   1    2.56    1.83
   2  -9  -1    0.53    1.29
   2  -9  -1   -0.94    0.89
   2  -9  -1    1.09    1.31
   2  -9  -1    1.03    1.23
   2  -9  -1    0.10    1.42
  -2   9   1   -1.26    1.25
  -2  -9   1    0.57    1.32
  -2  -9   1   -1.37    0.77
  -2  -9   1    0.16    1.22
  -2  -9   1   -0.90    1.25
  -2  -9   1   -0.19    1.44
   1   9  -1    8.40    1.76
   1  -9  -1    9.08    2.00
   1  -9  -1    9.91    1.43
   1  -9  -1   10.60    1.96
   1  -9  -1    7.27    1.72
   1  -9  -1    7.41    2.02
  -1   9   1   11.07    2.06
  -1  -9   1    7.74    1.80
  -1  -9   1    9.42    1.43
  -1  -9   1    7.20    1.62
  -1  -9   1    6.88    1.85
  -1  -9   1    8.64    2.11
   0   9  -1   15.53    2.09
   0  -9  -1   17.61    2.41
   0  -9  -1   12.89    1.45
   0  -9  -1   14.43    2.18
   0  -9  -1   14.77    2.14
   0  -9  -1    7.75    2.14
   0   9   1   13.60    2.22
   0  -9   1   15.57    2.17
   0  -9   1   16.20    1.82
   0  -9   1   15.28    2.11
   0  -9   1   14.94    2.24
   0  -9   1   13.84    2.44
  -1   9  -1    8.92    1.82
  -1  -9  -1    8.63    2.03
  -1  -9  -1    6.36    1.75
  -1  -9  -1    6.20    1.61
  -1  -9  -1    7.26    2.09
   1   9   1    9.51    1.93
   1  -9   1    7.96    1.78
   1  -9   1    5.32    1.49
   1  -9   1    5.89    1.58
   1  -9   1    4.70    1.58
   1  -9   1    6.38    1.92
  -2   9  -1   -0.81    1.13
  -2  -9  -1    1.51    1.42
  -2  -9  -1    0.57    1.25
  -2  -9  -1   -0.10    1.30
  -2  -9  -1    0.12    1.60
   2   9   1    0.73    1.44
   2  -9   1    2.12    1.43
   2  -9   1    1.44    1.16
   2  -9   1    0.41    1.16
   2  -9   1    0.64    1.27
   2  -9   1    1.25    1.48
  -3   9  -1   18.64    2.25
  -3  -9  -1   18.05    2.61
  -3  -9  -1   15.03    2.16
  -3  -9  -1   15.65    2.34
   3  -9   1   12.96    2.20
   3  -9   1   17.95    2.12
   3  -9   1   18.72    2.31
   3  -9   1   15.00    2.37
  -4   9  -1   23.28    2.60
  -4  -9  -1   27.85    2.99
  -4  -9  -1   30.62    2.86
  -4  -9  -1   23.32    2.86
  -4  -9  -1   22.70    2.98
   4  -9   1   26.62    3.14
   4  -9   1   27.36    2.56
   4  -9   1   25.24    2.59
   4  -9   1   23.03    2.85
  -5   9  -1   11.04    2.02
  -5  -9  -1   10.98    2.20
  -5  -9  -1   10.20    1.95
  -5  -9  -1    7.99    2.08
  -5  -9  -1    7.31    2.14
   5  -9   1   10.57    2.15
   5  -9   1    9.30    1.89
   5  -9   1   10.72    1.76
   5  -9   1    8.90    2.04
  -6   9  -1    6.62    1.76
  -6  -9  -1    6.60    1.78
  -6  -9  -1    5.80    1.67
  -6  -9  -1    7.82    1.94
  -6  -9  -1    7.50    2.24
   6  -9   1    8.80    1.97
   6  -9   1    6.53    1.73
   6  -9   1    6.80    1.65
   6  -9   1    7.72    1.92
  -7   9  -1   16.02    2.26
  -7  -9  -1   16.11    2.49
  -7  -9  -1   21.70    2.59
  -7  -9  -1   12.79    2.40
  -7  -9  -1   16.40    2.76
   7  -9   1   15.96    2.46
   7  -9   1   18.74    2.45
   7  -9   1   17.92    2.14
   7  -9   1   13.69    2.32
  -8   9  -1    3.74    1.55
  -8  -9  -1    1.21    1.26
  -8  -9  -1    7.05    1.78
  -8  -9  -1    4.68    1.92
  -8  -9  -1    4.33    1.85
   8  -9   1    3.72    1.62
   8  -9   1    0.47    1.46
   8  -9   1    1.37    1.39
  -9   9  -1    9.19    1.99
  -9  -9  -1    7.39    1.82
  -9  -9  -1    7.33    1.88
  -9  -9  -1   10.04    2.31
  -9  -9  -1   10.80    2.47
   9  -9   1    7.20    2.01
   9  -9   1    4.56    1.98
   9  -9   1    5.89    1.83
 -10  -9  -1   19.52    3.48
 -10  -9  -1   14.81    2.39
 -10  -9  -1   13.62    2.65
 -10  -9  -1   13.15    2.65
  10  -9   1   15.17    2.60
  10  -9   1   12.35    2.34
 -11   9  -1   13.02    2.28
 -11  -9  -1    9.18    2.15
 -11  -9  -1    8.42    2.10
 -11  -9  -1    4.45    2.16
 -11  -9  -1    9.50    2.39
  11  -9   1    7.64    2.11
  11  -9   1   11.74    2.44
  11  -9   1    7.48    2.17
 -12   9  -1    4.13    1.82
 -12  -9  -1    2.92    1.66
 -12  -9  -1    3.19    1.63
 -12  -9  -1   -0.50    1.74
 -12  -9  -1    2.61    1.86
  12  -9   1    3.71    1.83
  12  -9   1    5.90    2.06
  12  -9   1    2.79    1.63
 -13   9  -1   12.57    2.31
 -13  -9  -1   10.98    2.41
 -13  -9  -1    6.55    2.00
 -13  -9  -1    8.08    2.50
 -13  -9  -1    9.53    2.40
  13  -9   1    7.34    2.13
  13  -9   1    8.42    2.32
  13  -9   1    7.50    1.90
   9 -10  -1   13.89    2.57
   9 -10  -1   15.69    2.49
   9 -10  -1   11.64    2.46
  -9  10   1   16.10    2.62
  -9 -10   1   19.94    3.07
  -9 -10   1   17.17    2.33
  -9 -10   1   16.67    3.01
  -9 -10   1   16.34    3.03
   8 -10  -1    3.08    1.98
   8 -10  -1    2.81    1.66
   8 -10  -1    3.95    1.97
  -8  10   1    2.82    1.78
  -8 -10   1    1.42    1.61
  -8 -10   1    7.81    2.30
  -8 -10   1    3.44    2.20
  -8 -10   1    2.45    2.03
   7 -10  -1    3.31    1.79
   7 -10  -1    1.30    1.80
  -7  10   1    6.10    1.90
  -7 -10   1    3.76    1.57
  -7 -10   1    1.32    1.89
  -7 -10   1    4.62    2.06
   6 -10  -1    3.26    1.76
   6 -10  -1    2.63    1.54
   6 -10  -1    2.58    1.98
  -6  10   1    1.83    1.70
  -6 -10   1    2.86    1.76
  -6 -10   1    4.11    1.51
  -6 -10   1    3.48    2.00
  -6 -10   1    2.54    1.88
   5 -10  -1    0.11    1.52
   5 -10  -1    3.65    1.45
   5 -10  -1    2.42    1.77
  -5  10   1    2.87    1.73
  -5 -10   1    1.18    1.44
  -5 -10   1    1.59    1.30
  -5 -10   1    0.84    1.72
  -5 -10   1    2.55    1.83
   4 -10  -1    1.74    1.77
   4 -10  -1    1.05    1.21
   4 -10  -1    1.60    1.51
   4 -10  -1   -0.66    1.27
   4 -10  -1    2.04    1.77
  -4  10   1    2.57    1.65
  -4 -10   1    1.56    1.56
  -4 -10   1   -0.03    1.28
  -4 -10   1    0.38    1.59
  -4 -10   1    0.66    1.61
   3 -10  -1    1.86    1.66
   3 -10  -1    0.47    2.61
   3 -10  -1    1.48    1.28
   3 -10  -1    0.64    1.68
  -3  10   1   -0.61    1.48
  -3 -10   1    0.35    1.60
  -3 -10   1    1.42    1.37
  -3 -10   1   -0.86    1.54
  -3 -10   1   -0.90    1.61
   2 -10  -1    0.07    1.59
   2 -10  -1    3.28    1.38
   2 -10  -1   -0.72    1.55
  -2 -10   1    3.31    1.79
  -2 -10   1    2.28    1.40
  -2 -10   1    1.67    1.61
  -2 -10   1    0.97    1.76
   1 -10  -1   21.09    3.06
   1 -10  -1   19.27    2.58
   1 -10  -1   17.31    2.91
  -1 -10   1   16.70    2.47
  -1 -10   1   21.21    2.63
  -1 -10   1   18.72    2.60
  -1 -10   1   20.35    3.07
   0  10  -1   23.43    2.78
   0 -10  -1   27.60    3.24
   0 -10  -1   24.11    2.90
   0 -10  -1   30.83    3.73
   0  10   1   27.39    3.85
   0 -10   1   33.35    3.54
   0 -10   1   28.65    2.88
   0 -10   1   24.30    4.65
   0 -10   1   25.34    3.31
  -1  10  -1   26.69    2.78
  -1 -10  -1   17.78    3.55
  -1 -10  -1   20.46    2.79
  -1 -10  -1   17.24    2.85
   1  10   1   21.82    3.47
   1 -10   1   27.62    3.40
   1 -10   1   25.87    3.20
   1 -10   1   26.05    2.87
   1 -10   1   21.05    2.86
   1 -10   1   15.31    2.65
  -2  10  -1   25.27    2.79
  -2 -10  -1   16.45    2.83
  -2 -10  -1   21.37    3.39
  -2 -10  -1   17.58    2.62
  -2 -10  -1   13.32    2.71
   2 -10   1   18.63    2.61
   2 -10   1   19.37    2.23
   2 -10   1   20.38    2.46
   2 -10   1   20.42    2.60
   2 -10   1   15.66    2.72
  -3  10  -1   17.35    2.36
  -3 -10  -1   26.42    3.19
  -3 -10  -1   17.61    2.58
  -3 -10  -1   18.98    3.01
   3 -10   1   19.72    2.74
   3 -10   1   25.34    2.51
   3 -10   1   22.90    2.78
   3 -10   1   19.06    2.46
   3 -10   1   21.04    2.96
  -4  10  -1    2.35    1.62
  -4 -10  -1    5.32    1.92
  -4 -10  -1    5.15    2.22
  -4 -10  -1    2.62    1.71
  -4 -10  -1    7.66    2.23
   4 -10   1    3.99    1.74
   4 -10   1    0.61    1.26
   4 -10   1    5.01    1.77
   4 -10   1    3.75    1.53
   4 -10   1    4.84    1.92
  -5  10  -1    0.73    1.45
  -5 -10  -1    0.75    1.47
  -5 -10  -1   -0.67    1.32
  -5 -10  -1   -0.46    1.50
  -5 -10  -1   -2.12    1.58
   5 -10   1   -0.28    1.54
   5 -10   1    1.20    1.32
   5 -10   1   -1.42    1.23
   5 -10   1    0.47    1.60
  -6  10  -1    0.21    2.45
  -6 -10  -1    0.36    1.44
  -6 -10  -1    2.35    1.63
  -6 -10  -1    1.02    1.82
  -6 -10  -1    0.72    1.96
   6 -10   1    1.29    1.63
   6 -10   1    3.19    1.73
  -7  10  -1    4.41    1.70
  -7 -10  -1    3.52    1.84
  -7 -10  -1    7.05    1.97
  -7 -10  -1    0.94    1.93
  -7 -10  -1    7.12    2.41
   7 -10   1    6.22    3.35
   7 -10   1    4.32    1.79
   7 -10   1    4.71    1.83
  -8  10  -1    5.82    1.74
  -8 -10  -1    3.20    1.76
  -8 -10  -1    5.19    1.83
  -8 -10  -1    4.09    2.07
  -8 -10  -1    3.38    2.12
   8 -10   1    5.90    2.10
   8 -10   1    4.23    1.85
   8 -10   1    3.42    1.72
  -9  10  -1    4.73    1.76
  -9 -10  -1    4.40    2.00
  -9 -10  -1    3.93    1.86
  -9 -10  -1    9.59    2.62
  -9 -10  -1    4.38    2.17
   9 -10   1    7.09    1.92
   9 -10   1    4.08    1.88
   9 -10   1    3.40    1.72
  24   0  -2   13.94    3.44
  24   0  -2   12.75    2.46
 -24   0   2   12.22    2.57
  23   0  -2   16.62    2.65
  23   0  -2   12.27    2.29
 -23   0   2   15.58    2.76
 -23   0   2   12.19    1.94
  22   0  -2    3.54    1.81
  22   0  -2    2.91    1.58
 -22   0   2    3.60    1.71
 -22   0   2    6.49    1.35
 -22   0   2    3.31    1.41
  21   0  -2    0.12    1.33
  21   0  -2    1.51    1.48
 -21   0   2    0.67    1.85
 -21   0   2   -1.21    0.95
  20   0  -2   24.91    3.06
  20   0  -2   18.60    2.41
 -20   0   2   19.45    2.29
 -20   0   2   20.91    2.63
 -20   0   2   20.58    1.95
 -20   0   2   18.23    2.13
  19   0  -2   21.25    2.71
  19   0  -2   24.39    2.60
 -19   0   2   21.74    2.29
 -19   0   2   22.50    2.61
 -19   0   2   17.31    1.78
 -19   0   2   22.93    2.24
  18   0  -2  136.91    4.89
  18   0  -2  126.19    4.44
 -18   0   2  150.51    4.78
 -18   0   2  144.85    5.03
 -18   0   2  125.72    3.51
  17   0  -2  122.87    4.43
  17   0  -2  118.63    4.14
 -17   0   2  123.78    4.19
 -17   0   2  122.20    4.51
 -17   0   2  110.86    3.19
 -17   0   2  137.39    4.14
  16   0  -2    8.49    1.50
  16   0  -2    8.26    1.52
 -16   0   2   10.95    1.58
 -16   0   2   11.12    1.74
 -16   0   2    7.54    1.16
 -16   0   2   11.80    1.57
  15   0  -2  328.01    6.36
  15   0  -2  297.28    5.84
 -15   0   2  349.10    6.32
 -15   0   2  318.72    6.40
 -15   0   2  282.42    4.57
 -15   0   2  352.93    5.99
  14   0  -2  233.35    5.17
  14   0  -2  218.69    4.87
 -14   0   2  249.15    5.12
 -14   0   2  218.24    5.10
 -14   0   2  191.83    3.66
 -14   0   2  243.90    4.83
  13   0  -2   84.21    3.08
  13   0  -2   78.70    2.92
 -13   0   2   88.64    3.00
 -13   0   2   78.54    3.00
 -13   0   2   63.15    2.10
 -13   0   2   90.22    2.93
  12   0  -2   15.37    1.52
  12   0  -2   16.77    1.54
 -12   0   2   18.30    1.45
 -12   0   2   16.70    1.58
 -12   0   2   14.22    1.12
 -12   0   2   18.12    1.46
  11   0  -2  103.90    3.03
  11   0  -2   90.45    2.76
 -11   0   2  113.74    3.03
 -11   0   2  100.69    3.01
 -11   0   2   83.36    2.13
 -11   0   2  115.22    2.98
  10   0  -2  456.10    5.78
  10   0  -2  400.10    5.33
 -10   0   2  487.99    5.80
 -10   0   2  430.64    5.71
 -10   0   2  343.22    3.96
 -10   0   2  486.69    5.76
   9   0  -2  765.39    6.87
   9   0  -2  746.05    6.94
   9   0  -2  646.42    6.54
  -9   0   2  775.55    6.87
  -9   0   2  648.49    6.64
  -9   0   2  520.11    4.57
  -9   0   2  771.27    6.80
   8   0  -2  730.57    6.29
   8   0  -2  742.52    6.47
   8   0  -2  640.42    6.01
  -8   0   2  750.02    7.63
  -8   0   2  631.39    6.07
  -8   0   2  509.56    4.23
  -8   0   2  738.63    6.32
   7   0  -2  678.12    5.86
   7   0  -2  673.99    5.72
   7   0  -2  644.90    5.66
   7   0  -2  619.83    4.28
  -7   0   2  722.90    5.75
  -7   0   2  597.06    5.48
  -7   0   2  521.99    3.98
  -7   0   2  702.08    5.82
   6   0  -2  480.90    4.37
   6   0  -2  483.46    4.46
   6   0  -2  497.97    4.65
   6   0  -2  454.62    3.39
  -6   0   2  490.58    4.35
  -6   0   2  411.14    4.18
  -6   0   2  397.70    3.21
  -6   0   2  481.44    4.53
   5   0  -2  158.67    2.29
   5   0  -2  170.26    2.41
   5   0  -2  175.57    2.57
   5   0  -2  162.38    2.35
  -5   0   2   86.70    1.66
  -5   0   2  147.26    2.29
  -5   0   2  146.56    1.80
  -5   0   2  158.03    2.44
   4   0  -2   31.73    0.94
   4   0  -2   34.77    1.00
   4   0  -2   35.00    1.09
   4   0  -2   37.56    1.27
   4   0  -2   30.64    0.95
   4   0  -2   34.05    0.82
  -4   0   2   35.26    0.97
  -4   0   2   34.02    1.41
  -4   0   2   28.22    0.93
  -4   0   2   33.72    0.82
   3   0  -2   15.95    0.59
   3   0  -2   18.98    0.64
   3   0  -2   21.44    0.81
   3   0  -2   20.99    0.77
   3   0  -2   17.77    0.65
   3   0  -2   19.15    0.59
   3   0  -2   16.08    0.68
  -3   0   2   13.10    0.68
  -3   0   2   20.63    0.63
  -3   0   2   20.22    0.76
  -3   0   2   20.81    0.79
  -3   0   2   17.51    0.66
  -3   0   2   18.67    0.59
   2   0  -2   45.02    0.76
   2   0  -2   61.28    0.89
   2   0  -2   59.00    1.13
   2   0  -2   54.08    0.92
   2   0  -2   58.70    0.93
   2   0  -2   42.82    0.96
  -2   0   2   41.38    0.69
  -2   0   2   62.71    0.84
  -2   0   2   59.56    1.16
  -2   0   2   55.14    0.93
  -2   0   2   58.61    1.10
  -2   0   2   44.16    0.99
   1   0  -2    0.26    0.06
   1   0  -2    0.20    0.08
   1   0  -2    0.27    0.11
   1   0  -2    0.01    0.09
   1   0  -2    0.63    0.15
  -1   0   2    0.34    0.06
  -1   0   2    0.53    0.08
  -1   0   2    0.28    0.16
  -1   0   2    0.51    0.13
  -1   0   2    0.34    0.15
  -1   0   2    0.22    0.14
   0   0  -2   65.69    0.55
   0   0  -2  199.55    1.79
   0   0  -2  199.28    1.57
   0   0  -2  130.84    1.27
   0   0   2  157.17    1.96
   0   0   2  205.32    1.49
   0   0   2  178.15    1.74
   0   0   2  155.49    1.34
  -1   0  -2  841.57    2.87
  -1   0  -2 1043.71    4.14
  -1   0  -2  809.67    2.43
   1   0   2  638.37    2.39
   1   0   2 1032.10    2.95
   1   0   2 1040.68    3.85
   1   0   2  946.07    2.63
  -2   0  -2    4.78    0.34
  -2   0  -2    5.90    0.36
  -2   0  -2    6.38    0.46
  -2   0  -2    5.80    0.42
  -2   0  -2    5.31    0.42
  -2   0  -2    6.48    0.21
  -2   0  -2    5.66    0.20
   2   0   2    4.40    0.30
   2   0   2    6.27    0.37
   2   0   2    6.44    0.42
   2   0   2    8.84    0.47
   2   0   2    5.59    0.46
  -3   0  -2  680.51    4.00
  -3   0  -2  849.86    4.43
  -3   0  -2  899.37    4.51
  -3   0  -2  864.47    4.81
  -3   0  -2  831.92    4.78
  -3   0  -2  863.11    2.42
   3   0   2  661.98    3.79
   3   0   2  933.46    4.66
   3   0   2  869.12    4.75
   3   0   2  855.77    4.92
   3   0   2  932.01    2.50
  -4   0  -2  539.62    4.07
  -4   0  -2  619.98    4.31
  -4   0  -2  658.25    4.24
  -4   0  -2  610.24    4.54
  -4   0  -2  609.85    4.41
  -4   0  -2  625.81    4.55
  -4   0  -2  578.70    2.50
   4   0   2  662.51    4.32
   4   0   2  634.79    4.58
   4   0   2  653.40    2.64
  -5   0  -2  462.61    4.20
  -5   0  -2  481.05    4.22
  -5   0  -2  488.40    4.49
  -5   0  -2  503.32    4.38
  -5   0  -2  441.18    2.64
   5   0   2  478.68    4.14
   5   0   2  501.77    4.11
   5   0   2  489.74    4.32
   5   0   2  489.99    2.73
  -6   0  -2    1.95    0.44
  -6   0  -2    3.92    0.59
  -6   0  -2    1.33    0.42
  -6   0  -2    2.00    0.45
  -6   0  -2    2.05    0.29
   6   0   2    1.36    0.35
   6   0   2    1.01    0.37
   6   0   2    2.46    0.50
   6   0   2    2.11    0.31
  -7   0  -2   71.38    2.00
  -7   0  -2   62.54    1.85
  -7   0  -2   66.12    1.85
  -7   0  -2   64.32    1.31
   7   0   2   62.20    1.82
   7   0   2   63.50    1.77
   7   0   2   62.47    1.27
  -8   0  -2  650.81    6.32
  -8   0  -2  596.67    5.92
  -8   0  -2  618.56    5.80
  -8   0  -2  613.29    4.32
   8   0   2  582.38    5.81
   8   0   2  535.55    5.30
   8   0   2  547.11    4.04
  -9   0  -2   17.18    1.27
  -9   0  -2   17.68    0.90
   9   0   2   17.01    1.23
   9   0   2   14.83    1.11
 -10   0  -2  508.25    6.31
 -10   0  -2  450.10    6.13
 -10   0  -2  448.55    5.45
 -10   0  -2  495.07    4.51
  10   0   2  437.70    5.71
  10   0   2  359.44    4.93
 -11   0  -2  876.26   10.74
 -11   0  -2  763.60    8.40
 -11   0  -2  753.57    7.37
 -11   0  -2  842.46    6.24
  11   0   2  778.84    8.00
  11   0   2  604.09    6.68
 -12   0  -2  477.80    6.80
 -12   0  -2  431.10    6.69
 -12   0  -2  417.09    5.74
 -12   0  -2  471.26    4.95
  12   0   2  433.90    6.31
  12   0   2  322.94    5.17
 -13   0  -2  195.38    4.63
 -13   0  -2  187.01    4.68
 -13   0  -2  181.85    4.00
 -13   0  -2  202.11    3.45
  13   0   2  187.15    4.42
  13   0   2  132.06    3.54
 -14   0  -2   92.23    3.42
 -14   0  -2   78.74    3.30
 -14   0  -2   75.22    2.77
 -14   0  -2   86.71    3.77
  14   0   2   79.77    3.18
  14   0   2   55.03    2.52
 -15   0  -2   62.81    3.05
 -15   0  -2   59.51    3.13
 -15   0  -2   53.01    2.49
 -15   0  -2   59.33    2.17
  15   0   2   58.53    2.97
  15   0   2   41.06    2.36
 -16   0  -2   27.79    2.30
 -16   0  -2   24.30    2.43
 -16   0  -2   27.37    2.08
 -16   0  -2   31.15    1.80
  16   0   2   24.11    2.28
  16   0   2   21.00    1.99
 -17   0  -2    2.47    1.08
 -17   0  -2    1.17    1.16
 -17   0  -2    0.80    0.92
 -17   0  -2    1.75    0.81
  17   0   2    1.29    1.00
 -18   0  -2    5.36    1.50
 -18   0  -2    3.26    1.44
 -18   0  -2    5.83    1.31
 -18   0  -2    5.56    1.05
  18   0   2    3.44    1.30
 -19   0  -2    0.48    0.98
 -19   0  -2    0.99    1.21
 -19   0  -2    0.57    1.01
 -19   0  -2    0.23    0.74
  19   0   2    0.11    0.89
  19   0   2    1.21    1.19
 -20   0  -2    2.47    1.58
 -20   0  -2    2.42    1.26
 -20   0  -2    3.52    0.98
  20   0   2    5.39    1.56
  20   0   2    1.92    1.32
 -21   0  -2   43.06    3.68
 -21   0  -2   38.36    2.80
 -21   0  -2   43.10    2.40
  21   0   2   40.68    3.16
 -22   0  -2    3.84    1.48
 -22   0  -2    2.23    1.72
 -22   0  -2    3.58    1.38
  22   0   2    1.81    1.52
 -23   0  -2   51.36    3.80
 -23   0  -2   46.24    4.27
 -23   0  -2   39.09    3.03
  23   0   2   38.39    3.31
 -24   0  -2   23.15    3.35
 -24   0  -2   26.04    2.94
  24   0   2   22.16    2.86
  24   1  -2    7.35    2.02
  24  -1  -2    4.74    1.94
  24  -1  -2   11.41    2.55
 -24   1   2    7.38    2.36
 -24   1   2   10.34    2.03
 -24  -1   2    9.51    2.43
 -24  -1   2    4.70    1.54
 -24  -1   2    5.58    1.66
  23   1  -2    1.42    1.50
  23  -1  -2    0.80    1.60
  23  -1  -2    2.12    1.77
 -23   1   2    2.88    1.99
 -23   1   2    1.21    1.22
 -23  -1   2    0.81    1.59
 -23  -1   2   -0.10    1.17
 -23  -1   2    1.77    1.31
  22   1  -2   -1.03    1.23
  22   1  -2    3.16    1.50
  22  -1  -2    0.71    1.60
  22  -1  -2    0.35    1.48
 -22   1   2   -1.65    1.35
 -22   1   2    0.81    1.19
 -22  -1   2    0.86    1.56
 -22  -1   2    0.82    1.17
 -22  -1   2    1.83    1.37
  21   1  -2    7.87    1.73
  21  -1  -2    5.61    1.71
  21  -1  -2    8.87    2.07
 -21   1   2    6.87    2.06
 -21   1   2    8.36    1.21
 -21   1   2    7.43    1.62
 -21  -1   2    7.28    1.52
 -21  -1   2    6.61    1.56
 -21  -1   2    9.30    1.80
  20   1  -2   -2.31    1.14
  20   1  -2    1.20    1.17
  20  -1  -2    0.34    1.25
  20  -1  -2   -0.59    1.30
 -20   1   2    0.46    1.30
 -20   1   2    0.86    0.77
 -20   1   2   -0.10    0.99
 -20  -1   2    0.55    0.90
 -20  -1   2    0.34    1.21
 -20  -1   2    1.18    1.10
 -20  -1   2    0.04    1.02
  19   1  -2   -0.34    1.12
  19   1  -2    0.25    1.16
  19  -1  -2    0.06    1.15
  19  -1  -2    1.19    1.30
 -19   1   2    1.65    1.08
 -19   1   2    2.08    1.41
 -19   1   2    0.58    0.72
 -19   1   2    0.93    0.97
 -19  -1   2    2.00    1.11
 -19  -1   2    1.55    1.31
 -19  -1   2    0.62    0.96
 -19  -1   2    2.18    1.15
  18   1  -2   -0.53    0.98
  18   1  -2   -1.35    0.90
  18  -1  -2    0.07    1.05
  18  -1  -2   -0.89    1.06
 -18   1   2    0.46    0.84
 -18   1   2   -0.33    1.09
 -18   1   2    0.50    0.70
 -18   1   2    0.21    1.14
 -18  -1   2   -0.14    0.89
 -18  -1   2    0.28    1.07
 -18  -1   2    1.80    1.03
 -18  -1   2    1.23    1.05
  17   1  -2   -0.34    0.97
  17   1  -2    0.00    0.99
  17  -1  -2   -0.90    0.95
  17  -1  -2    0.10    1.09
 -17   1   2    0.57    0.93
 -17   1   2   -0.23    0.98
 -17   1   2    0.39    0.62
 -17   1   2    0.69    0.87
 -17  -1   2   -0.14    0.88
 -17  -1   2    0.70    1.05
 -17  -1   2    0.49    0.83
 -17  -1   2   -0.22    0.82
  16   1  -2    4.63    1.27
  16   1  -2    5.29    1.25
  16  -1  -2    7.69    1.54
  16  -1  -2    5.37    1.39
 -16   1   2    4.50    1.36
 -16   1   2    5.47    0.88
 -16   1   2    6.29    1.29
 -16  -1   2    3.40    1.08
 -16  -1   2    5.04    1.34
 -16  -1   2    4.23    1.10
 -16  -1   2    4.39    1.19
  15   1  -2   71.59    3.19
  15   1  -2   62.63    2.75
  15  -1  -2   77.35    3.35
  15  -1  -2   73.61    3.29
 -15   1   2   79.75    3.01
 -15  -1   2   76.34    3.14
 -15  -1   2   77.72    3.34
 -15  -1   2   71.82    2.70
 -15  -1   2   82.85    3.14
  14   1  -2  190.84    4.74
  14   1  -2  168.28    4.10
  14  -1  -2  191.46    4.74
  14  -1  -2  178.25    4.61
 -14   1   2  175.57    4.67
 -14   1   2  162.84    2.93
 -14   1   2  195.24    4.32
 -14  -1   2  208.85    4.79
 -14  -1   2  185.22    4.66
 -14  -1   2  159.40    3.72
 -14  -1   2  194.76    4.46
  13   1  -2  556.74    7.55
  13   1  -2  487.01    6.52
  13  -1  -2  575.21    7.67
  13  -1  -2  500.54    7.23
 -13   1   2  572.92    7.32
 -13   1   2  514.74    7.48
 -13   1   2  445.20    4.53
 -13   1   2  580.76    7.05
 -13  -1   2  608.85    7.72
 -13  -1   2  535.42    7.44
 -13  -1   2  458.95    5.98
 -13  -1   2  575.77    7.26
  12   1  -2  276.22    4.72
  12  -1  -2  315.34    5.44
  12  -1  -2  270.87    5.13
 -12   1   2  314.62    5.19
 -12   1   2  275.98    5.25
 -12   1   2  242.75    3.18
 -12   1   2  327.00    5.11
 -12  -1   2  330.67    5.45
 -12  -1   2  297.90    5.29
 -12  -1   2  257.68    4.33
 -12  -1   2  329.03    5.30
  11   1  -2  368.05    5.60
  11   1  -2  323.99    4.85
  11  -1  -2  374.40    5.62
  11  -1  -2  325.26    5.35
 -11   1   2  370.52    5.34
 -11   1   2  329.82    5.45
 -11   1   2  276.35    3.17
 -11   1   2  388.47    5.33
 -11  -1   2  390.94    5.63
 -11  -1   2  346.94    5.41
 -11  -1   2  281.89    4.33
 -11  -1   2  390.39    5.53
  10   1  -2  436.92    5.77
  10  -1  -2  405.69    5.40
  10  -1  -2  416.05    5.76
  10  -1  -2  357.73    5.32
  10  -1  -2  403.57    3.50
 -10   1   2  427.98    5.43
 -10   1   2  383.68    5.56
 -10   1   2  415.37    3.54
 -10   1   2  294.47    3.03
 -10   1   2  433.35    5.45
 -10  -1   2  384.66    5.34
 -10  -1   2  447.98    5.66
   9   1  -2  150.90    3.26
   9   1  -2  131.91    2.80
   9  -1  -2  135.00    2.95
   9  -1  -2  136.40    3.06
   9  -1  -2  118.71    2.96
   9  -1  -2  129.26    1.84
  -9   1   2  143.57    2.99
  -9   1   2  129.62    3.10
  -9   1   2  135.69    1.87
  -9   1   2   93.67    1.59
  -9   1   2  141.70    2.98
  -9  -1   2  152.27    3.18
  -9  -1   2   96.89    2.35
   8   1  -2   52.24    1.81
   8   1  -2   47.15    1.63
   8  -1  -2   45.41    1.73
   8  -1  -2   36.86    1.64
  -8   1   2   50.83    1.70
  -8   1   2   45.01    1.80
  -8   1   2   31.45    0.85
  -8   1   2   48.30    1.71
  -8  -1   2   53.84    1.83
  -8  -1   2   42.61    1.65
  -8  -1   2   35.97    1.42
  -8  -1   2   47.01    1.74
   7   1  -2    6.74    0.73
   7   1  -2    6.45    0.80
   7   1  -2    6.68    0.72
   7  -1  -2    6.61    0.69
   7  -1  -2    4.91    0.64
   7  -1  -2    4.47    0.72
   7  -1  -2    4.64    0.36
  -7   1   2    6.85    0.87
  -7   1   2    5.66    0.38
  -7   1   2    3.98    0.34
  -7   1   2    5.33    0.72
  -7  -1   2    5.81    0.71
  -7  -1   2    4.62    0.66
  -7  -1   2    3.98    0.59
  -7  -1   2    5.38    0.72
   6   1  -2   79.37    1.99
   6   1  -2   76.86    1.92
   6   1  -2   74.50    1.78
   6  -1  -2   68.06    1.70
   6  -1  -2   60.98    1.66
   6  -1  -2   49.55    1.60
   6  -1  -2   57.21    0.83
  -6   1   2   26.52    1.03
  -6   1   2   68.05    1.87
  -6   1   2   57.64    0.83
  -6   1   2   54.56    0.81
  -6   1   2   70.04    1.81
  -6  -1   2   72.50    2.04
  -6  -1   2   54.07    1.52
  -6  -1   2   52.99    1.50
  -6  -1   2   66.58    1.82
   5   1  -2  535.68    4.52
   5   1  -2  552.82    4.65
   5   1  -2  564.63    4.42
   5  -1  -2  494.99    4.09
   5  -1  -2  419.21    3.82
   5  -1  -2  345.97    3.84
   5  -1  -2  369.75    1.62
  -5   1   2  486.91    4.52
  -5   1   2  466.93    1.80
  -5   1   2  497.19    4.44
  -5  -1   2  556.99    4.58
  -5  -1   2  544.58    4.33
  -5  -1   2  352.36    3.40
  -5  -1   2  390.57    3.75
  -5  -1   2  461.48    4.39
   4   1  -2  295.26    3.10
   4   1  -2  296.02    3.14
   4   1  -2  292.87    2.97
   4   1  -2  291.32    2.91
   4   1  -2  214.28    2.30
   4   1  -2  225.72    2.66
   4  -1  -2  256.26    2.64
   4  -1  -2  216.22    2.46
   4  -1  -2  187.96    2.62
  -4   1   2  279.60    3.03
  -4   1   2  262.37    3.08
  -4   1   2  259.38    3.03
  -4  -1   2  274.54    2.96
  -4  -1   2  295.44    3.63
  -4  -1   2  302.41    3.02
  -4  -1   2  174.50    2.11
  -4  -1   2  210.67    2.61
  -4  -1   2  228.79    2.90
   3   1  -2   22.04    0.83
   3   1  -2   20.81    0.82
   3   1  -2   22.10    0.80
   3   1  -2   17.43    0.77
   3   1  -2   15.54    0.83
   3  -1  -2   16.98    0.65
   3  -1  -2   21.42    0.71
   3  -1  -2   15.54    0.76
   3  -1  -2   22.08    0.35
   3  -1  -2   18.82    0.80
  -3   1   2   15.14    0.66
  -3   1   2   21.75    0.67
  -3   1   2   13.59    0.67
  -3   1   2   20.87    0.86
  -3   1   2   20.28    0.85
  -3  -1   2   21.28    0.79
  -3  -1   2   21.19    0.79
  -3  -1   2   21.58    0.82
  -3  -1   2   13.39    0.61
  -3  -1   2   16.92    0.77
  -3  -1   2   15.88    0.76
   2   1  -2   22.09    0.76
   2   1  -2   22.62    0.78
   2   1  -2   21.78    0.76
   2   1  -2   18.87    0.48
   2   1  -2   18.99    0.76
   2  -1  -2   16.46    0.53
   2  -1  -2   21.76    0.59
   2  -1  -2   14.64    0.65
   2  -1  -2   15.58    0.64
   2  -1  -2   19.44    0.45
   2  -1  -2   14.82    0.40
  -2   1   2   13.73    0.43
  -2   1   2   22.22    0.55
  -2   1   2   15.23    0.64
  -2   1   2   20.85    0.79
  -2   1   2   15.14    0.40
  -2   1   2   19.90    0.80
  -2  -1   2    7.86    0.45
  -2  -1   2   22.02    0.74
  -2  -1   2   22.42    0.78
  -2  -1   2   12.04    0.40
  -2  -1   2   19.00    0.77
   1   1  -2   22.61    0.72
   1   1  -2   22.75    0.73
   1   1  -2   19.10    0.73
   1   1  -2   17.71    0.65
   1  -1  -2   21.05    0.48
   1  -1  -2   23.89    0.50
   1  -1  -2   17.15    0.62
   1  -1  -2   23.79    0.78
   1  -1  -2   17.29    0.52
   1  -1  -2   24.82    0.80
  -1   1   2   15.57    0.34
  -1   1   2   23.48    0.41
  -1   1   2   21.30    0.76
  -1  -1   2   23.13    0.71
  -1  -1   2   24.42    0.79
  -1  -1   2   19.32    0.75
  -1  -1   2   16.94    0.65
   0   1  -2   90.87    1.37
   0   1  -2   88.56    1.36
   0   1  -2   77.65    1.37
   0   1  -2   73.55    1.13
   0  -1  -2   92.17    0.90
   0  -1  -2   83.88    0.85
   0  -1  -2   76.47    1.03
   0  -1  -2   83.10    1.06
   0  -1  -2   89.73    1.46
   0  -1  -2   60.42    1.07
   0  -1  -2   55.49    1.04
   0  -1  -2   85.69    1.39
   0  -1  -2   78.85    1.32
   0   1   2   83.31    0.66
   0   1   2   64.43    0.58
   0   1   2   75.07    1.02
   0   1   2   91.68    1.50
   0   1   2   57.37    1.06
   0   1   2   63.93    1.10
   0   1   2   86.42    1.40
   0  -1   2   86.54    1.31
   0  -1   2   88.98    1.47
   0  -1   2   78.17    1.40
  -1   1  -2   34.10    0.90
  -1   1  -2   32.27    0.88
  -1   1  -2   32.87    0.94
  -1   1  -2   23.23    0.53
  -1   1  -2   29.64    0.88
  -1   1  -2   31.01    0.66
  -1  -1  -2   35.00    0.68
  -1  -1  -2   27.98    0.61
  -1  -1  -2   35.29    0.61
  -1  -1  -2   36.14    1.00
  -1  -1  -2   35.33    0.97
  -1  -1  -2   21.55    0.75
  -1  -1  -2   22.03    0.77
  -1  -1  -2   33.99    0.88
  -1  -1  -2   32.33    0.85
   1   1   2   34.82    0.60
   1   1   2   20.60    0.47
   1   1   2   32.35    0.59
   1   1   2   22.07    0.77
   1   1   2   21.70    0.74
   1   1   2   31.43    0.83
   1  -1   2   32.29    0.86
   1  -1   2   32.22    0.96
   1  -1   2   16.09    0.44
   1  -1   2   31.52    0.92
   1  -1   2   27.43    0.63
  -2   1  -2  135.57    1.87
  -2   1  -2  126.11    1.83
  -2   1  -2   83.74    1.42
  -2   1  -2  121.47    1.77
  -2   1  -2  131.50    1.17
  -2  -1  -2  129.63    1.55
  -2  -1  -2   93.99    1.32
  -2  -1  -2  130.89    1.13
  -2  -1  -2  136.66    2.02
  -2  -1  -2   82.21    1.54
  -2  -1  -2   84.77    1.59
  -2  -1  -2  126.38    1.65
   2   1   2  132.51    1.46
   2   1   2   78.65    1.13
   2   1   2  135.83    1.16
   2   1   2  138.19    2.03
   2   1   2   83.39    1.55
   2   1   2  120.02    1.59
   2  -1   2  102.64    1.61
   2  -1   2  122.33    1.75
   2  -1   2  127.84    1.96
   2  -1   2   68.13    1.25
   2  -1   2  128.50    1.85
   2  -1   2  118.38    1.12
  -3   1  -2  298.41    3.01
  -3   1  -2  278.27    2.94
  -3   1  -2  179.69    2.14
  -3   1  -2  275.71    2.77
  -3  -1  -2  274.94    2.62
  -3  -1  -2  209.11    2.27
  -3  -1  -2  258.17    1.81
  -3  -1  -2  300.32    3.21
  -3  -1  -2  292.78    2.57
   3   1   2  183.44    2.04
   3   1   2  291.99    1.94
   3   1   2  188.92    3.05
   3   1   2  273.88    2.46
   3  -1   2  263.92    2.78
   3  -1   2  300.62    3.00
   3  -1   2  275.98    3.06
   3  -1   2  153.89    1.95
   3  -1   2  295.17    2.91
   3  -1   2  280.63    1.65
   3  -1   2  293.51    1.68
  -4   1  -2  526.33    4.34
  -4   1  -2  484.42    4.22
  -4   1  -2  312.70    3.20
  -4   1  -2  492.92    3.88
  -4   1  -2  521.46    2.44
  -4  -1  -2  497.82    3.98
  -4  -1  -2  375.00    3.42
  -4  -1  -2  402.98    2.96
  -4  -1  -2  548.77    4.68
  -4  -1  -2  345.75    3.71
  -4  -1  -2  526.34    3.62
   4   1   2  475.68    3.89
   4   1   2  491.22    3.45
   4  -1   2  514.69    4.27
   4  -1   2  475.87    4.30
   4  -1   2  522.47    4.07
   4  -1   2  519.59    2.43
   4  -1   2  469.64    2.29
  -5   1  -2  159.17    2.56
  -5   1  -2  239.23    1.88
  -5  -1  -2  232.66    3.03
  -5  -1  -2  176.84    2.61
  -5  -1  -2  175.26    2.00
  -5  -1  -2  246.53    3.40
  -5  -1  -2  169.53    2.79
  -5  -1  -2  247.73    2.65
   5   1   2  210.02    2.21
   5   1   2  232.08    2.53
   5  -1   2  236.55    3.16
   5  -1   2  214.17    3.10
   5  -1   2  242.61    2.95
   5  -1   2  197.28    1.68
  -6   1  -2 1205.60    7.61
  -6   1  -2  867.60    6.47
  -6   1  -2 1188.19    4.70
  -6  -1  -2 1140.59    7.28
  -6  -1  -2  949.68    6.54
  -6  -1  -2  869.39    4.94
  -6  -1  -2 1247.58    8.15
  -6  -1  -2  905.33    6.79
  -6  -1  -2 1232.69    6.26
   6   1   2  863.56    6.09
   6   1   2 1003.87    5.39
   6  -1   2 1170.76    7.71
   6  -1   2 1052.80    7.27
   6  -1   2 1218.67    6.93
  -7   1  -2  525.03    5.38
  -7   1  -2  404.39    4.79
  -7   1  -2  539.79    4.88
  -7   1  -2  509.03    3.43
  -7  -1  -2  500.25    5.22
  -7  -1  -2  445.90    4.84
  -7  -1  -2  548.66    5.79
  -7  -1  -2  422.79    4.91
  -7  -1  -2  552.27    4.47
   7   1   2  427.36    4.65
   7   1   2  415.49    3.83
   7  -1   2  535.46    5.43
   7  -1   2  453.82    5.08
   7  -1   2  538.31    4.87
   7  -1   2  416.30    3.06
  -8   1  -2  662.22    6.54
  -8   1  -2  720.93    5.93
  -8   1  -2  686.59    4.37
  -8  -1  -2  684.86    6.53
  -8  -1  -2  623.26    6.10
  -8  -1  -2  714.75    7.02
  -8  -1  -2  570.59    5.99
  -8  -1  -2  732.64    5.45
   8   1   2  590.96    5.85
   8   1   2  548.59    4.78
   8  -1   2  704.56    6.63
   8  -1   2  596.15    6.21
   8  -1   2  714.68    5.90
   8  -1   2  562.27    3.89
  -9   1  -2  243.64    4.23
  -9   1  -2  229.57    4.15
  -9   1  -2  265.92    3.81
  -9   1  -2  257.17    2.91
  -9  -1  -2  261.09    4.32
  -9  -1  -2  235.16    4.00
  -9  -1  -2  208.41    3.83
  -9  -1  -2  267.46    3.51
   9   1   2  215.32    4.56
   9   1   2  183.55    3.01
   9  -1   2  249.08    4.22
   9  -1   2  202.40    3.82
   9  -1   2  252.97    3.72
 -10   1  -2  131.69    3.33
 -10   1  -2  119.86    3.25
 -10   1  -2  122.99    3.31
 -10   1  -2  127.05    2.23
 -10  -1  -2  124.23    3.86
 -10  -1  -2  130.11    3.43
 -10  -1  -2  111.39    2.99
 -10  -1  -2  130.80    2.62
  10   1   2  121.15    3.05
  10   1   2   93.72    2.34
  10  -1   2  124.76    3.20
  10  -1   2  102.58    2.94
 -11   1  -2    4.36    0.96
 -11   1  -2    3.78    0.94
 -11   1  -2    3.99    0.81
 -11   1  -2    3.76    0.60
 -11  -1  -2    4.54    0.99
 -11  -1  -2    4.31    1.00
 -11  -1  -2    3.11    0.82
 -11  -1  -2    4.91    0.75
  11   1   2    2.41    0.64
  11   1   2    2.67    0.65
  11  -1   2    3.15    0.84
  11  -1   2    3.02    0.85
 -12   1  -2   12.06    1.50
 -12   1  -2   12.45    1.49
 -12   1  -2   10.90    1.14
 -12   1  -2    9.10    0.90
 -12  -1  -2   12.68    1.43
 -12  -1  -2    6.85    1.17
 -12  -1  -2    8.36    1.19
 -12  -1  -2   10.58    1.05
  12   1   2   11.30    1.33
  12   1   2    8.22    1.08
  12  -1   2    9.56    1.31
  12  -1   2    7.09    1.20
 -13   1  -2   42.81    2.36
 -13   1  -2   34.88    2.31
 -13   1  -2   36.44    1.83
 -13   1  -2   41.77    1.62
 -13  -1  -2   42.60    2.36
 -13  -1  -2   35.77    2.23
 -13  -1  -2   38.00    2.16
 -13  -1  -2   43.65    1.87
  13   1   2   39.78    2.22
  13   1   2   29.05    1.69
  13  -1   2   35.70    2.18
  13  -1   2   24.86    1.87
 -14   1  -2   52.84    2.85
 -14   1  -2   47.62    2.16
 -14   1  -2   51.74    1.88
 -14  -1  -2   61.21    2.90
 -14  -1  -2   50.78    2.78
 -14  -1  -2   44.82    2.40
 -14  -1  -2   54.19    2.14
  14   1   2   51.21    2.61
  14   1   2   37.52    2.00
  14  -1   2   47.42    2.60
  14  -1   2   37.56    2.31
 -15   1  -2  118.15    4.22
 -15   1  -2  104.93    3.17
 -15   1  -2  117.83    2.83
 -15  -1  -2  118.88    4.06
 -15  -1  -2  108.13    4.03
 -15  -1  -2  107.37    3.59
 -15  -1  -2  122.93    3.20
  15   1   2  114.81    3.87
  15   1   2   93.15    3.08
  15  -1   2  111.36    3.93
  15  -1   2   91.98    3.55
 -16   1  -2   30.65    2.65
 -16   1  -2   28.88    1.93
 -16   1  -2   29.21    1.66
 -16  -1  -2   35.31    2.55
 -16  -1  -2   28.07    2.56
 -16  -1  -2   31.80    1.88
  16   1   2   29.55    2.37
  16   1   2   21.01    1.77
  16  -1   2   32.18    2.51
  16  -1   2   27.94    2.41
 -17   1  -2   60.78    3.31
 -17   1  -2   49.06    3.17
 -17   1  -2   47.63    2.44
 -17   1  -2   52.82    2.15
 -17  -1  -2   59.27    3.26
 -17  -1  -2   52.05    3.30
 -17  -1  -2   51.78    2.87
 -17  -1  -2   51.52    2.37
  17   1   2   54.14    3.02
  17   1   2   41.92    2.43
  17  -1   2   52.65    3.14
  17  -1   2   46.80    2.91
 -18   1  -2    1.11    1.07
 -18   1  -2   -0.46    1.10
 -18   1  -2   -0.88    0.70
 -18   1  -2   -0.78    0.67
 -18  -1  -2   -0.42    0.95
 -18  -1  -2    0.42    1.15
 -18  -1  -2    1.51    1.11
 -18  -1  -2    0.70    0.79
  18   1   2    1.01    0.98
  18  -1   2    0.60    1.05
  18  -1   2    2.14    1.32
 -19   1  -2    2.16    1.36
 -19   1  -2    0.41    1.39
 -19   1  -2   -0.02    1.09
 -19   1  -2    0.38    0.78
 -19  -1  -2   -0.17    1.14
 -19  -1  -2    1.25    1.32
 -19  -1  -2    0.51    1.08
 -19  -1  -2    2.74    0.94
  19   1   2    1.70    1.39
  19   1   2    1.77    1.10
  19  -1   2    1.12    1.18
  19  -1   2   -2.78    1.03
 -20   1  -2    0.56    1.10
 -20   1  -2    0.66    1.66
 -20   1  -2    0.85    1.05
 -20   1  -2    2.34    0.93
 -20  -1  -2   -0.34    1.13
 -20  -1  -2   -0.31    1.09
 -20  -1  -2    0.82    0.88
  20   1   2    0.92    1.16
  20  -1   2    0.78    1.19
  20  -1   2   -0.97    1.24
 -21   1  -2    4.13    1.58
 -21   1  -2    3.48    1.72
 -21   1  -2    2.19    1.19
 -21  -1  -2    2.68    1.30
 -21  -1  -2    1.05    1.51
 -21  -1  -2    2.69    1.43
 -21  -1  -2    1.03    1.03
  21   1   2    2.93    1.35
  21  -1   2    0.72    1.45
 -22   1  -2    1.04    1.40
 -22   1  -2   -0.45    1.53
 -22   1  -2    1.71    1.13
 -22  -1  -2   -0.90    1.39
 -22  -1  -2    0.67    1.45
 -22  -1  -2   -1.36    1.28
 -22  -1  -2    1.16    1.22
  22   1   2    0.42    1.23
  22  -1   2    0.55    1.47
 -23   1  -2   26.26    3.45
 -23   1  -2   19.21    2.35
 -23  -1  -2   24.86    3.07
 -23  -1  -2   20.91    3.01
 -23  -1  -2   25.88    2.91
  23   1   2   19.42    2.50
  23  -1   2   19.92    2.76
 -24   1  -2   15.68    2.85
 -24  -1  -2   18.80    3.09
  24   1   2   12.72    2.10
  24  -1   2   14.26    2.58
  24   2  -2    5.51    1.72
  24  -2  -2    2.22    1.73
  24  -2  -2    4.16    2.17
 -24   2   2    4.95    2.15
 -24   2   2    4.23    2.02
 -24  -2   2    5.26    2.12
 -24  -2   2    2.48    1.70
 -24  -2   2    4.36    1.61
  23   2  -2   15.38    2.37
  23  -2  -2   10.99    2.44
  23  -2  -2   12.57    2.67
 -23   2   2   12.85    2.61
 -23   2   2   10.91    2.00
 -23  -2   2   17.21    2.73
 -23  -2   2   14.47    2.38
 -23  -2   2   15.91    2.40
  22   2  -2    8.79    1.94
  22   2  -2   10.34    1.95
  22  -2  -2   10.58    2.32
  22  -2  -2    7.48    2.15
 -22   2   2    9.54    2.36
 -22   2   2    8.53    1.71
 -22  -2   2    7.56    2.16
 -22  -2   2    5.63    1.72
 -22  -2   2   10.12    1.90
  21   2  -2   40.57    3.42
  21   2  -2   33.89    2.72
  21  -2  -2   40.12    3.63
  21  -2  -2   34.33    3.93
 -21   2   2   36.91    3.66
 -21   2   2   39.29    2.83
 -21  -2   2   38.62    3.07
 -21  -2   2   35.57    3.60
 -21  -2   2   32.95    2.86
 -21  -2   2   38.10    3.01
  20   2  -2   21.10    2.61
  20   2  -2   19.62    2.31
  20  -2  -2   20.77    2.70
  20  -2  -2   19.63    2.71
 -20   2   2   18.65    2.51
 -20   2   2   19.43    2.26
 -20  -2   2   22.01    2.48
 -20  -2   2   23.78    2.79
 -20  -2   2   21.47    2.39
 -20  -2   2   24.55    2.49
  19   2  -2   32.66    3.04
  19   2  -2   27.53    2.37
  19  -2  -2   39.06    3.32
  19  -2  -2   40.03    3.35
 -19   2   2   38.13    2.68
 -19   2   2   39.17    3.21
 -19   2   2   38.36    1.51
 -19   2   2   38.47    2.61
 -19  -2   2   34.43    2.80
 -19  -2   2   36.40    2.97
 -19  -2   2   33.45    2.65
 -19  -2   2   30.79    2.64
  18   2  -2    0.63    0.97
  18   2  -2    0.50    1.50
  18  -2  -2    0.68    1.11
  18  -2  -2    1.76    1.40
 -18   2   2    0.41    0.89
 -18   2   2    0.53    1.18
 -18   2   2    2.44    0.60
 -18   2   2    1.32    1.21
 -18  -2   2    3.21    1.15
 -18  -2   2    1.11    1.11
 -18  -2   2    1.08    1.07
 -18  -2   2    1.65    1.12
  17   2  -2   69.55    3.53
  17   2  -2   63.73    2.97
  17  -2  -2   71.40    3.64
  17  -2  -2   66.68    3.66
 -17   2   2   70.51    3.30
 -17   2   2   62.54    3.59
 -17   2   2   59.56    1.72
 -17   2   2   75.65    3.17
 -17  -2   2   69.87    3.42
 -17  -2   2   67.11    3.51
 -17  -2   2   60.94    3.05
 -17  -2   2   72.35    3.34
  16   2  -2   84.40    3.66
  16   2  -2   77.66    3.09
  16  -2  -2   82.66    3.75
  16  -2  -2   81.85    3.74
 -16   2   2   83.67    3.39
 -16   2   2   76.38    3.64
 -16   2   2   74.56    1.82
 -16   2   2   83.02    3.19
 -16  -2   2   92.91    3.71
 -16  -2   2   87.02    3.65
 -16  -2   2   73.09    3.13
 -16  -2   2   87.73    3.55
  15   2  -2   51.24    2.83
  15   2  -2   46.51    2.36
  15  -2  -2   49.82    2.90
  15  -2  -2   47.38    2.88
 -15   2   2   54.54    2.71
 -15   2   2   42.72    2.79
 -15   2   2   40.90    1.34
 -15   2   2   47.53    2.47
 -15  -2   2   56.75    2.84
 -15  -2   2   51.05    2.83
 -15  -2   2   46.65    2.50
 -15  -2   2   56.85    2.80
  14   2  -2   31.92    2.24
  14   2  -2   29.72    1.85
  14  -2  -2   31.91    2.32
  14  -2  -2   30.51    2.32
 -14   2   2   30.27    2.05
 -14   2   2   30.98    2.37
 -14   2   2   24.48    1.01
 -14   2   2   32.79    2.06
 -14  -2   2   34.38    2.23
 -14  -2   2   28.77    2.10
 -14  -2   2   26.52    1.96
 -14  -2   2   29.40    2.07
  13   2  -2    6.86    1.25
  13   2  -2    7.34    1.12
  13  -2  -2    8.79    1.48
  13  -2  -2    5.26    1.24
 -13   2   2    6.24    1.10
 -13   2   2    5.63    1.27
 -13   2   2    6.65    0.63
 -13   2   2    4.71    0.56
 -13   2   2    6.40    1.14
 -13  -2   2    7.98    1.13
 -13  -2   2    8.45    1.34
 -13  -2   2    5.51    1.14
 -13  -2   2    7.58    1.21
  12   2  -2    1.65    0.83
  12   2  -2    2.34    0.72
  12  -2  -2    2.59    0.90
  12  -2  -2    2.70    0.97
 -12   2   2    2.96    0.77
 -12   2   2    2.80    0.93
 -12   2   2    2.49    0.41
 -12   2   2    2.18    0.38
 -12   2   2    2.42    0.82
 -12  -2   2    2.44    0.71
 -12  -2   2    1.98    0.79
 -12  -2   2    1.25    0.72
 -12  -2   2    2.92    0.87
  11   2  -2    6.88    0.99
  11   2  -2    7.47    0.96
  11  -2  -2    6.49    1.04
  11  -2  -2    9.56    1.35
 -11   2   2    7.15    0.93
 -11   2   2   10.04    1.38
 -11   2   2    9.09    0.58
 -11   2   2    5.88    0.46
 -11   2   2    9.33    1.16
 -11  -2   2    9.31    1.17
 -11  -2   2    7.92    1.14
 -11  -2   2    5.76    1.01
 -11  -2   2    9.33    1.26
  10   2  -2  108.05    3.09
  10   2  -2   92.25    2.43
  10  -2  -2   90.53    2.65
  10  -2  -2   91.15    2.81
  10  -2  -2   80.30    2.79
 -10   2   2  102.17    2.83
 -10   2   2   91.60    2.96
 -10   2   2  102.24    1.26
 -10   2   2   64.35    1.02
 -10   2   2  102.63    2.80
 -10  -2   2  112.69    3.09
 -10  -2   2   85.52    2.63
 -10  -2   2   73.10    2.47
 -10  -2   2  103.27    2.96
   9   2  -2  228.21    4.19
   9   2  -2  197.10    3.30
   9  -2  -2  204.95    3.75
   9  -2  -2  188.06    4.45
   9  -2  -2  157.12    3.61
  -9   2   2  224.05    3.84
  -9   2   2  190.50    3.94
  -9   2   2  219.03    3.93
  -9  -2   2  227.60    4.11
  -9  -2   2  185.69    3.57
  -9  -2   2  144.37    3.23
  -9  -2   2  213.59    4.03
   8   2  -2  256.87    4.21
   8   2  -2  238.46    3.42
   8  -2  -2  217.62    5.88
   8  -2  -2  214.83    3.74
   8  -2  -2  179.85    3.64
  -8   2   2  247.02    3.79
  -8   2   2  216.97    3.99
  -8   2   2  243.54    3.90
  -8  -2   2  267.18    4.23
  -8  -2   2  207.08    3.51
  -8  -2   2  166.05    3.33
  -8  -2   2  233.06    4.02
   7   2  -2  114.59    2.71
   7   2  -2  116.60    2.29
   7  -2  -2  117.74    2.55
   7  -2  -2  106.05    2.51
   7  -2  -2   75.25    2.64
  -7   2   2   78.15    2.02
  -7   2   2  122.59    2.70
  -7  -2   2  129.22    2.82
  -7  -2   2  117.11    2.29
  -7  -2   2   98.66    2.29
  -7  -2   2   77.50    2.52
   6   2  -2  286.45    3.98
   6   2  -2  291.04    3.37
   6  -2  -2  256.82    3.57
   6  -2  -2  176.03    3.20
  -6   2   2  272.78    4.00
  -6   2   2  276.24    3.82
  -6  -2   2  300.43    4.03
  -6  -2   2  294.95    3.39
  -6  -2   2  241.05    3.24
  -6  -2   2  190.47    3.26
  -6  -2   2  255.50    3.85
   5   2  -2  575.13    5.24
   5   2  -2  560.83    5.27
   5  -2  -2  511.74    4.67
   5  -2  -2  559.63    4.80
   5  -2  -2  331.35    4.08
  -5   2   2  537.41    5.30
  -5   2   2  524.72    5.05
  -5  -2   2  589.41    5.34
  -5  -2   2  578.33    4.49
  -5  -2   2  479.18    4.16
  -5  -2   2  395.60    4.48
  -5  -2   2  484.61    5.03
   4   2  -2  179.91    2.82
   4   2  -2  173.38    2.81
   4   2  -2  163.88    2.17
   4  -2  -2  160.03    2.45
   4  -2  -2  178.65    2.54
   4  -2  -2   94.32    2.05
  -4   2   2  185.75    2.50
  -4   2   2  175.94    2.91
  -4   2   2  160.84    2.72
  -4  -2   2  187.83    2.89
  -4  -2   2  185.10    2.45
  -4  -2   2  154.90    2.15
  -4  -2   2  147.88    2.67
   3   2  -2  110.29    2.12
   3   2  -2  111.21    2.16
   3   2  -2  107.49    1.80
   3   2  -2  104.91    1.56
   3  -2  -2  103.15    1.84
   3  -2  -2  108.32    1.85
   3  -2  -2   56.61    1.47
   3  -2  -2   83.78    1.03
   3  -2  -2  104.33    2.15
  -3   2   2  111.97    1.79
  -3   2   2  108.40    2.19
  -3   2   2   66.48    0.90
  -3   2   2  105.50    2.15
  -3  -2   2  111.42    2.18
  -3  -2   2  115.01    1.90
  -3  -2   2   98.40    1.54
  -3  -2   2  110.38    1.60
   2   2  -2  454.78    6.06
   2   2  -2  418.18    3.98
   2   2  -2  409.81    3.44
   2  -2  -2  408.37    3.36
   2  -2  -2  434.41    3.42
   2  -2  -2  209.28    2.51
   2  -2  -2  266.90    2.17
   2  -2  -2  391.76    3.96
  -2   2   2  426.11    3.19
  -2   2   2  208.40    2.46
  -2   2   2  419.41    4.09
  -2   2   2  221.80    1.96
  -2   2   2  393.27    3.97
  -2  -2   2  402.27    3.81
  -2  -2   2  444.46    3.65
  -2  -2   2  404.26    2.77
  -2  -2   2  319.50    3.58
  -2  -2   2  353.30    3.69
   1   2  -2  617.03    5.61
   1   2  -2  607.82    4.68
   1   2  -2  572.88    4.17
   1   2  -2  624.01    3.17
   1  -2  -2  600.39    3.88
   1  -2  -2  627.40    3.93
   1  -2  -2  304.34    2.68
   1  -2  -2  347.60    2.82
   1  -2  -2  565.05    4.65
  -1   2   2  604.99    3.60
  -1   2   2  333.02    2.76
  -1   2   2  623.08    4.86
  -1   2   2  298.68    2.62
  -1   2   2  552.47    4.59
  -1  -2   2  623.33    4.74
  -1  -2   2  596.30    4.53
  -1  -2   2  615.43    4.35
  -1  -2   2  617.08    3.16
  -1  -2   2  607.03    3.04
  -1  -2   2  500.09    4.33
  -1  -2   2  512.59    4.21
   0   2  -2  110.80    2.37
   0   2  -2  104.60    1.96
   0   2  -2  105.83    1.33
   0   2  -2   98.09    2.02
   0  -2  -2  108.57    1.66
   0  -2  -2  111.44    1.66
   0  -2  -2   57.99    1.31
   0  -2  -2  101.24    1.98
   0   2   2  102.03    1.48
   0   2   2   72.27    1.13
   0   2   2  110.76    2.08
   0   2   2   50.72    1.20
   0  -2   2  106.03    1.96
   0  -2   2  104.29    1.91
   0  -2   2  103.62    1.87
   0  -2   2   97.30    1.24
   0  -2   2   95.08    1.87
   0  -2   2   92.72    1.73
  -1   2  -2  286.47    3.27
  -1   2  -2  268.37    2.27
  -1   2  -2  261.84    2.70
  -1  -2  -2  286.32    2.75
  -1  -2  -2  281.80    2.70
  -1  -2  -2  152.75    1.28
  -1  -2  -2  230.38    1.56
  -1  -2  -2  143.29    2.20
  -1  -2  -2  263.22    3.14
   1   2   2  248.95    2.38
   1   2   2  230.23    1.56
   1   2   2  286.78    3.35
   1   2   2  125.21    2.04
   1  -2   2  252.64    3.37
   1  -2   2  273.41    3.11
   1  -2   2  266.71    3.11
   1  -2   2  213.51    2.32
   1  -2   2  246.13    2.93
   1  -2   2  243.25    2.65
  -2   2  -2  444.79    4.13
  -2   2  -2  442.19    4.17
  -2   2  -2  397.65    3.10
  -2   2  -2  397.71    4.21
  -2   2  -2  427.74    3.34
  -2  -2  -2  471.01    3.75
  -2  -2  -2  422.71    3.50
  -2  -2  -2  458.24    4.35
  -2  -2  -2  228.59    2.99
  -2  -2  -2  423.25    4.00
   2   2   2  374.21    3.12
   2   2   2  463.82    4.38
   2  -2   2  402.40    4.76
   2  -2   2  415.24    4.09
   2  -2   2  318.56    2.74
   2  -2   2  420.38    3.80
   2  -2   2  391.32    3.24
  -3   2  -2  213.39    3.00
  -3   2  -2  347.20    4.95
  -3   2  -2  175.96    2.33
  -3   2  -2  206.41    2.29
  -3  -2  -2  220.46    2.78
  -3  -2  -2  190.47    2.54
  -3  -2  -2  218.23    3.16
  -3  -2  -2  112.06    2.26
  -3  -2  -2  204.13    2.85
   3   2   2  164.54    2.26
   3   2   2  213.78    3.13
   3  -2   2  214.57    3.03
   3  -2   2  190.89    2.95
   3  -2   2  137.42    2.02
   3  -2   2  205.19    2.69
   3  -2   2  191.23    2.23
   3  -2   2  206.59    2.28
  -4   2  -2   54.35    1.64
  -4   2  -2   54.63    1.68
  -4   2  -2   42.24    1.31
  -4  -2  -2   54.46    1.54
  -4  -2  -2   46.66    1.39
  -4  -2  -2   55.15    1.74
  -4  -2  -2   31.20    1.32
  -4  -2  -2   49.03    1.50
   4  -2   2   55.64    1.68
   4  -2   2   48.35    1.62
   4  -2   2   54.89    1.47
   4  -2   2   51.03    1.20
   4  -2   2   52.75    1.18
  -5   2  -2    6.88    0.75
  -5   2  -2    7.40    0.82
  -5   2  -2    5.09    0.67
  -5  -2  -2    8.20    0.80
  -5  -2  -2    6.24    0.69
  -5  -2  -2    5.29    0.31
  -5  -2  -2    9.99    0.96
  -5  -2  -2    4.48    0.66
  -5  -2  -2    7.38    0.75
   5   2   2    7.19    0.35
   5  -2   2    9.85    1.19
   5  -2   2    6.25    0.83
   5  -2   2    6.37    0.71
   5  -2   2   10.01    0.64
   5  -2   2    7.05    0.54
  -6   2  -2   32.20    1.40
  -6   2  -2   39.53    1.13
  -6  -2  -2   44.64    1.64
  -6  -2  -2   35.75    1.42
  -6  -2  -2   28.34    1.66
  -6  -2  -2   44.76    1.55
   6   2   2   33.19    1.07
   6  -2   2   43.01    1.69
   6  -2   2   33.35    1.55
   6  -2   2   40.90    1.39
   6  -2   2   41.26    1.16
   6  -2   2   38.64    1.08
  -7   2  -2   24.17    1.42
  -7   2  -2   19.47    1.24
  -7   2  -2   23.02    0.95
  -7  -2  -2   22.41    1.31
  -7  -2  -2   17.63    1.12
  -7  -2  -2   15.41    0.66
  -7  -2  -2   26.25    1.51
  -7  -2  -2   14.60    1.16
  -7  -2  -2   25.45    1.29
   7   2   2   17.12    1.06
   7   2   2   17.96    0.73
   7  -2   2   23.11    1.41
   7  -2   2   22.59    1.40
   7  -2   2   22.33    1.13
   7  -2   2   21.86    0.94
   7  -2   2   20.36    0.99
  -8   2  -2  104.62    2.84
  -8   2  -2   76.14    2.36
  -8   2  -2  101.89    1.92
  -8  -2  -2  102.05    3.25
  -8  -2  -2   87.65    2.44
  -8  -2  -2   67.58    1.93
  -8  -2  -2  103.56    2.91
  -8  -2  -2   74.63    2.46
  -8  -2  -2  103.42    2.46
   8   2   2   80.05    2.28
   8   2   2   72.61    1.53
   8  -2   2  101.63    2.78
   8  -2   2   84.14    2.61
   8  -2   2  103.12    2.28
   8  -2   2   99.08    1.90
  -9   2  -2  214.49    4.18
  -9   2  -2  167.37    3.64
  -9   2  -2  217.56    3.37
  -9   2  -2  213.04    2.87
  -9  -2  -2  225.28    4.19
  -9  -2  -2  187.66    3.71
  -9  -2  -2  229.48    4.45
  -9  -2  -2  163.67    3.69
  -9  -2  -2  226.04    3.70
   9   2   2  170.90    3.47
   9   2   2  146.93    2.37
   9  -2   2  201.91    4.03
   9  -2   2  165.47    3.77
   9  -2   2  216.38    3.37
   9  -2   2  207.54    2.84
 -10   2  -2  283.09    5.01
 -10   2  -2  227.97    4.49
 -10   2  -2  277.00    3.94
 -10   2  -2  275.17    3.42
 -10  -2  -2  285.34    4.95
 -10  -2  -2  283.99    5.17
 -10  -2  -2  213.15    4.37
  10   2   2  217.28    4.87
  10   2   2  184.84    2.88
  10  -2   2  275.02    4.90
  10  -2   2  217.88    4.50
  10  -2   2  279.42    3.97
 -11   2  -2   54.20    2.44
 -11   2  -2   40.36    2.15
 -11   2  -2   52.00    1.66
 -11  -2  -2   51.40    2.37
 -11  -2  -2   57.04    2.60
 -11  -2  -2   43.25    2.25
 -11  -2  -2   56.24    2.12
  11   2   2   46.23    2.12
  11   2   2   35.98    1.47
  11  -2   2   51.55    2.42
  11  -2   2   39.95    2.20
 -12   2  -2  116.77    3.66
 -12   2  -2  132.66    3.00
 -12   2  -2  134.82    2.68
 -12  -2  -2  137.92    3.85
 -12  -2  -2  131.85    3.94
 -12  -2  -2  121.10    3.62
 -12  -2  -2  145.75    3.37
  12   2   2  125.43    3.50
  12   2   2   86.54    2.32
  12  -2   2  135.92    3.86
  12  -2   2  105.98    3.50
 -13   2  -2  194.48    4.78
 -13   2  -2  180.09    4.68
 -13   2  -2  184.10    3.64
 -13   2  -2  185.89    3.24
 -13  -2  -2  196.10    4.76
 -13  -2  -2  185.09    4.82
 -13  -2  -2  169.31    4.42
 -13  -2  -2  196.75    4.02
  13   2   2  181.64    4.39
  13   2   2  122.59    2.88
  13  -2   2  184.29    4.65
  13  -2   2  149.52    4.28
 -14   2  -2   36.91    2.40
 -14   2  -2   32.73    2.50
 -14   2  -2   33.44    1.76
 -14   2  -2   32.97    1.61
 -14  -2  -2   33.48    2.32
 -14  -2  -2   36.18    2.80
 -14  -2  -2   32.09    2.23
 -14  -2  -2   34.68    1.98
  14   2   2   32.94    2.18
  14   2   2   23.72    1.51
  14  -2   2   29.72    2.32
  14  -2   2   25.56    2.17
 -15   2  -2   49.98    2.85
 -15   2  -2   44.69    2.83
 -15   2  -2   46.36    2.09
 -15   2  -2   48.80    1.96
 -15  -2  -2   48.82    2.85
 -15  -2  -2   45.29    2.82
 -15  -2  -2   38.03    2.48
 -15  -2  -2   44.40    2.23
  15   2   2   40.18    2.49
  15   2   2   32.82    1.82
  15  -2   2   45.40    3.33
  15  -2   2   38.01    2.64
 -16   2  -2   26.24    2.36
 -16   2  -2   26.45    2.55
 -16   2  -2   24.81    1.76
 -16   2  -2   26.95    1.64
 -16  -2  -2   24.58    2.32
 -16  -2  -2   24.71    2.41
 -16  -2  -2   22.00    2.20
 -16  -2  -2   25.47    1.88
  16   2   2   28.51    2.30
  16   2   2   18.22    1.60
  16  -2   2   23.62    2.40
  16  -2   2   22.08    2.35
 -17   2  -2   37.87    2.83
 -17   2  -2   30.77    2.76
 -17   2  -2   33.36    2.02
 -17   2  -2   33.11    1.83
 -17  -2  -2   33.92    2.73
 -17  -2  -2   28.89    2.71
 -17  -2  -2   31.17    2.57
 -17  -2  -2   32.89    2.12
  17   2   2   27.92    2.45
  17   2   2   23.54    1.81
  17  -2   2   33.22    2.78
  17  -2   2   30.91    2.73
 -18   2  -2    2.28    1.20
 -18   2  -2    2.62    1.40
 -18   2  -2    2.61    0.96
 -18   2  -2    1.54    0.80
 -18  -2  -2    3.66    1.75
 -18  -2  -2    3.33    1.40
 -18  -2  -2    1.79    1.22
 -18  -2  -2    2.25    0.95
  18   2   2    2.36    1.26
  18   2   2    2.78    1.06
  18  -2   2    3.03    1.32
  18  -2   2    1.75    1.34
 -19   2  -2   12.38    1.88
 -19   2  -2   13.78    2.22
 -19   2  -2   12.09    1.53
 -19   2  -2   14.45    1.54
 -19  -2  -2   10.77    1.97
 -19  -2  -2   13.16    2.15
 -19  -2  -2   13.32    2.10
  19   2   2    8.26    1.48
  19  -2   2   12.96    2.10
  19  -2   2   14.41    2.34
 -20   2  -2    0.89    1.17
 -20   2  -2   -0.11    1.39
 -20   2  -2    0.47    0.95
 -20   2  -2   -0.59    0.75
 -20  -2  -2   -0.94    0.94
 -20  -2  -2   -0.90    1.22
 -20  -2  -2   -0.55    1.13
 -20  -2  -2   -0.85    0.79
  20   2   2   -1.28    0.93
  20  -2   2   -1.06    1.08
  20  -2   2    0.46    1.35
  20  -2   2   -0.92    0.80
 -21   2  -2    3.70    2.12
 -21   2  -2    2.45    1.79
 -21   2  -2    4.30    1.14
 -21  -2  -2    1.39    1.30
 -21  -2  -2    0.65    1.52
 -21  -2  -2    2.68    1.56
 -21  -2  -2    3.24    1.24
  21   2   2    3.02    1.24
  21  -2   2    1.16    1.59
 -22   2  -2    2.35    1.84
 -22  -2  -2    1.61    1.26
 -22  -2  -2    2.53    1.73
 -22  -2  -2    1.48    1.54
 -22  -2  -2    2.52    1.17
  22   2   2    3.51    1.29
  22  -2   2    0.91    1.61
 -23   2  -2    1.83    1.77
 -23  -2  -2    2.40    1.38
 -23  -2  -2    2.54    1.94
 -23  -2  -2    4.42    1.87
  23   2   2    4.31    1.37
  23  -2   2    2.81    1.95
  23   3  -2    3.05    1.33
  23  -3  -2    2.47    1.73
  23  -3  -2    1.61    1.98
  23  -3  -2    2.09    1.49
 -23   3   2    1.22    1.82
 -23   3   2   -0.56    1.26
 -23  -3   2   -0.42    1.48
 -23  -3   2   -0.19    1.55
 -23  -3   2    1.70    1.45
  22   3  -2   -0.77    1.05
  22  -3  -2   -2.33    1.38
  22  -3  -2   -0.29    1.78
 -22   3   2    0.85    1.77
 -22   3   2    2.48    1.21
 -22  -3   2   -1.68    1.20
 -22  -3   2    0.75    1.48
 -22  -3   2    1.15    1.27
  21   3  -2    0.03    1.35
  21   3  -2    0.09    1.07
  21  -3  -2   -1.50    1.40
  21  -3  -2    0.00    1.57
 -21   3   2   -0.15    1.43
 -21   3   2    1.08    1.20
 -21  -3   2   -0.89    1.03
 -21  -3   2   -0.44    1.32
 -21  -3   2    0.05    1.24
 -21  -3   2    0.69    1.27
  20   3  -2    5.29    1.54
  20   3  -2    2.62    1.21
  20  -3  -2    4.08    1.83
  20  -3  -2    3.99    2.12
 -20   3   2    5.33    1.77
 -20   3   2    4.02    1.34
 -20  -3   2    3.90    1.40
 -20  -3   2    2.54    1.48
 -20  -3   2    5.96    1.62
 -20  -3   2    4.45    1.58
  19   3  -2   18.00    2.34
  19   3  -2   16.71    2.31
  19  -3  -2   19.34    2.75
  19  -3  -2   21.43    2.88
 -19   3   2   19.47    2.58
 -19   3   2   21.81    2.26
 -19  -3   2   16.57    2.13
 -19  -3   2   21.62    2.64
 -19  -3   2   13.75    2.11
 -19  -3   2   22.46    2.43
  18   3  -2   27.59    2.80
  18   3  -2   23.19    2.05
  18  -3  -2   26.65    2.91
  18  -3  -2   30.71    3.20
 -18   3   2   25.17    2.33
 -18   3   2   29.14    2.91
 -18   3   2   32.18    2.45
 -18  -3   2   28.89    2.64
 -18  -3   2   25.38    2.64
 -18  -3   2   27.36    2.58
 -18  -3   2   28.75    2.59
  17   3  -2  107.27    4.33
  17   3  -2  102.00    3.41
  17  -3  -2  111.48    4.67
  17  -3  -2  113.43    4.70
 -17   3   2  109.74    4.07
 -17   3   2  112.72    4.63
 -17  -3   2  115.74    4.36
 -17  -3   2  108.30    4.28
 -17  -3   2  104.37    4.10
 -17  -3   2  108.34    4.17
  16   3  -2   83.11    3.72
  16   3  -2   79.67    2.94
  16  -3  -2   85.35    3.94
  16  -3  -2   89.48    4.07
 -16   3   2   82.64    3.43
 -16   3   2   81.45    3.86
 -16   3   2   87.99    3.41
 -16  -3   2   81.97    3.65
 -16  -3   2   81.51    3.65
 -16  -3   2   73.68    3.46
 -16  -3   2   80.42    3.55
  15   3  -2   75.32    3.47
  15   3  -2   66.42    2.57
  15  -3  -2   77.34    3.62
  15  -3  -2   79.35    3.74
 -15   3   2   82.48    3.29
 -15   3   2   77.12    3.63
 -15   3   2   87.20    3.25
 -15  -3   2   87.80    3.61
 -15  -3   2   80.92    3.48
 -15  -3   2   72.13    3.25
 -15  -3   2   84.53    3.95
  14   3  -2   17.54    2.04
  14   3  -2   11.56    1.29
  14  -3  -2   11.76    1.72
  14  -3  -2   17.33    2.07
 -14   3   2   15.25    1.66
 -14   3   2   17.14    2.00
 -14   3   2   15.15    1.66
 -14  -3   2   16.20    1.85
 -14  -3   2   13.03    1.70
 -14  -3   2   11.46    1.67
 -14  -3   2   14.27    1.78
  13   3  -2    1.45    0.88
  13   3  -2    0.15    0.56
  13  -3  -2    0.59    0.78
  13  -3  -2   -0.08    0.88
 -13   3   2    0.70    0.67
 -13   3   2    0.76    0.89
 -13   3   2    0.57    0.75
 -13  -3   2   -0.34    0.72
 -13  -3   2    0.46    0.73
 -13  -3   2    1.27    0.91
 -13  -3   2    0.44    0.81
  12   3  -2   17.19    1.77
  12   3  -2   15.55    1.29
  12  -3  -2   16.64    1.85
  12  -3  -2   15.60    1.80
 -12   3   2   17.96    1.58
 -12   3   2   15.97    1.74
 -12   3   2   18.45    1.65
 -12  -3   2   21.35    1.84
 -12  -3   2   16.31    1.59
 -12  -3   2   16.15    1.67
 -12  -3   2   21.59    1.89
  11   3  -2   76.33    2.94
  11   3  -2   62.62    2.13
  11  -3  -2   72.02    2.87
  11  -3  -2   59.58    2.75
 -11   3   2   75.51    3.20
 -11   3   2   66.88    2.85
 -11   3   2   74.55    2.71
 -11  -3   2   77.53    2.92
 -11  -3   2   66.33    2.59
 -11  -3   2   53.21    2.52
 -11  -3   2   75.05    2.88
  10   3  -2    4.02    0.86
  10   3  -2    4.15    0.77
  10  -3  -2    3.22    0.74
  10  -3  -2    4.61    1.04
  10  -3  -2    3.92    1.00
 -10   3   2    5.53    0.88
 -10   3   2    3.66    0.95
 -10   3   2    5.78    1.02
 -10  -3   2    4.87    0.99
 -10  -3   2    4.04    0.90
 -10  -3   2    3.98    0.95
 -10  -3   2    4.03    0.98
   9   3  -2   73.33    2.63
   9   3  -2   65.44    1.94
   9  -3  -2   68.84    2.36
   9  -3  -2   63.90    2.45
   9  -3  -2   51.13    2.33
  -9   3   2   69.33    2.30
  -9   3   2   63.92    2.53
  -9   3   2   63.71    2.36
  -9  -3   2   81.24    2.73
  -9  -3   2   63.09    2.25
  -9  -3   2   48.39    2.20
  -9  -3   2   64.28    2.50
   8   3  -2   62.42    2.34
   8   3  -2   62.71    1.81
   8  -3  -2   59.08    2.25
   8  -3  -2   43.58    2.04
   8  -3  -2   66.15    2.35
  -8   3   2   65.30    2.13
  -8   3   2   61.26    2.39
  -8   3   2   64.59    2.29
  -8  -3   2   67.38    2.40
  -8  -3   2   63.28    1.81
  -8  -3   2   44.13    2.03
  -8  -3   2   59.80    2.35
   7   3  -2   24.92    1.55
   7   3  -2   26.65    1.21
   7  -3  -2   26.19    1.55
   7  -3  -2   29.89    1.50
   7  -3  -2   17.07    1.33
   7  -3  -2   26.35    1.55
  -7   3   2   25.98    1.59
  -7   3   2   25.92    1.54
  -7  -3   2   30.24    1.63
  -7  -3   2   25.55    1.17
  -7  -3   2   26.25    1.37
  -7  -3   2   18.04    1.36
  -7  -3   2   26.07    1.58
   6   3  -2  216.49    3.85
   6  -3  -2  201.14    4.29
   6  -3  -2  221.80    3.61
  -6   3   2  210.07    3.88
  -6  -3   2  230.56    3.95
  -6  -3   2  223.88    3.02
  -6  -3   2  203.95    3.22
  -6  -3   2  150.28    3.32
  -6  -3   2  200.63    3.82
   5   3  -2  383.75    4.90
   5  -3  -2  385.33    4.62
   5  -3  -2  411.63    4.66
   5  -3  -2  390.56    3.73
   5  -3  -2  380.42    4.86
  -5   3   2  211.98    1.73
  -5   3   2  380.86    4.86
  -5  -3   2  429.11    5.17
  -5  -3   2  414.73    3.98
  -5  -3   2  378.05    4.08
  -5  -3   2  331.63    5.50
   4   3  -2    9.59    0.96
   4  -3  -2   11.52    0.96
   4  -3  -2   10.36    0.86
   4  -3  -2    7.12    0.84
   4  -3  -2   10.06    0.55
   4  -3  -2   10.82    1.04
  -4   3   2   12.26    1.35
  -4   3   2   11.40    1.07
  -4   3   2    6.32    0.43
  -4   3   2    9.34    0.98
  -4  -3   2   10.89    1.01
  -4  -3   2   10.21    0.78
  -4  -3   2   11.13    0.79
  -4  -3   2    6.41    0.98
  -4  -3   2    8.66    0.96
   3   3  -2    0.50    0.38
   3  -3  -2   -0.02    0.33
   3  -3  -2    0.33    0.28
   3  -3  -2    0.42    0.33
   3  -3  -2    1.32    0.31
   3  -3  -2    0.00    0.44
  -3   3   2    0.41    0.30
  -3   3   2    0.01    0.42
  -3   3   2    0.55    0.23
  -3   3   2    0.11    0.42
  -3  -3   2    0.28    0.37
  -3  -3   2    0.38    0.35
  -3  -3   2    0.15    0.29
  -3  -3   2    0.57    0.46
  -3  -3   2   -0.23    0.36
   2   3  -2  246.31    3.64
   2   3  -2  252.75    2.80
   2  -3  -2  253.78    3.34
   2  -3  -2  256.62    3.29
   2  -3  -2  167.16    2.55
   2  -3  -2  187.02    2.40
   2  -3  -2  234.13    3.64
  -2   3   2  249.39    3.07
  -2   3   2  101.69    1.74
  -2  -3   2  260.67    3.73
  -2  -3   2  257.06    3.14
  -2  -3   2  248.13    2.77
  -2  -3   2  248.54    2.73
  -2  -3   2  194.53    3.29
  -2  -3   2  215.34    3.43
   1   3  -2  247.61    3.61
   1   3  -2  245.79    2.69
   1  -3  -2  245.09    3.22
   1  -3  -2  243.66    3.15
   1  -3  -2  162.12    2.27
   1  -3  -2  158.42    2.39
   1  -3  -2  220.79    3.51
  -1   3   2  231.86    2.90
  -1   3   2  241.57    3.60
  -1  -3   2  236.77    3.52
  -1  -3   2  241.74    3.13
  -1  -3   2  233.61    2.57
  -1  -3   2  197.42    3.22
  -1  -3   2  207.08    3.27
   0   3  -2  287.04    3.87
   0   3  -2  303.36    2.99
   0  -3  -2  313.90    3.62
   0  -3  -2  302.18    3.49
   0  -3  -2  224.49    2.36
   0  -3  -2  185.11    2.76
   0  -3  -2  278.14    3.91
   0   3   2  285.14    3.20
   0   3   2  132.73    1.79
   0   3   2  308.76    4.05
   0  -3   2  301.19    3.95
   0  -3   2  294.90    3.58
   0  -3   2  277.87    2.81
   0  -3   2  251.14    3.54
   0  -3   2  259.79    3.54
  -1   3  -2  488.93    3.92
  -1  -3  -2  494.50    4.59
  -1  -3  -2  489.66    4.49
  -1  -3  -2  363.52    3.99
  -1  -3  -2  280.67    3.60
  -1  -3  -2  451.98    4.98
   1   3   2  443.40    4.04
   1   3   2  264.97    2.50
   1   3   2  509.47    5.21
   1  -3   2  514.41    5.18
   1  -3   2  471.32    4.71
   1  -3   2  417.96    4.10
   1  -3   2  425.72    4.48
   1  -3   2  425.14    4.41
  -2   3  -2  550.28    5.47
  -2   3  -2  530.32    4.31
  -2  -3  -2  580.62    5.11
  -2  -3  -2  563.31    4.94
  -2  -3  -2  541.04    2.28
  -2  -3  -2  415.42    1.99
  -2  -3  -2  580.41    5.65
  -2  -3  -2  318.74    4.05
  -2  -3  -2  528.40    5.42
   2   3   2  498.56    4.41
   2   3   2  420.42    1.97
   2   3   2  572.54    5.62
   2  -3   2  570.48    5.55
   2  -3   2  534.69    5.25
   2  -3   2  505.26    4.81
   2  -3   2  497.33    4.68
  -3   3  -2   98.09    2.43
  -3   3  -2   94.25    1.99
  -3  -3  -2  101.39    2.28
  -3  -3  -2   93.42    2.13
  -3  -3  -2  101.30    2.50
  -3  -3  -2   54.09    1.82
  -3  -3  -2   90.94    2.34
   3   3   2   86.57    2.01
   3   3   2  103.27    2.53
   3  -3   2   96.74    2.41
   3  -3   2   89.63    2.31
   3  -3   2   96.24    2.14
   3  -3   2   85.45    1.97
  -4   3  -2  345.76    4.60
  -4   3  -2  326.63    3.88
  -4  -3  -2  375.68    4.48
  -4  -3  -2  329.92    4.10
  -4  -3  -2  373.38    4.83
  -4  -3  -2  188.69    3.50
  -4  -3  -2  346.80    4.54
   4  -3   2  351.25    4.63
   4  -3   2  305.88    4.37
   4  -3   2  344.00    3.94
   4  -3   2  316.25    3.68
  -5   3  -2  160.24    3.28
  -5   3  -2  139.67    2.74
  -5  -3  -2  166.98    3.17
  -5  -3  -2  141.52    2.84
  -5  -3  -2  166.83    3.46
  -5  -3  -2   90.42    2.57
  -5  -3  -2  151.54    3.12
   5  -3   2  155.55    3.24
   5  -3   2  137.53    3.11
   5  -3   2  159.77    2.73
   5  -3   2  141.27    2.51
  -6   3  -2   66.31    2.27
  -6   3  -2   58.37    1.95
  -6  -3  -2   64.40    2.18
  -6  -3  -2   56.51    1.94
  -6  -3  -2   68.88    2.38
  -6  -3  -2   38.08    1.81
   6  -3   2   59.07    2.16
   6  -3   2   56.45    2.16
   6  -3   2   65.45    1.84
   6  -3   2   59.66    1.70
  -7   3  -2    8.23    1.08
  -7   3  -2    8.18    1.02
  -7  -3  -2   10.43    1.14
  -7  -3  -2    8.54    1.14
  -7  -3  -2    4.72    0.91
  -7  -3  -2    9.48    1.12
   7   3   2    7.59    0.86
   7  -3   2   10.34    1.26
   7  -3   2    6.48    1.06
   7  -3   2    7.36    0.84
   7  -3   2    9.05    0.89
  -8   3  -2   19.10    1.53
  -8   3  -2   19.24    1.42
  -8  -3  -2   22.53    1.56
  -8  -3  -2   17.22    1.28
  -8  -3  -2   22.90    1.67
  -8  -3  -2   14.94    1.41
  -8  -3  -2   20.31    1.45
   8   3   2   16.65    1.24
   8   3   2   20.40    0.69
   8  -3   2   23.51    1.65
   8  -3   2   14.84    1.46
   8  -3   2   22.55    1.25
   8  -3   2   19.30    1.16
  -9   3  -2    0.41    0.53
  -9   3  -2    0.04    0.58
  -9  -3  -2    0.22    0.53
  -9  -3  -2   -0.06    0.39
  -9  -3  -2   -0.25    0.66
  -9  -3  -2    0.32    0.64
  -9  -3  -2   -0.04    0.58
   9   3   2   -0.20    0.41
   9   3   2    0.02    0.26
   9   3   2    0.24    0.26
   9  -3   2    0.33    0.62
   9  -3   2    0.25    0.66
   9  -3   2    0.92    0.54
   9  -3   2    0.48    0.49
 -10   3  -2   23.91    1.79
 -10   3  -2   22.26    1.74
 -10   3  -2   24.94    1.35
 -10  -3  -2   27.04    1.87
 -10  -3  -2   22.62    1.84
 -10  -3  -2   17.51    1.65
 -10  -3  -2   25.78    1.68
  10   3   2   20.65    1.52
  10   3   2   15.92    0.81
  10   3   2   16.72    1.31
  10  -3   2   25.85    1.93
  10  -3   2   21.43    1.81
  10  -3   2   24.84    1.39
  10  -3   2   22.67    1.33
 -11   3  -2   29.27    2.04
 -11   3  -2   26.03    1.95
 -11   3  -2   26.00    1.43
 -11  -3  -2   30.37    2.05
 -11  -3  -2   28.88    2.08
 -11  -3  -2   21.00    1.83
 -11  -3  -2   27.46    1.80
  11   3   2   21.85    1.64
  11   3   2   17.82    0.95
  11  -3   2   30.09    2.14
  11  -3   2   21.91    1.92
  11  -3   2   27.36    1.76
  11  -3   2   28.70    1.49
 -12   3  -2   35.61    2.30
 -12   3  -2   39.07    1.74
 -12   3  -2   39.95    1.72
 -12  -3  -2   45.02    2.49
 -12  -3  -2   38.76    2.46
 -12  -3  -2   29.80    2.16
 -12  -3  -2   40.37    2.18
  12   3   2   29.37    1.92
  12   3   2   26.02    1.19
  12  -3   2   37.62    2.38
  12  -3   2   29.93    2.26
  12  -3   2   41.31    1.82
  12  -3   2   38.29    1.71
 -13   3  -2    4.03    1.17
 -13   3  -2    1.98    1.08
 -13   3  -2    2.75    0.76
 -13  -3  -2    1.93    0.93
 -13  -3  -2    0.48    0.97
 -13  -3  -2    3.02    0.95
  13   3   2    2.45    0.83
  13   3   2    0.94    0.50
  13  -3   2    2.49    1.02
  13  -3   2    1.57    0.71
 -14   3  -2   14.48    1.89
 -14   3  -2   13.52    1.85
 -14   3  -2   12.78    1.28
 -14   3  -2   13.91    1.30
 -14  -3  -2   10.77    1.48
 -14  -3  -2   11.93    1.79
 -14  -3  -2    8.81    1.53
 -14  -3  -2   12.58    1.57
  14   3   2   12.05    1.66
  14   3   2    8.27    0.99
  14  -3   2   11.15    1.62
  14  -3   2   13.28    1.95
  14  -3   2   11.86    1.29
 -15   3  -2    0.79    0.90
 -15   3  -2    0.43    1.07
 -15   3  -2   -0.21    0.61
 -15   3  -2   -0.17    0.63
 -15  -3  -2   -0.04    0.78
 -15  -3  -2   -0.05    0.91
 -15  -3  -2   -0.48    0.96
 -15  -3  -2   -0.49    0.71
  15   3   2    0.68    0.72
  15   3   2   -0.01    0.55
  15  -3   2    0.04    0.96
  15  -3   2    0.49    1.09
  15  -3   2    0.10    0.65
 -16   3  -2    0.87    0.99
 -16   3  -2    1.01    1.20
 -16   3  -2    0.78    0.71
 -16   3  -2    0.84    0.69
 -16  -3  -2    1.10    1.03
 -16  -3  -2    0.59    1.10
 -16  -3  -2    0.71    1.04
 -16  -3  -2    0.24    0.84
  16   3   2    1.55    0.94
  16   3   2   -0.84    0.55
  16  -3   2   -0.50    1.01
  16  -3   2   -0.05    1.09
  16  -3   2   -0.98    0.68
 -17   3  -2    9.52    1.58
 -17   3  -2   10.29    1.93
 -17   3  -2   11.13    1.37
 -17   3  -2    9.80    1.26
 -17  -3  -2    7.14    1.43
 -17  -3  -2   10.08    1.90
 -17  -3  -2   10.20    1.87
  17   3   2    8.21    1.59
  17   3   2    6.88    1.11
  17  -3   2    9.30    1.88
  17  -3   2   11.71    2.04
  17  -3   2    7.81    1.21
 -18   3  -2   24.00    2.65
 -18   3  -2   27.10    2.98
 -18   3  -2   25.59    1.72
 -18   3  -2   27.69    1.83
 -18  -3  -2   29.17    2.86
 -18  -3  -2   25.71    2.77
 -18  -3  -2   23.06    2.56
 -18  -3  -2   26.82    2.28
  18   3   2   19.77    1.67
  18  -3   2   29.27    2.83
  18  -3   2   25.23    2.89
  18  -3   2   26.37    1.79
 -19   3  -2   90.99    4.33
 -19   3  -2   91.68    4.62
 -19   3  -2   80.06    2.73
 -19   3  -2   85.44    2.83
 -19  -3  -2   92.37    4.50
 -19  -3  -2   77.86    4.68
 -19  -3  -2   77.82    4.16
 -19  -3  -2   84.15    3.56
  19   3   2   65.11    2.61
  19  -3   2   82.41    4.24
  19  -3   2   75.81    4.32
  19  -3   2   87.10    2.82
 -20   3  -2   34.63    3.19
 -20   3  -2   34.02    3.51
 -20  -3  -2   35.13    3.29
 -20  -3  -2   35.93    3.50
 -20  -3  -2   34.79    2.60
  20   3   2   25.87    1.96
  20  -3   2   30.35    3.18
  20  -3   2   27.08    3.25
 -21   3  -2   46.38    3.90
 -21  -3  -2   43.49    3.59
 -21  -3  -2   42.46    3.69
 -21  -3  -2   47.63    3.68
 -21  -3  -2   43.57    2.76
  21  -3   2   41.90    3.74
 -22   3  -2   29.32    3.66
 -22  -3  -2   29.43    3.33
 -22  -3  -2   29.39    3.64
 -22  -3  -2   24.67    3.03
 -22  -3  -2   28.96    2.54
  22  -3   2   19.86    3.01
 -23   3  -2   17.94    2.86
 -23  -3  -2   13.68    4.29
 -23  -3  -2   16.70    3.05
 -23  -3  -2   16.54    2.71
  23  -3   2   11.73    2.70
  22  -4  -2   63.72    4.54
  22  -4  -2   58.27    3.58
 -22   4   2   61.57    4.66
 -22   4   2   65.17    3.50
 -22  -4   2   56.53    4.12
 -22  -4   2   57.29    4.09
 -22  -4   2   60.55    3.89
  21   4  -2   55.99    3.02
  21  -4  -2   66.97    4.54
  21  -4  -2   62.22    4.65
  21  -4  -2   58.50    3.59
 -21   4   2   67.83    4.48
 -21   4   2   67.64    3.48
 -21  -4   2   55.85    3.97
 -21  -4   2   62.60    4.07
 -21  -4   2   66.50    3.97
  20   4  -2   44.75    3.77
  20   4  -2   47.21    4.02
  20  -4  -2   55.58    4.10
  20  -4  -2   52.06    4.29
  20  -4  -2   45.28    3.29
 -20   4   2   42.67    3.79
 -20   4   2   49.74    3.12
 -20  -4   2   45.94    3.47
 -20  -4   2   51.95    3.89
 -20  -4   2   46.77    3.63
 -20  -4   2   48.39    3.50
  19   4  -2   60.23    3.77
  19   4  -2   61.54    2.74
  19  -4  -2   68.82    4.28
  19  -4  -2   69.40    4.33
  19  -4  -2   72.11    3.73
 -19   4   2   71.00    4.23
 -19   4   2   71.43    3.52
 -19  -4   2   64.69    3.79
 -19  -4   2   68.40    3.91
 -19  -4   2   68.92    4.02
 -19  -4   2   66.55    3.74
  18   4  -2    1.56    1.36
  18   4  -2    4.27    1.09
  18  -4  -2    5.20    1.78
  18  -4  -2    4.94    1.91
  18  -4  -2    6.42    1.66
 -18   4   2    6.48    1.78
 -18   4   2    6.30    1.48
 -18  -4   2    4.22    1.48
 -18  -4   2    6.75    1.63
 -18  -4   2    4.55    1.65
 -18  -4   2    7.60    1.75
  17   4  -2    2.77    1.18
  17   4  -2    1.33    0.82
  17  -4  -2    2.35    1.29
  17  -4  -2    2.16    1.52
  17  -4  -2    2.88    1.26
 -17   4   2    2.09    1.34
 -17   4   2    2.75    1.14
 -17  -4   2    1.60    1.14
 -17  -4   2    2.39    1.25
 -17  -4   2    3.03    1.46
 -17  -4   2    1.82    1.25
  16   4  -2   11.94    2.00
  16   4  -2   10.88    1.34
  16  -4  -2    8.43    1.74
  16  -4  -2   14.42    2.30
  16  -4  -2   11.51    2.02
 -16   4   2   13.26    1.76
 -16   4   2    8.23    1.74
 -16   4   2   13.11    1.81
 -16  -4   2   14.69    2.14
 -16  -4   2    9.90    1.67
 -16  -4   2   11.07    1.92
 -16  -4   2   12.55    1.87
  15   4  -2   22.70    2.34
  15   4  -2   19.49    1.54
  15  -4  -2   20.09    2.46
  15  -4  -2   23.33    2.58
  15  -4  -2   20.64    2.15
 -15   4   2   23.16    2.02
 -15   4   2   21.26    2.38
 -15   4   2   21.61    2.10
 -15  -4   2   25.59    2.42
 -15  -4   2   19.48    2.07
 -15  -4   2   19.50    2.22
 -15  -4   2   19.73    2.17
  14   4  -2   20.10    2.19
  14   4  -2   14.33    1.29
  14  -4  -2   23.47    2.42
  14  -4  -2   19.87    2.41
  14  -4  -2   21.48    2.17
 -14   4   2   19.26    1.89
 -14   4   2   25.48    2.48
 -14   4   2   23.61    2.03
 -14  -4   2   23.81    2.24
 -14  -4   2   17.62    2.94
 -14  -4   2   19.16    2.12
 -14  -4   2   20.62    2.13
  13   4  -2    4.87    1.16
  13   4  -2    4.50    0.87
  13  -4  -2    7.93    1.59
  13  -4  -2    5.54    1.46
  13  -4  -2    6.49    1.33
 -13   4   2    9.89    1.40
 -13   4   2    7.59    1.50
 -13   4   2    7.66    1.36
 -13  -4   2    6.19    1.25
 -13  -4   2    5.80    1.21
 -13  -4   2    5.32    1.35
 -13  -4   2    6.21    1.60
  12   4  -2  103.41    3.84
  12  -4  -2  104.77    3.77
  12  -4  -2   99.78    3.45
 -12   4   2  104.66    4.32
 -12   4   2  107.21    3.50
 -12  -4   2  120.27    3.93
 -12  -4   2  102.06    3.43
 -12  -4   2  108.68    3.84
  11   4  -2    1.03    0.82
  11   4  -2    1.31    0.60
  11  -4  -2    2.66    0.99
  11  -4  -2    0.49    0.91
  11  -4  -2    1.19    0.94
 -11   4   2    1.44    0.70
 -11   4   2    1.82    1.03
 -11   4   2    2.72    0.99
 -11  -4   2    1.16    0.87
 -11  -4   2    3.51    0.98
 -11  -4   2    1.42    0.90
 -11  -4   2    1.92    0.97
  10   4  -2   60.09    2.73
  10   4  -2   49.10    1.77
  10  -4  -2   58.61    2.75
  10  -4  -2   45.13    2.50
  10  -4  -2   58.23    2.63
 -10   4   2   61.09    2.46
 -10   4   2   59.16    2.83
 -10   4   2   58.71    2.57
 -10  -4   2   66.63    2.89
 -10  -4   2   55.15    2.38
 -10  -4   2   40.94    2.38
 -10  -4   2   57.49    2.72
   9   4  -2  203.17    4.55
   9   4  -2  187.14    3.11
   9  -4  -2  199.18    4.45
   9  -4  -2  142.51    3.91
   9  -4  -2  192.49    4.29
  -9   4   2  205.55    4.13
  -9   4   2  195.08    4.57
  -9   4   2  200.89    4.35
  -9  -4   2  222.54    4.75
  -9  -4   2  185.00    3.09
  -9  -4   2  185.12    3.92
  -9  -4   2  139.97    3.94
  -9  -4   2  190.62    4.54
   8   4  -2   13.31    1.47
   8   4  -2   13.57    1.05
   8  -4  -2   14.07    1.54
   8  -4  -2   12.00    1.27
   8  -4  -2    8.69    1.28
   8  -4  -2   12.22    1.50
  -8   4   2   14.52    1.20
  -8   4   2   13.39    1.57
  -8   4   2   13.30    1.49
  -8  -4   2   14.16    1.46
  -8  -4   2   11.30    0.97
  -8  -4   2   11.78    1.22
  -8  -4   2    6.72    1.15
  -8  -4   2   11.95    1.49
   7   4  -2   34.45    1.96
   7   4  -2   33.94    1.39
   7  -4  -2   33.09    1.90
   7  -4  -2   33.30    1.76
   7  -4  -2   25.60    1.78
   7  -4  -2   34.45    0.83
   7  -4  -2   29.76    1.86
  -7   4   2   10.48    0.95
  -7   4   2   31.62    1.94
  -7   4   2   20.90    0.62
  -7   4   2   32.85    1.89
  -7  -4   2   35.99    1.98
  -7  -4   2   32.69    1.36
  -7  -4   2   31.83    1.66
  -7  -4   2   24.80    1.82
  -7  -4   2   31.13    1.94
   6   4  -2   26.32    1.71
   6  -4  -2   26.83    1.68
   6  -4  -2   27.31    1.55
   6  -4  -2   17.60    1.47
   6  -4  -2   24.70    0.88
   6  -4  -2   23.22    1.69
  -6   4   2   26.01    1.73
  -6   4   2   15.43    0.84
  -6   4   2   26.64    1.69
  -6  -4   2   29.00    1.77
  -6  -4   2   28.42    1.27
  -6  -4   2   27.38    1.46
  -6  -4   2   19.60    1.61
  -6  -4   2   25.49    1.74
   5  -4  -2   49.03    2.05
   5  -4  -2   47.66    1.90
   5  -4  -2   33.96    1.73
   5  -4  -2   44.85    1.21
   5  -4  -2   48.17    2.18
  -5   4   2   48.13    2.13
  -5   4   2   22.21    0.84
  -5  -4   2   52.70    2.20
  -5  -4   2   48.55    1.57
  -5  -4   2   48.95    1.75
  -5  -4   2   37.21    1.99
  -5  -4   2   43.25    2.07
   4   4  -2  627.24    6.81
   4  -4  -2  628.78    6.47
   4  -4  -2  451.78    5.31
   4  -4  -2  560.84    4.36
   4  -4  -2  568.99    6.60
  -4   4   2  631.36    6.89
  -4   4   2  285.18    3.49
  -4  -4   2  658.36    7.01
  -4  -4   2  662.62    5.38
  -4  -4   2  615.95    5.54
  -4  -4   2  459.74    6.04
  -4  -4   2  532.75    6.50
   3   4  -2 1093.77    8.80
   3  -4  -2 1129.01    8.42
   3  -4  -2 1111.05    8.16
   3  -4  -2  833.40    6.74
   3  -4  -2  926.27    6.00
   3  -4  -2 1037.91    8.78
  -3   4   2 1027.51    9.25
  -3   4   2 1128.06    8.99
  -3  -4   2 1166.76    9.14
  -3  -4   2 1176.55    7.27
  -3  -4   2 1133.93    7.23
  -3  -4   2  855.45    7.96
  -3  -4   2  970.71    8.52
   2   4  -2  182.50    3.61
   2   4  -2  178.75    2.86
   2  -4  -2  171.21    3.29
   2  -4  -2  177.19    3.26
   2  -4  -2  131.78    2.55
   2  -4  -2  136.44    2.50
   2  -4  -2  157.49    3.49
  -2   4   2  170.16    3.04
  -2   4   2  176.39    3.57
  -2  -4   2  182.58    3.64
  -2  -4   2  180.04    2.97
  -2  -4   2  178.83    2.85
  -2  -4   2  138.56    3.19
  -2  -4   2  153.93    3.38
   1   4  -2  530.21    6.03
   1   4  -2  537.21    4.81
   1  -4  -2  543.76    5.70
   1  -4  -2  534.72    5.52
   1  -4  -2  428.90    4.17
   1  -4  -2  386.00    4.38
  -1   4   2  515.26    5.12
  -1   4   2  523.24    6.00
  -1  -4   2  548.56    6.16
  -1  -4   2  545.36    5.25
  -1  -4   2  431.13    5.40
  -1  -4   2  459.80    5.63
   0   4  -2  434.94    5.45
   0   4  -2  446.99    4.42
   0  -4  -2  451.16    5.19
   0  -4  -2  453.18    5.08
   0  -4  -2  370.18    3.52
   0  -4  -2  308.28    4.12
   0  -4  -2  399.01    5.43
   0   4   2  419.72    4.62
   0   4   2  455.84    5.60
   0  -4   2  446.32    5.56
   0  -4   2  437.75    4.88
   0  -4   2  369.25    4.88
   0  -4   2  386.22    5.94
  -1   4  -2   58.04    2.11
  -1   4  -2   55.64    1.69
  -1  -4  -2   56.94    1.98
  -1  -4  -2   57.21    1.89
  -1  -4  -2   50.46    1.21
  -1  -4  -2   36.57    1.84
   1   4   2   52.71    1.72
   1   4   2   24.86    0.83
   1   4   2   57.79    2.13
   1  -4   2   55.05    2.10
   1  -4   2   55.02    1.92
   1  -4   2   45.89    2.14
  -2   4  -2  132.17    3.11
  -2   4  -2  142.44    2.67
  -2  -4  -2  140.47    3.02
  -2  -4  -2  134.44    2.87
  -2  -4  -2  135.15    1.67
  -2  -4  -2  147.34    3.29
  -2  -4  -2   84.29    2.42
  -2  -4  -2  132.80    3.23
   2   4   2  130.27    3.00
   2   4   2  145.31    3.29
   2  -4   2  141.24    3.25
   2  -4   2  126.16    2.94
   2  -4   2  119.99    2.78
   2  -4   2  118.72    2.80
  -3   4  -2   81.38    2.54
  -3   4  -2   84.53    2.18
  -3  -4  -2   90.79    2.54
  -3  -4  -2   81.03    2.32
  -3  -4  -2   90.23    2.69
  -3  -4  -2   51.03    2.01
  -3  -4  -2   77.44    2.57
   3   4   2   83.81    2.61
   3  -4   2   85.06    2.62
   3  -4   2   80.39    2.48
   3  -4   2   77.64    2.24
   3  -4   2   75.34    2.26
  -4   4  -2  173.76    3.70
  -4   4  -2  173.17    3.20
  -4  -4  -2  178.02    3.56
  -4  -4  -2  170.97    3.38
  -4  -4  -2  188.78    3.88
  -4  -4  -2  105.31    2.94
  -4  -4  -2  169.04    3.71
   4   4   2  188.27    3.88
   4  -4   2  177.07    3.76
   4  -4   2  157.36    3.49
   4  -4   2  172.66    3.17
   4  -4   2  157.54    3.15
  -5   4  -2   71.56    2.53
  -5   4  -2   64.89    2.16
  -5  -4  -2   79.17    2.54
  -5  -4  -2   68.45    2.26
  -5  -4  -2   77.03    2.62
  -5  -4  -2   41.56    2.01
  -5  -4  -2   67.18    2.47
   5  -4   2   68.27    2.50
   5  -4   2   64.13    2.40
   5  -4   2   67.88    2.06
   5  -4   2   64.80    2.09
  -6   4  -2  195.63    4.13
  -6   4  -2  185.47    3.64
  -6  -4  -2  205.61    4.09
  -6  -4  -2  203.76    4.25
  -6  -4  -2  109.72    3.22
  -6  -4  -2  193.02    4.10
   6  -4   2  199.58    4.20
   6  -4   2  169.32    3.92
   6  -4   2  202.37    3.40
   6  -4   2  179.53    3.36
  -7   4  -2   46.27    2.23
  -7   4  -2   43.27    2.00
  -7  -4  -2   47.30    2.18
  -7  -4  -2   44.37    1.99
  -7  -4  -2   46.98    2.31
  -7  -4  -2   26.86    1.83
  -7  -4  -2   45.96    2.24
   7   4   2   28.40    1.53
   7  -4   2   42.15    2.20
   7  -4   2   36.91    2.08
   7  -4   2   41.36    1.69
   7  -4   2   40.95    1.76
  -8   4  -2    1.25    0.73
  -8   4  -2    0.38    0.67
  -8  -4  -2    1.24    0.75
  -8  -4  -2    1.22    0.56
  -8  -4  -2    0.29    0.74
  -8  -4  -2    0.24    0.67
  -8  -4  -2    0.91    0.77
   8   4   2    0.59    0.54
   8  -4   2    1.65    0.77
   8  -4   2    0.12    0.74
   8  -4   2    1.51    0.62
   8  -4   2    1.36    0.66
  -9   4  -2    3.03    0.88
  -9   4  -2    1.37    0.78
  -9  -4  -2    2.23    0.81
  -9  -4  -2    3.21    1.04
  -9  -4  -2    1.41    0.82
  -9  -4  -2    1.93    0.89
   9   4   2    2.78    0.80
   9  -4   2    3.01    0.89
   9  -4   2    2.45    0.90
   9  -4   2    2.14    0.70
 -10   4  -2    3.53    0.89
 -10   4  -2    4.65    1.07
 -10  -4  -2    4.94    1.14
 -10  -4  -2    5.84    1.26
 -10  -4  -2    2.32    0.97
 -10  -4  -2    3.65    1.06
  10   4   2    4.06    0.88
  10  -4   2    3.08    1.22
  10  -4   2    3.05    1.07
  10  -4   2    2.68    0.84
  10  -4   2    4.75    0.89
 -11   4  -2    0.93    0.76
 -11   4  -2    0.22    0.76
 -11  -4  -2    0.59    0.76
 -11  -4  -2   -0.44    0.82
 -11  -4  -2   -0.05    0.79
 -11  -4  -2   -0.15    0.73
  11   4   2    0.19    0.78
  11  -4   2    0.84    0.87
  11  -4   2   -0.67    0.82
  11  -4   2   -0.10    0.61
 -12   4  -2    0.76    0.90
 -12   4  -2   -0.12    0.57
 -12  -4  -2    1.03    0.88
 -12  -4  -2    1.70    1.02
 -12  -4  -2    2.02    0.96
  12   4   2    0.83    0.66
  12   4   2    0.86    0.33
  12   4   2    0.68    0.36
  12  -4   2   -0.59    0.77
  12  -4   2    2.06    1.13
  12  -4   2    2.04    0.71
  12  -4   2    1.02    0.74
 -13   4  -2    0.02    0.85
 -13   4  -2    0.72    1.01
 -13   4  -2    0.70    0.66
 -13  -4  -2   -0.16    0.85
 -13  -4  -2    0.16    0.97
 -13  -4  -2   -1.00    0.86
 -13  -4  -2    0.57    0.89
  13   4   2    0.66    0.77
  13   4   2   -0.18    0.33
  13  -4   2    0.95    0.93
  13  -4   2    0.00    1.02
  13  -4   2    1.64    0.71
  13  -4   2    0.70    0.74
 -14   4  -2   39.78    2.72
 -14   4  -2   36.18    2.73
 -14   4  -2   38.64    1.80
 -14  -4  -2   35.25    2.68
 -14  -4  -2   38.06    2.87
 -14  -4  -2   32.46    2.73
 -14  -4  -2   37.21    2.47
  14   4   2   31.95    2.26
  14   4   2   25.47    1.09
  14  -4   2   42.70    2.92
  14  -4   2   30.16    2.70
  14  -4   2   34.23    1.90
 -15   4  -2  113.69    4.34
 -15   4  -2  107.85    4.28
 -15   4  -2  102.36    2.71
 -15  -4  -2  113.70    4.52
 -15  -4  -2   94.36    4.15
 -15  -4  -2  112.16    3.94
  15   4   2   89.74    3.60
  15   4   2   75.91    1.85
  15  -4   2  105.48    4.30
  15  -4   2   87.03    4.14
  15  -4   2  104.79    3.04
 -16   4  -2  118.23    4.57
 -16   4  -2  106.43    4.49
 -16   4  -2   99.63    2.67
 -16  -4  -2  120.83    4.62
 -16  -4  -2  101.74    4.48
 -16  -4  -2   96.66    4.39
 -16  -4  -2  111.95    4.05
  16   4   2   95.79    5.09
  16   4   2   74.15    1.97
  16  -4   2  108.07    4.52
  16  -4   2   96.07    4.43
  16  -4   2  101.98    3.05
 -17   4  -2   97.36    4.34
 -17   4  -2   87.69    4.30
 -17   4  -2   78.08    2.41
 -17  -4  -2   87.60    4.22
 -17  -4  -2   85.78    4.33
 -17  -4  -2   79.57    4.21
 -17  -4  -2   90.91    3.74
  17   4   2   59.26    1.90
  17  -4   2   88.93    4.36
  17  -4   2   76.75    4.23
  17  -4   2   78.19    2.74
 -18   4  -2   36.31    3.03
 -18   4  -2   31.90    3.13
 -18   4  -2   31.88    1.89
 -18  -4  -2   33.31    3.06
 -18  -4  -2   31.44    3.09
 -18  -4  -2   26.76    3.01
 -18  -4  -2   34.19    2.65
  18  -4   2   33.11    3.07
  18  -4   2   31.27    3.25
  18  -4   2   31.19    1.96
 -19   4  -2   47.75    3.50
 -19   4  -2   41.08    3.59
 -19  -4  -2   42.33    3.39
 -19  -4  -2   36.13    3.31
 -19  -4  -2   32.65    3.28
 -19  -4  -2   33.92    2.70
  19  -4   2   34.89    3.28
  19  -4   2   34.61    3.62
  19  -4   2   34.40    2.67
 -20   4  -2    0.95    1.57
 -20  -4  -2   -0.41    1.23
 -20  -4  -2    2.84    1.63
 -20  -4  -2    1.61    1.66
 -20  -4  -2    0.85    1.13
  20  -4   2    0.51    1.56
  20  -4   2    0.24    1.67
 -21   4  -2    0.22    1.70
 -21  -4  -2    2.47    1.63
 -21  -4  -2    4.69    1.91
 -21  -4  -2   -0.44    1.67
 -21  -4  -2    4.22    1.36
  21  -4   2    3.63    2.10
 -22   4  -2   31.46    3.74
 -22  -4  -2   23.77    3.89
 -22  -4  -2   22.08    3.07
 -22  -4  -2   18.72    3.04
 -22  -4  -2   27.19    2.99
  22  -4   2   23.48    3.51
  21  -5  -2    3.73    3.39
  21  -5  -2    3.60    2.20
  21  -5  -2    0.34    1.45
 -21   5   2    2.08    1.82
 -21   5   2    0.63    1.27
 -21  -5   2    1.88    1.63
 -21  -5   2    3.09    1.91
 -21  -5   2   -1.59    1.37
  20  -5  -2    1.96    1.77
  20  -5  -2    1.41    1.94
  20  -5  -2    1.71    1.45
 -20   5   2    0.69    1.65
 -20   5   2    1.23    1.25
 -20  -5   2   -0.81    1.15
 -20  -5   2    2.08    1.47
 -20  -5   2    0.09    1.59
 -20  -5   2    1.78    1.53
  19  -5  -2   44.55    3.81
  19  -5  -2   42.49    4.14
  19  -5  -2   36.04    3.04
 -19   5   2   40.02    3.75
 -19   5   2   41.83    3.00
 -19  -5   2   37.67    3.28
 -19  -5   2   44.03    3.71
 -19  -5   2   38.47    3.28
  18   5  -2   49.94    3.54
  18   5  -2   43.77    2.62
  18  -5  -2   42.14    3.63
  18  -5  -2   51.07    4.00
  18  -5  -2   46.41    3.21
 -18   5   2   49.24    3.85
 -18   5   2   47.65    3.13
 -18  -5   2   50.41    3.47
 -18  -5   2   37.99    3.13
 -18  -5   2   42.30    3.43
 -18  -5   2   52.93    3.56
  17   5  -2   49.69    3.39
  17   5  -2   45.68    2.05
  17  -5  -2   48.27    3.66
  17  -5  -2   59.87    4.11
  17  -5  -2   53.98    3.27
 -17   5   2   55.18    3.85
 -17   5   2   50.51    3.11
 -17  -5   2   57.49    3.62
 -17  -5   2   52.24    3.32
 -17  -5   2   52.06    3.66
 -17  -5   2   56.94    3.62
  16   5  -2   29.43    2.75
  16   5  -2   27.11    1.62
  16  -5  -2   31.23    3.03
  16  -5  -2   29.34    3.14
  16  -5  -2   20.86    2.45
 -16   5   2   34.92    3.23
 -16   5   2   33.77    2.69
 -16  -5   2   35.96    2.97
 -16  -5   2   28.06    2.55
 -16  -5   2   25.64    2.74
 -16  -5   2   28.44    2.83
  15   5  -2   14.38    2.05
  15   5  -2   16.96    1.35
  15  -5  -2   18.11    2.31
  15  -5  -2   17.51    2.57
  15  -5  -2   19.24    2.29
 -15   5   2   20.60    2.57
 -15   5   2   18.67    2.24
 -15  -5   2   22.92    2.42
 -15  -5   2   17.60    2.14
 -15  -5   2   17.76    2.37
 -15  -5   2   21.31    2.43
  14   5  -2    2.88    1.27
  14   5  -2   -0.15    0.53
  14  -5  -2    0.33    1.11
  14  -5  -2    0.08    1.26
  14  -5  -2    1.20    1.17
 -14   5   2    0.52    0.83
 -14   5   2   -0.05    1.14
 -14   5   2    0.59    0.98
 -14  -5   2   -0.66    0.80
 -14  -5   2    0.09    0.91
 -14  -5   2    1.81    1.29
 -14  -5   2    0.96    1.08
  13   5  -2    5.65    1.41
  13  -5  -2    4.64    1.52
  13  -5  -2    5.31    1.59
  13  -5  -2    3.78    1.42
 -13   5   2    6.89    1.61
 -13   5   2    7.43    1.70
 -13  -5   2    7.83    1.44
 -13  -5   2    3.21    1.32
 -13  -5   2    7.42    1.61
  12   5  -2    2.73    0.66
  12  -5  -2    4.95    1.37
  12  -5  -2    5.05    1.50
  12  -5  -2    3.53    1.23
 -12   5   2    3.77    0.97
 -12   5   2    5.20    1.48
 -12   5   2    3.64    1.18
 -12  -5   2    3.03    1.14
 -12  -5   2    3.72    1.12
 -12  -5   2    2.82    1.20
 -12  -5   2    3.76    1.32
  11   5  -2   10.94    1.72
  11   5  -2    8.23    0.96
  11  -5  -2   11.71    1.79
  11  -5  -2    6.39    1.49
  11  -5  -2    9.47    1.62
 -11   5   2   13.18    1.54
 -11   5   2    9.92    1.68
 -11   5   2    7.73    1.42
 -11  -5   2   14.73    1.91
 -11  -5   2   11.52    1.51
 -11  -5   2    7.29    1.49
 -11  -5   2   10.32    1.72
  10   5  -2   33.56    2.34
  10   5  -2   30.32    1.44
  10  -5  -2   34.87    2.45
  10  -5  -2   26.98    2.31
  10  -5  -2   34.17    2.39
 -10   5   2   35.49    2.10
 -10   5   2   33.86    2.43
 -10  -5   2   41.44    2.55
 -10  -5   2   31.22    2.07
 -10  -5   2   25.70    2.21
   9   5  -2   13.88    1.72
   9   5  -2   11.90    1.05
   9  -5  -2   13.55    1.80
   9  -5  -2    9.42    1.49
   9  -5  -2   13.24    1.71
  -9   5   2   16.56    1.49
  -9   5   2   15.34    1.88
  -9  -5   2   14.70    1.77
  -9  -5   2   11.95    1.04
  -9  -5   2   12.73    1.48
  -9  -5   2   17.29    1.97
   8   5  -2   63.14    2.79
   8   5  -2   59.63    1.82
   8  -5  -2   65.83    2.90
   8  -5  -2   60.98    2.64
   8  -5  -2   51.68    2.59
   8  -5  -2   66.65    1.31
   8  -5  -2   58.54    2.79
  -8   5   2   38.51    1.92
  -8   5   2   62.67    2.89
  -8  -5   2   63.37    2.89
  -8  -5   2   62.95    1.86
  -8  -5   2   60.39    2.46
  -8  -5   2   46.38    2.58
  -8  -5   2   55.48    2.80
   7   5  -2  305.22    5.64
   7  -5  -2  306.44    5.57
   7  -5  -2  294.46    5.25
   7  -5  -2  235.00    4.86
   7  -5  -2  314.29    3.12
   7  -5  -2  297.17    5.59
  -7   5   2  308.12    5.77
  -7   5   2  176.76    2.28
  -7  -5   2  333.20    5.97
  -7  -5   2  308.75    3.88
  -7  -5   2  307.20    4.92
  -7  -5   2  219.16    5.05
  -7  -5   2  286.98    5.75
   6   5  -2  105.41    3.35
   6  -5  -2  104.37    3.30
   6  -5  -2   97.81    3.02
   6  -5  -2   75.88    2.75
   6  -5  -2   98.30    2.00
   6  -5  -2   93.73    3.21
  -6   5   2   96.94    3.32
  -6  -5   2  105.00    2.34
  -6  -5   2   95.40    2.74
  -6  -5   2   75.32    3.08
  -6  -5   2   91.67    3.29
   5   5  -2  272.82    5.12
   5  -5  -2  285.05    5.10
   5  -5  -2  283.82    5.01
   5  -5  -2  208.73    4.17
   5  -5  -2  265.71    3.41
   5  -5  -2  256.89    5.07
  -5   5   2  285.74    5.29
  -5  -5   2  296.33    5.50
  -5  -5   2  298.45    3.89
  -5  -5   2  287.58    4.44
  -5  -5   2  207.30    4.67
  -5  -5   2  261.17    5.26
   4   5  -2   69.76    2.70
   4  -5  -2   71.38    2.65
   4  -5  -2   64.91    2.86
   4  -5  -2   55.36    2.17
   4  -5  -2   61.20    1.84
   4  -5  -2   59.07    2.64
  -4  -5   2   73.20    2.78
  -4  -5   2   73.43    2.06
  -4  -5   2   66.51    2.89
  -4  -5   2   50.65    2.47
  -4  -5   2   63.25    2.69
   3   5  -2   17.07    1.58
   3   5  -2   15.02    1.26
   3  -5  -2   13.51    1.47
   3  -5  -2   15.09    1.36
   3  -5  -2   12.39    1.38
   3  -5  -2   13.08    1.11
   3  -5  -2   13.16    1.51
  -3   5   2   16.57    1.58
  -3  -5   2   15.50    1.57
  -3  -5   2   15.29    1.20
  -3  -5   2   17.42    1.29
  -3  -5   2   10.86    1.43
  -3  -5   2   15.13    1.55
   2   5  -2   25.85    1.77
   2   5  -2   27.18    1.50
   2  -5  -2   28.08    1.80
   2  -5  -2   25.20    1.57
   2  -5  -2   23.49    1.35
   2  -5  -2   22.14    1.51
   2  -5  -2   25.74    1.90
  -2   5   2   27.09    1.89
  -2  -5   2   26.64    1.84
  -2  -5   2   26.77    1.46
  -2  -5   2   25.05    1.45
  -2  -5   2   20.45    1.62
  -2  -5   2   23.98    1.79
   1   5  -2  112.56    3.23
   1   5  -2  114.76    2.69
   1  -5  -2  113.15    3.11
   1  -5  -2  110.31    2.95
   1  -5  -2   94.67    2.26
   1  -5  -2   85.13    2.46
  -1   5   2  115.71    3.63
  -1   5   2  111.93    3.26
  -1  -5   2  110.89    3.26
  -1  -5   2  111.92    2.73
  -1  -5   2  114.21    2.66
  -1  -5   2   92.48    2.91
  -1  -5   2   98.57    3.11
   0   5  -2  413.53    5.98
   0   5  -2  424.52    5.00
   0  -5  -2  429.56    5.85
   0  -5  -2  405.18    5.51
   0  -5  -2  389.45    4.09
   0  -5  -2  315.65    4.73
   0  -5  -2  387.16    6.07
   0   5   2  421.10    6.34
   0   5   2  440.13    6.17
   0  -5   2  423.45    6.14
   0  -5   2  422.49    5.37
   0  -5   2  360.86    5.42
   0  -5   2  363.18    5.63
  -1   5  -2  379.60    5.75
  -1   5  -2  390.57    4.86
  -1  -5  -2  392.80    5.63
  -1  -5  -2  371.85    5.32
  -1  -5  -2  364.88    3.59
  -1  -5  -2  269.35    4.56
  -1  -5  -2  359.22    5.88
   1   5   2  370.64    7.85
   1   5   2  391.44    5.84
   1  -5   2  398.70    5.99
   1  -5   2  376.57    5.19
   1  -5   2  333.61    5.12
   1  -5   2  336.08    5.36
  -2   5  -2  272.79    4.94
  -2   5  -2  284.45    4.33
  -2  -5  -2  304.99    5.03
  -2  -5  -2  279.24    4.66
  -2  -5  -2  293.92    2.81
  -2  -5  -2  308.06    5.23
  -2  -5  -2  202.03    4.12
  -2  -5  -2  275.02    5.20
   2   5   2  144.77    1.93
   2   5   2  291.82    5.11
   2  -5   2  285.95    5.13
   2  -5   2  280.51    4.67
   2  -5   2  260.15    4.45
   2  -5   2  259.19    4.69
  -3   5  -2  132.66    3.57
  -3   5  -2  127.59    3.04
  -3  -5  -2  130.18    3.43
  -3  -5  -2  122.19    3.21
  -3  -5  -2  127.97    3.49
  -3  -5  -2   83.96    2.85
   3   5   2   79.80    1.16
   3   5   2  132.75    3.59
   3  -5   2  127.92    3.56
   3  -5   2  118.71    3.22
   3  -5   2  118.02    3.02
   3  -5   2  113.27    3.17
  -4   5  -2   84.65    2.96
  -4   5  -2   81.22    2.53
  -4  -5  -2   88.40    2.94
  -4  -5  -2   84.25    3.22
  -4  -5  -2   83.42    2.93
  -4  -5  -2   48.73    2.35
  -4  -5  -2   74.31    2.91
   4   5   2   85.59    2.99
   4  -5   2   82.08    2.99
   4  -5   2   74.37    2.73
   4  -5   2   78.47    2.49
   4  -5   2   71.25    2.57
  -5   5  -2    4.88    0.95
  -5   5  -2    6.71    1.07
  -5  -5  -2    5.96    1.09
  -5  -5  -2    7.55    1.06
  -5  -5  -2    5.52    1.12
  -5  -5  -2    4.28    1.08
  -5  -5  -2    5.27    1.12
   5  -5   2    5.64    1.11
   5  -5   2    7.58    1.05
   5  -5   2    5.98    1.05
  -6   5  -2   20.90    1.81
  -6   5  -2   20.61    1.66
  -6  -5  -2   21.35    1.81
  -6  -5  -2   17.10    1.51
  -6  -5  -2   19.75    1.77
  -6  -5  -2   14.25    1.61
  -6  -5  -2   19.30    1.87
   6   5   2    1.22    0.45
   6  -5   2   19.38    1.86
   6  -5   2   17.71    1.71
   6  -5   2   16.80    1.39
   6  -5   2   18.63    1.57
  -7   5  -2   26.17    2.03
  -7   5  -2   24.84    1.82
  -7  -5  -2   34.14    2.17
  -7  -5  -2   28.80    1.82
  -7  -5  -2   29.19    2.13
  -7  -5  -2   16.86    1.76
  -7  -5  -2   31.05    2.16
   7   5   2   13.07    1.20
   7  -5   2   27.28    2.13
   7  -5   2   23.98    1.95
   7  -5   2   26.93    1.61
   7  -5   2   25.71    1.74
  -8   5  -2   36.61    2.32
  -8   5  -2   33.74    2.11
  -8  -5  -2   38.00    2.34
  -8  -5  -2   38.28    2.39
  -8  -5  -2   22.83    2.04
  -8  -5  -2   38.65    2.45
   8   5   2   27.64    1.74
   8  -5   2   35.95    2.40
   8  -5   2   33.32    2.31
   8  -5   2   34.96    1.75
   8  -5   2   28.54    1.83
  -9   5  -2   12.16    1.62
  -9   5  -2   13.49    1.63
  -9  -5  -2   16.86    1.84
  -9  -5  -2   16.07    1.87
  -9  -5  -2    6.60    1.33
  -9  -5  -2   13.88    1.79
   9   5   2   13.02    1.43
   9  -5   2   11.87    1.64
   9  -5   2   10.22    1.63
   9  -5   2   14.04    1.31
   9  -5   2   12.44    1.45
 -10   5  -2    0.73    0.82
 -10   5  -2    0.27    0.89
 -10  -5  -2   -0.21    0.77
 -10  -5  -2    0.67    1.02
 -10  -5  -2   -0.29    0.88
 -10  -5  -2   -0.91    0.80
  10   5   2   -0.42    0.59
  10  -5   2    0.02    0.82
  10  -5   2   -0.33    0.89
  10  -5   2    2.12    0.75
  10  -5   2    0.12    0.74
 -11   5  -2    0.10    0.86
 -11   5  -2   -0.98    0.82
 -11  -5  -2    1.43    0.97
 -11  -5  -2    0.10    0.94
 -11  -5  -2   -0.10    0.91
 -11  -5  -2   -0.02    1.59
  11   5   2   -0.48    0.58
  11  -5   2    1.15    1.05
  11  -5   2   -0.14    1.06
  11  -5   2    0.63    0.65
  11  -5   2    1.06    0.75
 -12   5  -2   43.63    2.85
 -12   5  -2   43.74    2.77
 -12  -5  -2   47.60    2.92
 -12  -5  -2   48.25    3.07
 -12  -5  -2   30.86    2.63
 -12  -5  -2   44.79    2.80
  12  -5   2   43.11    2.95
  12  -5   2   32.54    2.73
  12  -5   2   45.50    1.94
  12  -5   2   39.30    2.16
 -13   5  -2   25.45    2.38
 -13   5  -2   25.43    2.42
 -13   5  -2   26.33    1.57
 -13  -5  -2   24.51    2.92
 -13  -5  -2   28.18    2.69
 -13  -5  -2   18.99    2.35
 -13  -5  -2   26.62    2.45
  13   5   2   24.84    2.11
  13  -5   2   28.14    2.66
  13  -5   2   21.27    2.61
  13  -5   2   23.25    1.55
  13  -5   2   25.61    1.85
 -14   5  -2   32.27    2.70
 -14   5  -2   29.38    2.64
 -14   5  -2   32.03    1.63
 -14  -5  -2   30.70    2.68
 -14  -5  -2   29.75    2.77
 -14  -5  -2   25.31    2.75
 -14  -5  -2   31.74    2.61
  14   5   2   28.34    4.08
  14  -5   2   35.19    2.93
  14  -5   2   23.11    2.77
  14  -5   2   29.49    1.64
  14  -5   2   28.02    1.95
 -15   5  -2   15.52    2.06
 -15   5  -2   15.02    2.23
 -15   5  -2   15.24    1.24
 -15  -5  -2   22.13    2.50
 -15  -5  -2   13.94    2.18
 -15  -5  -2   15.69    2.38
 -15  -5  -2   18.26    2.25
  15  -5   2   12.95    2.22
  15  -5   2   11.55    2.15
  15  -5   2   14.01    1.63
 -16   5  -2    0.58    1.12
 -16   5  -2    0.22    1.12
 -16   5  -2    1.86    0.66
 -16  -5  -2    2.33    1.32
 -16  -5  -2    0.50    1.30
 -16  -5  -2    1.46    1.45
 -16  -5  -2    0.23    1.14
  16  -5   2    0.36    1.35
  16  -5   2    2.44    1.52
  16  -5   2    1.12    0.89
 -17   5  -2    9.54    1.82
 -17   5  -2    5.10    1.69
 -17  -5  -2    8.84    1.72
 -17  -5  -2    6.81    1.86
 -17  -5  -2    5.96    1.93
 -17  -5  -2    8.07    1.74
  17  -5   2    7.19    1.82
  17  -5   2    6.68    2.08
  17  -5   2    8.53    1.28
 -18   5  -2   34.18    3.26
 -18  -5  -2   38.82    3.35
 -18  -5  -2   37.40    3.46
 -18  -5  -2   30.78    3.32
 -18  -5  -2   31.15    2.77
  18  -5   2   35.28    3.32
  18  -5   2   29.10    3.38
  18  -5   2   32.41    2.09
 -19   5  -2   38.84    3.53
 -19  -5  -2   48.12    3.74
 -19  -5  -2   47.05    3.81
 -19  -5  -2   39.86    3.62
 -19  -5  -2   41.52    3.16
  19  -5   2   41.21    3.55
  19  -5   2   41.05    3.80
 -20   5  -2   61.01    4.33
 -20  -5  -2   60.61    4.19
 -20  -5  -2   45.51    3.92
 -20  -5  -2   57.83    4.38
 -20  -5  -2   50.36    3.56
  20  -5   2   52.22    4.34
 -21   5  -2   57.25    4.46
 -21  -5  -2   68.39    4.51
 -21  -5  -2   50.64    4.22
 -21  -5  -2   58.38    4.40
 -21  -5  -2   56.06    3.47
  21  -5   2   55.37    4.61
  20  -6  -2   19.01    3.14
  20  -6  -2   26.97    3.66
 -20   6   2   24.51    3.32
 -20  -6   2   19.89    2.63
 -20  -6   2   22.00    3.24
 -20  -6   2   23.01    3.00
  19  -6  -2    8.24    2.70
  19  -6  -2    5.09    2.35
  19  -6  -2    7.73    1.91
 -19   6   2    5.35    2.11
 -19  -6   2    7.16    1.91
 -19  -6   2    7.16    1.80
 -19  -6   2    9.89    2.56
 -19  -6   2    7.01    1.96
  18  -6  -2    5.35    1.98
  18  -6  -2    3.60    2.11
  18  -6  -2    4.71    1.77
 -18   6   2    4.65    1.95
 -18  -6   2    4.01    1.55
 -18  -6   2    3.16    1.80
 -18  -6   2    0.66    1.45
  17  -6  -2    2.04    1.45
  17  -6  -2    2.81    1.79
  17  -6  -2    1.50    1.47
 -17   6   2   -0.25    1.51
 -17  -6   2   -2.15    0.97
 -17  -6   2    0.97    1.09
 -17  -6   2    0.67    1.62
 -17  -6   2    0.27    1.43
  16   6  -2    0.54    1.38
  16  -6  -2    3.13    1.53
  16  -6  -2   -0.41    1.73
  16  -6  -2    0.92    1.32
 -16  -6   2    1.48    1.33
 -16  -6   2    1.34    1.14
 -16  -6   2    2.40    1.75
 -16  -6   2    0.81    1.40
  15   6  -2    0.93    1.12
  15  -6  -2    1.30    1.43
  15  -6  -2    0.63    1.44
  15  -6  -2    1.40    1.41
 -15   6   2    1.11    1.45
 -15  -6   2    1.55    1.16
 -15  -6   2    2.85    1.22
 -15  -6   2    3.38    1.77
 -15  -6   2    4.51    1.55
  14   6  -2   13.91    2.01
  14   6  -2    7.77    0.91
  14  -6  -2   11.30    2.04
  14  -6  -2   11.17    2.06
  14  -6  -2   12.43    2.00
 -14   6   2   10.77    2.07
 -14  -6   2   16.30    2.24
 -14  -6   2   13.68    1.91
 -14  -6   2   10.45    2.08
 -14  -6   2   11.73    2.08
  13   6  -2   -0.40    0.89
  13   6  -2   -0.69    0.44
  13  -6  -2    0.04    1.14
  13  -6  -2   -0.42    1.23
  13  -6  -2    0.27    1.17
 -13   6   2   -0.53    1.12
 -13  -6   2   -0.04    0.97
 -13  -6   2    0.70    0.99
 -13  -6   2   -0.64    1.08
 -13  -6   2   -0.32    1.15
  12   6  -2   12.76    1.84
  12   6  -2    9.57    0.93
  12  -6  -2   16.55    2.21
  12  -6  -2   12.30    1.99
  12  -6  -2   13.46    1.98
 -12   6   2   17.63    2.30
 -12  -6   2   12.75    1.77
 -12  -6   2   13.01    1.81
 -12  -6   2    9.05    1.85
 -12  -6   2   15.05    2.19
  11   6  -2   16.56    2.45
  11   6  -2   15.85    1.09
  11  -6  -2   16.02    2.08
  11  -6  -2   14.61    2.07
  11  -6  -2   16.66    2.14
 -11   6   2   18.55    1.82
 -11   6   2   19.57    2.31
 -11  -6   2   19.38    2.23
 -11  -6   2   14.33    1.79
 -11  -6   2   13.35    2.03
 -11  -6   2   22.89    2.54
  10   6  -2   15.27    2.04
  10   6  -2   12.80    1.05
  10  -6  -2   12.01    1.88
  10  -6  -2   11.34    1.83
 -10   6   2   18.36    1.71
 -10   6   2   13.09    1.94
 -10  -6   2   13.50    1.83
 -10  -6   2   14.18    1.74
 -10  -6   2    9.19    1.77
 -10  -6   2   11.07    1.82
   9   6  -2   24.64    2.25
   9   6  -2   21.83    1.25
   9  -6  -2   18.83    2.24
   9  -6  -2   18.41    2.49
   9  -6  -2   22.41    0.90
  -9   6   2   14.76    1.53
  -9   6   2   24.35    2.38
  -9  -6   2   29.14    2.37
  -9  -6   2   22.89    1.28
  -9  -6   2   23.63    1.98
  -9  -6   2   17.47    2.17
  -9  -6   2   25.62    2.47
   8   6  -2   17.34    2.00
   8   6  -2   17.06    1.22
   8  -6  -2   21.70    2.24
   8  -6  -2   16.61    1.99
   8  -6  -2   20.13    1.06
   8  -6  -2   16.56    2.03
  -8   6   2    3.11    0.68
  -8   6   2   21.67    3.62
  -8  -6   2   20.42    2.11
  -8  -6   2   19.27    1.22
  -8  -6   2   20.00    1.82
  -8  -6   2   12.93    1.93
  -8  -6   2   17.53    2.14
   7   6  -2   18.82    1.97
   7  -6  -2   16.96    2.02
   7  -6  -2   17.27    1.80
   7  -6  -2   19.49    1.19
   7  -6  -2   19.24    2.10
  -7   6   2   20.74    2.17
  -7  -6   2   23.06    2.12
  -7  -6   2   20.64    1.29
  -7  -6   2   19.22    1.72
  -7  -6   2   18.36    2.17
  -7  -6   2   20.53    2.23
   6   6  -2   12.11    1.68
   6  -6  -2   10.96    1.55
   6  -6  -2    8.53    1.63
   6  -6  -2    9.32    1.42
   6  -6  -2   10.27    1.12
   6  -6  -2    9.41    1.57
  -6   6   2   11.62    1.68
  -6  -6   2    8.33    1.36
  -6  -6   2    9.92    1.09
  -6  -6   2   11.42    1.41
  -6  -6   2    7.75    1.59
   5   6  -2   89.08    3.36
   5  -6  -2   91.04    3.42
   5  -6  -2   84.82    3.07
   5  -6  -2   77.78    2.92
   5  -6  -2   93.78    2.80
   5  -6  -2   86.51    3.45
  -5   6   2   93.03    3.50
  -5  -6   2   93.30    3.53
  -5  -6   2   92.58    2.41
  -5  -6   2   91.47    2.91
  -5  -6   2   71.70    3.22
  -5  -6   2   79.53    3.40
   4   6  -2   17.64    1.84
   4  -6  -2   15.74    1.87
   4  -6  -2   14.89    1.50
   4  -6  -2   12.32    1.45
   4  -6  -2   14.64    1.31
   4  -6  -2   13.17    1.75
  -4   6   2   15.62    1.91
  -4  -6   2   18.43    1.93
  -4  -6   2   17.51    1.35
  -4  -6   2   15.65    1.50
  -4  -6   2   12.51    1.71
  -4  -6   2   12.51    1.76
   3   6  -2   88.29    3.27
   3   6  -2   87.31    2.77
   3  -6  -2   92.00    3.33
   3  -6  -2   89.12    3.06
   3  -6  -2   78.75    2.62
   3  -6  -2   75.59    2.46
   3  -6  -2   82.04    3.41
  -3   6   2   99.98    3.54
  -3  -6   2  101.85    3.61
  -3  -6   2   92.65    3.02
  -3  -6   2   90.63    2.80
  -3  -6   2   77.73    3.15
  -3  -6   2   79.68    3.31
   2   6  -2  143.44    4.04
   2   6  -2  153.32    3.51
   2  -6  -2  156.54    4.15
   2  -6  -2  141.85    3.75
   2  -6  -2  130.23    3.09
   2  -6  -2  126.65    3.20
   2  -6  -2  141.26    4.23
  -2   6   2  155.50    4.22
  -2  -6   2  156.70    4.32
  -2  -6   2  150.19    3.30
  -2  -6   2  152.03    3.48
  -2  -6   2  124.84    3.84
  -2  -6   2  132.19    4.02
   1   6  -2  104.98    3.47
   1   6  -2  108.80    3.00
   1  -6  -2  104.16    3.46
   1  -6  -2  101.07    3.19
   1  -6  -2   96.84    2.55
   1  -6  -2   88.91    2.85
   1  -6  -2   97.05    3.58
  -1   6   2   93.70    4.31
  -1   6   2  109.13    3.59
  -1  -6   2  108.37    3.62
  -1  -6   2  108.77    2.96
  -1  -6   2  111.02    2.99
  -1  -6   2   93.69    3.26
  -1  -6   2   90.50    3.36
   0   6  -2   29.02    2.06
   0   6  -2   26.80    1.75
   0  -6  -2   29.28    2.08
   0  -6  -2   28.05    1.85
   0  -6  -2   26.87    1.41
   0  -6  -2   22.45    1.71
   0  -6  -2   29.96    2.26
   0   6   2   29.54    2.17
   0  -6   2   29.76    2.19
   0  -6   2   27.68    1.79
   0  -6   2   24.80    1.96
   0  -6   2   26.41    2.08
  -1   6  -2    1.02    0.84
  -1   6  -2    0.83    0.78
  -1  -6  -2    0.59    0.84
  -1  -6  -2    1.46    0.71
  -1  -6  -2    1.14    0.52
  -1  -6  -2    0.89    0.90
  -1  -6  -2    0.99    0.79
  -1  -6  -2    0.72    0.92
   1   6   2    0.68    0.89
   1  -6   2    0.26    0.82
   1  -6   2    0.95    0.81
   1  -6   2    1.24    0.86
   1  -6   2    0.49    0.83
  -2   6  -2   15.32    1.68
  -2   6  -2   15.28    1.52
  -2  -6  -2   15.09    1.74
  -2  -6  -2   17.34    1.60
  -2  -6  -2   15.55    0.92
  -2  -6  -2   17.88    1.88
  -2  -6  -2   12.05    1.50
  -2  -6  -2   13.47    1.75
   2   6   2   16.21    1.88
   2  -6   2   12.22    1.51
   2  -6   2   14.80    1.60
   2  -6   2   14.23    1.59
   2  -6   2   14.16    1.69
  -3   6  -2    1.69    0.83
  -3   6  -2    2.12    0.87
  -3  -6  -2    3.43    1.05
  -3  -6  -2    1.45    0.70
  -3  -6  -2    1.56    0.38
  -3  -6  -2    2.24    1.07
  -3  -6  -2    1.21    0.89
  -3  -6  -2    1.45    1.03
   3   6   2    1.46    0.32
   3   6   2    1.45    1.00
   3  -6   2    2.10    1.03
   3  -6   2    1.15    0.87
   3  -6   2    3.45    0.98
   3  -6   2    1.80    0.97
  -4   6  -2   45.82    2.52
  -4   6  -2   50.16    2.34
  -4  -6  -2   56.38    2.75
  -4  -6  -2   49.30    2.34
  -4  -6  -2   51.95    2.67
  -4  -6  -2   38.25    2.38
  -4  -6  -2   45.03    2.71
   4   6   2   53.15    2.77
   4  -6   2   50.33    2.77
   4  -6   2   51.22    2.60
   4  -6   2   48.41    2.30
   4  -6   2   45.37    2.50
  -5   6  -2   62.81    2.62
  -5  -6  -2   65.19    2.95
  -5  -6  -2   56.04    2.60
  -5  -6  -2   59.96    2.91
  -5  -6  -2   39.91    2.47
  -5  -6  -2   56.72    2.96
   5  -6   2   59.77    3.01
   5  -6   2   53.28    2.69
   5  -6   2   60.31    2.46
   5  -6   2   54.26    2.63
  -6   6  -2   17.03    1.88
  -6   6  -2   15.90    1.70
  -6  -6  -2   16.88    1.93
  -6  -6  -2   15.90    1.97
  -6  -6  -2   10.39    1.81
   6  -6   2   16.45    1.98
   6  -6   2   11.32    1.67
   6  -6   2   16.75    1.61
   6  -6   2   11.94    1.57
  -7   6  -2   17.10    2.02
  -7   6  -2   13.74    1.64
  -7  -6  -2   16.95    1.96
  -7  -6  -2   19.37    2.10
  -7  -6  -2   12.53    1.76
  -7  -6  -2   13.80    1.90
   7   6   2    3.14    0.70
   7  -6   2   15.37    1.88
   7  -6   2   13.41    1.84
   7  -6   2   14.89    1.53
   7  -6   2   12.37    1.61
  -8   6  -2    7.23    1.31
  -8   6  -2    8.72    1.47
  -8  -6  -2   11.99    1.81
  -8  -6  -2    5.76    1.42
  -8  -6  -2    4.90    1.40
   8   6   2    3.28    0.91
   8  -6   2    8.05    1.48
   8  -6   2    7.86    1.60
   8  -6   2    9.45    1.24
   8  -6   2    6.93    1.34
  -9   6  -2    0.60    0.93
  -9   6  -2    2.90    1.14
  -9  -6  -2    2.11    1.08
  -9  -6  -2    2.95    1.25
  -9  -6  -2    1.04    1.06
  -9  -6  -2    2.00    1.22
   9   6   2    2.30    0.86
   9  -6   2    1.45    1.15
   9  -6   2    2.00    1.16
   9  -6   2    3.27    0.97
   9  -6   2    1.52    0.99
 -10   6  -2   21.16    2.24
 -10  -6  -2   22.40    2.32
 -10  -6  -2   21.06    2.42
 -10  -6  -2   13.67    2.10
 -10  -6  -2   21.45    2.35
  10   6   2   19.74    1.83
  10  -6   2   22.46    2.49
  10  -6   2   16.68    2.14
  10  -6   2   18.16    1.53
  10  -6   2   17.03    1.85
 -11   6  -2    9.80    1.68
 -11  -6  -2    7.39    1.58
 -11  -6  -2    9.50    1.80
 -11  -6  -2    3.88    1.45
 -11  -6  -2   10.06    1.79
  11   6   2    7.43    1.56
  11  -6   2    7.91    1.64
  11  -6   2    5.87    1.62
  11  -6   2    7.43    1.12
  11  -6   2    6.78    1.31
 -12   6  -2    0.69    1.00
 -12   6  -2    0.06    1.07
 -12  -6  -2    0.65    1.14
 -12  -6  -2   -1.72    0.97
 -12  -6  -2   -0.33    1.08
 -12  -6  -2    0.42    1.20
  12  -6   2   -0.58    1.12
  12  -6   2   -1.15    1.16
  12  -6   2   -0.24    0.71
  12  -6   2    0.12    0.87
 -13   6  -2   10.48    1.82
 -13   6  -2   10.58    1.88
 -13   6  -2   10.12    1.15
 -13  -6  -2    8.58    1.68
 -13  -6  -2   10.40    1.93
 -13  -6  -2    6.02    1.74
 -13  -6  -2   12.08    1.99
  13  -6   2    9.37    1.96
  13  -6   2    7.58    1.83
  13  -6   2   11.14    1.25
  13  -6   2    7.50    1.44
 -14   6  -2   22.09    2.51
 -14   6  -2   22.71    2.60
 -14   6  -2   20.72    1.39
 -14  -6  -2   22.37    2.62
 -14  -6  -2   19.00    2.49
 -14  -6  -2   16.94    2.49
 -14  -6  -2   20.98    2.55
  14  -6   2   21.88    2.69
  14  -6   2   14.70    2.37
  14  -6   2   17.44    1.82
  14  -6   2   18.82    1.99
 -15   6  -2    0.36    1.17
 -15   6  -2    1.60    1.31
 -15  -6  -2    1.53    1.21
 -15  -6  -2    1.80    1.45
 -15  -6  -2    2.36    1.58
 -15  -6  -2    1.49    1.35
  15  -6   2    3.32    2.35
  15  -6   2    0.22    0.97
 -16   6  -2    3.21    1.61
 -16  -6  -2    3.85    1.58
 -16  -6  -2    5.08    1.87
 -16  -6  -2    4.94    1.68
  16  -6   2    9.15    1.88
  16  -6   2    4.06    1.87
  16  -6   2    3.04    1.29
 -17   6  -2   26.51    3.05
 -17  -6  -2   29.24    3.21
 -17  -6  -2   26.32    3.14
 -17  -6  -2   18.30    2.77
 -17  -6  -2   19.90    2.91
  17  -6   2   16.70    2.37
  17  -6   2   19.34    2.90
  17  -6   2   23.23    2.64
 -18   6  -2   12.08    2.29
 -18  -6  -2   14.46    2.27
 -18  -6  -2   11.90    2.37
 -18  -6  -2   18.03    2.89
 -18  -6  -2   12.26    2.16
  18  -6   2   13.09    2.38
  18  -6   2   13.98    2.75
 -19   6  -2    0.05    1.57
 -19  -6  -2    0.93    1.50
 -19  -6  -2    0.23    1.56
 -19  -6  -2    3.78    2.05
 -19  -6  -2    1.60    1.43
  19  -6   2    1.30    1.80
  18  -7  -2    1.14    1.71
  18  -7  -2    3.78    2.18
  18  -7  -2    3.46    1.74
 -18   7   2    3.25    2.00
 -18  -7   2    2.75    1.70
 -18  -7   2    4.06    1.57
 -18  -7   2   -0.22    1.84
 -18  -7   2    3.14    1.84
  17  -7  -2    0.97    2.27
  17  -7  -2    4.48    2.21
  17  -7  -2    3.68    1.93
 -17   7   2    8.87    2.27
 -17  -7   2    2.65    1.51
 -17  -7   2    4.53    1.60
 -17  -7   2    1.26    1.90
 -17  -7   2    3.87    1.82
  16  -7  -2    1.15    1.60
  16  -7  -2    1.31    1.76
  16  -7  -2    1.61    1.53
 -16   7   2    1.53    1.67
 -16  -7   2    1.72    1.23
 -16  -7   2    1.51    1.34
 -16  -7   2   -0.15    1.63
 -16  -7   2    2.70    1.74
  15  -7  -2    1.02    1.35
  15  -7  -2   -0.39    1.58
  15  -7  -2    1.59    1.36
 -15   7   2   -0.40    1.47
 -15  -7   2    0.63    1.29
 -15  -7   2    0.30    1.22
 -15  -7   2    2.11    1.69
 -15  -7   2    0.30    1.42
  14  -7  -2    3.58    1.65
  14  -7  -2    2.55    1.50
 -14   7   2    3.74    2.28
 -14  -7   2    3.50    1.48
 -14  -7   2    2.63    1.28
 -14  -7   2    2.27    1.67
 -14  -7   2    2.05    1.56
  13   7  -2    7.14    2.16
  13  -7  -2   15.88    2.39
  13  -7  -2   12.82    2.33
  13  -7  -2   14.63    2.29
 -13   7   2   17.46    2.54
 -13  -7   2   19.64    2.51
 -13  -7   2   14.98    2.03
 -13  -7   2   11.68    2.29
 -13  -7   2   12.86    2.28
  12   7  -2   -0.67    0.91
  12  -7  -2   -0.62    1.19
  12  -7  -2   -1.43    1.22
  12  -7  -2   -1.12    1.14
 -12   7   2   -0.82    1.24
 -12  -7   2    0.33    1.17
 -12  -7   2    0.40    0.99
 -12  -7   2   -1.19    1.24
 -12  -7   2    1.33    1.30
  11   7  -2   -0.66    1.06
  11  -7  -2    0.68    1.34
  11  -7  -2   -1.59    1.07
  11  -7  -2    0.16    1.27
 -11   7   2   -0.92    1.18
 -11  -7   2    1.02    0.98
 -11  -7   2    1.55    1.01
 -11  -7   2    0.06    1.31
 -11  -7   2   -1.19    1.14
  10   7  -2   24.79    2.83
  10   7  -2   18.96    1.05
  10  -7  -2   28.05    2.85
  10  -7  -2   19.79    2.39
  10  -7  -2   24.09    2.64
 -10   7   2   23.43    2.70
 -10  -7   2   21.44    2.49
 -10  -7   2   24.68    2.17
 -10  -7   2   16.64    2.36
 -10  -7   2   20.45    2.54
   9   7  -2   24.78    2.43
   9   7  -2   22.63    1.19
   9  -7  -2   28.28    2.79
   9  -7  -2   21.96    2.46
   9  -7  -2   31.11    1.27
   9  -7  -2   26.81    2.69
  -9   7   2   29.45    2.81
  -9  -7   2   26.32    2.64
  -9  -7   2   23.89    1.25
  -9  -7   2   18.62    2.00
  -9  -7   2   20.98    2.53
  -9  -7   2   23.95    2.63
   8   7  -2    3.04    1.22
   8   7  -2    4.92    0.78
   8  -7  -2    3.74    1.36
   8  -7  -2    3.50    1.32
   8  -7  -2    5.52    0.83
   8  -7  -2    5.16    1.62
  -8   7   2    5.22    1.52
  -8  -7   2    4.04    1.48
  -8  -7   2    3.48    0.74
  -8  -7   2    2.07    1.04
  -8  -7   2    2.58    1.41
  -8  -7   2    3.51    1.43
   7   7  -2   24.86    2.39
   7  -7  -2   24.56    2.53
   7  -7  -2   21.74    2.51
  -7   7   2   24.79    2.53
  -7  -7   2   26.29    2.53
  -7  -7   2   25.92    1.43
  -7  -7   2   24.28    2.00
  -7  -7   2   21.97    2.56
  -7  -7   2   22.82    2.50
   6   7  -2   10.02    1.66
   6  -7  -2   11.79    1.72
   6  -7  -2   13.28    1.74
   6  -7  -2   11.89    1.35
   6  -7  -2   12.73    2.02
  -6   7   2   18.81    2.24
  -6  -7   2   15.14    2.02
  -6  -7   2   15.77    1.37
  -6  -7   2   15.29    1.71
  -6  -7   2   10.68    1.82
  -6  -7   2   12.83    2.02
   5   7  -2    1.63    1.03
   5  -7  -2    1.93    1.16
   5  -7  -2    1.20    0.95
   5  -7  -2    2.70    0.89
   5  -7  -2    1.09    1.24
  -5   7   2    3.22    1.32
  -5  -7   2    3.44    1.15
  -5  -7   2    2.25    0.77
  -5  -7   2    1.57    0.91
  -5  -7   2    2.13    1.24
  -5  -7   2    1.37    1.22
   4   7  -2   -0.56    0.85
   4  -7  -2    0.63    0.85
   4  -7  -2    0.15    0.72
   4  -7  -2   -0.48    1.07
  -4   7   2   -1.03    0.89
  -4   7   2    0.69    1.07
  -4  -7   2   -0.78    0.80
  -4  -7   2   -1.03    0.61
  -4  -7   2   -1.11    0.69
  -4  -7   2    0.52    1.13
  -4  -7   2   -0.35    0.98
   3   7  -2    0.40    0.93
   3  -7  -2   -0.25    0.91
   3  -7  -2    0.74    0.81
   3  -7  -2    0.01    0.75
   3  -7  -2    1.05    1.18
  -3   7   2   -1.12    0.56
  -3  -7   2   -0.68    0.88
  -3  -7   2    0.51    0.70
  -3  -7   2   -0.65    0.71
  -3  -7   2   -0.71    0.92
  -3  -7   2    0.63    1.05
   2   7  -2    1.27    0.94
   2   7  -2    0.05    0.88
   2  -7  -2    0.86    1.00
   2  -7  -2    0.70    0.81
   2  -7  -2    0.16    0.82
   2  -7  -2    2.22    1.29
  -2   7   2    1.80    0.83
  -2   7   2    2.15    1.22
  -2  -7   2    1.06    0.97
  -2  -7   2    0.81    0.80
  -2  -7   2    0.47    0.78
  -2  -7   2    2.35    1.13
  -2  -7   2    1.31    1.10
   1   7  -2    3.06    1.07
   1   7  -2    6.32    1.26
   1  -7  -2    3.50    1.20
   1  -7  -2    5.53    0.98
   1  -7  -2    5.10    1.19
   1  -7  -2    2.81    1.31
  -1   7   2    5.25    1.10
  -1   7   2    5.72    1.48
  -1  -7   2    7.29    1.52
  -1  -7   2    4.99    1.10
  -1  -7   2    5.54    1.11
  -1  -7   2    3.34    1.29
   0   7  -2    0.83    0.87
   0   7  -2   -0.05    0.82
   0  -7  -2   -0.89    0.89
   0  -7  -2   -0.64    0.77
   0  -7  -2    0.59    1.07
   0   7   2   -0.44    0.57
   0   7   2   -0.48    1.04
   0  -7   2    0.80    0.99
   0  -7   2   -0.24    0.75
   0  -7   2    1.08    0.84
   0  -7   2    0.48    0.99
   0  -7   2    0.04    0.96
  -1   7  -2    2.73    1.09
  -1   7  -2    2.16    0.99
  -1  -7  -2    0.84    1.02
  -1  -7  -2    1.18    0.62
  -1  -7  -2    0.61    1.06
  -1  -7  -2    1.52    1.02
  -1  -7  -2   -0.21    1.00
   1   7   2    0.96    0.78
   1   7   2    1.30    1.18
   1  -7   2    1.51    1.08
   1  -7   2    0.35    0.89
   1  -7   2    1.33    1.07
   1  -7   2    0.30    1.00
  -2   7  -2   16.66    2.02
  -2   7  -2   17.27    1.79
  -2  -7  -2   20.56    2.20
  -2  -7  -2   17.71    1.09
  -2  -7  -2   20.05    2.23
  -2  -7  -2   13.61    1.75
  -2  -7  -2   15.72    2.03
   2   7   2   15.21    2.13
   2   7   2   18.49    2.26
   2  -7   2   17.52    2.18
   2  -7   2   17.52    1.85
   2  -7   2   20.90    2.03
   2  -7   2   14.25    3.17
  -3   7  -2   11.74    1.53
  -3   7  -2   18.89    1.90
  -3  -7  -2   15.20    2.13
  -3  -7  -2   16.31    0.82
  -3  -7  -2   11.18    1.66
  -3  -7  -2   15.43    2.10
   3   7   2   14.21    2.13
   3   7   2   11.11    0.68
   3  -7   2   15.42    1.95
   3  -7   2   16.89    1.91
   3  -7   2   16.34    1.91
  -4   7  -2   -0.22    0.87
  -4   7  -2    0.79    0.96
  -4  -7  -2    0.31    1.06
  -4  -7  -2    0.00    1.07
  -4  -7  -2   -0.58    0.92
  -4  -7  -2    0.57    1.13
   4   7   2   -1.70    0.96
   4  -7   2    0.26    0.91
   4  -7   2   -0.36    0.90
   4  -7   2    0.39    0.95
  -5   7  -2    1.10    0.90
  -5   7  -2    2.27    1.10
  -5  -7  -2   -0.63    0.90
  -5  -7  -2    2.00    1.21
  -5  -7  -2    1.77    1.12
  -5  -7  -2    1.46    1.26
   5  -7   2    1.87    1.12
   5  -7   2    1.61    0.99
  -6   7  -2   -1.12    0.80
  -6   7  -2    1.30    1.07
  -6  -7  -2    0.67    1.02
  -6  -7  -2    1.07    1.15
  -6  -7  -2   -0.21    1.00
  -6  -7  -2    0.15    1.24
   6  -7   2   -1.31    0.93
   6  -7   2    0.72    1.11
   6  -7   2    0.63    0.96
  -7   7  -2    3.20    1.22
  -7   7  -2    3.24    1.27
  -7  -7  -2    1.72    1.18
  -7  -7  -2    3.93    1.42
  -7  -7  -2    0.42    1.15
  -7  -7  -2    1.76    1.35
   7  -7   2    2.88    1.37
   7  -7   2    1.95    1.32
   7  -7   2    1.01    1.00
  -8   7  -2    3.82    1.23
  -8   7  -2    3.04    1.26
  -8  -7  -2    2.11    1.30
  -8  -7  -2    1.24    1.21
  -8  -7  -2    2.41    1.31
  -8  -7  -2    2.99    1.45
   8  -7   2    2.46    1.25
   8  -7   2    2.48    1.36
   8  -7   2    1.19    0.97
   8  -7   2    2.52    1.58
  -9   7  -2   -0.85    0.86
  -9   7  -2    2.62    1.22
  -9  -7  -2    1.71    1.14
  -9  -7  -2   -0.12    1.16
  -9  -7  -2    0.57    1.30
  -9  -7  -2    0.47    1.32
   9  -7   2    1.35    1.28
   9  -7   2    1.40    1.36
   9  -7   2    2.76    1.06
   9  -7   2    0.90    1.03
 -10   7  -2    0.48    1.14
 -10  -7  -2    0.10    1.02
 -10  -7  -2    0.08    1.22
 -10  -7  -2   -0.25    1.20
 -10  -7  -2   -0.13    1.24
  10  -7   2    1.44    1.32
  10  -7   2   -0.01    1.19
  10  -7   2   -0.30    0.81
  10  -7   2    0.86    1.05
 -11   7  -2    6.08    1.50
 -11   7  -2    7.10    1.65
 -11  -7  -2    5.75    1.51
 -11  -7  -2    6.82    1.74
 -11  -7  -2    3.96    1.66
 -11  -7  -2    5.26    1.71
  11  -7   2    7.13    1.66
  11  -7   2    6.21    1.74
  11  -7   2    8.35    1.24
  11  -7   2    7.01    1.46
 -12   7  -2   -2.66    0.91
 -12   7  -2    0.17    1.17
 -12  -7  -2    0.38    1.12
 -12  -7  -2   -0.57    1.27
 -12  -7  -2    0.22    1.24
  12  -7   2    0.14    1.52
  12  -7   2   -0.16    1.39
  12  -7   2    1.39    0.83
  12  -7   2    0.10    1.07
 -13   7  -2    2.56    1.45
 -13  -7  -2   -0.99    1.09
 -13  -7  -2    0.86    1.38
 -13  -7  -2    0.92    1.56
 -13  -7  -2   -0.12    1.29
  13  -7   2    1.59    1.40
  13  -7   2    0.84    1.12
 -14   7  -2    1.06    1.46
 -14  -7  -2    5.16    1.71
 -14  -7  -2    3.01    1.90
 -14  -7  -2    2.97    1.76
  14  -7   2    2.02    1.53
  14  -7   2    3.11    1.75
  14  -7   2   -0.31    0.99
 -15  -7  -2    3.33    1.49
 -15  -7  -2    4.23    1.77
 -15  -7  -2    4.93    1.97
 -15  -7  -2    6.27    1.87
  15  -7   2    5.73    1.80
  15  -7   2    3.27    1.92
  15  -7   2    3.38    1.36
 -16   7  -2    7.86    1.98
 -16  -7  -2    5.34    1.84
 -16  -7  -2    7.05    2.04
 -16  -7  -2    4.33    1.93
 -16  -7  -2    4.35    1.86
  16  -7   2    5.72    1.90
  16  -7   2    0.71    1.72
  16  -7   2    3.74    1.24
 -17   7  -2    0.94    1.64
 -17  -7  -2    4.08    1.66
 -17  -7  -2    1.14    1.61
 -17  -7  -2    2.13    1.89
 -17  -7  -2   -1.59    1.29
  17  -7   2   -1.51    1.42
  17  -7   2   -0.78    1.72
 -18   7  -2    3.44    1.83
 -18  -7  -2    0.64    1.51
 -18  -7  -2    1.18    1.81
 -18  -7  -2    2.56    1.99
 -18  -7  -2    0.23    1.45
  18  -7   2    5.12    2.30
  16  -8  -2    5.66    2.05
  16  -8  -2    4.57    2.02
  16  -8  -2    1.91    1.65
 -16   8   2    5.17    2.12
 -16  -8   2    2.18    1.64
 -16  -8   2    3.27    1.47
 -16  -8   2    1.47    1.94
 -16  -8   2    0.85    1.67
  15  -8  -2   18.33    2.73
  15  -8  -2   14.81    2.63
  15  -8  -2   14.88    2.38
 -15   8   2   18.22    2.89
 -15  -8   2   20.68    2.96
 -15  -8   2   20.55    2.91
 -15  -8   2   17.63    2.94
 -15  -8   2   20.60    2.92
  14  -8  -2   33.68    4.87
  14  -8  -2   22.85    2.97
  14  -8  -2   27.42    3.15
 -14   8   2   29.79    3.38
 -14  -8   2   35.25    3.40
 -14  -8   2   21.83    2.57
 -14  -8   2   22.75    3.09
 -14  -8   2   29.24    3.47
  13  -8  -2   18.71    2.59
  13  -8  -2   14.59    2.44
  13  -8  -2   17.20    2.79
 -13   8   2   18.16    2.68
 -13  -8   2   19.37    2.73
 -13  -8   2   15.02    2.18
 -13  -8   2   11.18    2.49
 -13  -8   2   14.68    2.56
  12  -8  -2    1.48    1.37
  12  -8  -2    0.75    1.43
 -12   8   2    1.79    1.58
 -12  -8   2    2.15    1.48
 -12  -8   2    0.66    1.23
 -12  -8   2   -0.67    1.54
 -12  -8   2    1.66    1.57
  11  -8  -2   -1.45    1.17
  11  -8  -2    1.64    1.38
  11  -8  -2    1.03    1.44
 -11   8   2    0.34    1.40
 -11  -8   2   -0.23    1.08
 -11  -8   2    1.79    1.21
 -11  -8   2    0.08    1.50
 -11  -8   2    0.44    1.46
  10  -8  -2    1.27    1.45
  10  -8  -2    2.06    1.48
  10  -8  -2    0.10    1.43
 -10   8   2    1.73    1.48
 -10  -8   2   -0.93    1.09
 -10  -8   2    0.43    1.07
 -10  -8   2   -0.63    1.41
 -10  -8   2   -0.02    1.82
   9  -8  -2   14.99    2.22
   9  -8  -2   13.31    2.10
   9  -8  -2   11.79    2.17
  -9   8   2   15.90    2.40
  -9  -8   2   15.82    2.40
  -9  -8   2   13.38    1.92
  -9  -8   2   11.46    3.48
  -9  -8   2   12.68    2.33
   8   8  -2   81.14    3.97
   8  -8  -2   89.38    4.45
   8  -8  -2   79.90    3.86
   8  -8  -2   92.16    3.46
   8  -8  -2   77.54    4.14
  -8   8   2   96.95    4.48
  -8  -8   2   95.08    4.47
  -8  -8   2   85.65    3.55
  -8  -8   2   66.57    4.03
  -8  -8   2   83.48    4.44
   7   8  -2    2.94    1.36
   7  -8  -2    3.01    1.45
   7  -8  -2    5.18    1.44
   7  -8  -2    3.14    0.98
   7  -8  -2    5.62    1.77
  -7   8   2    5.32    1.74
  -7  -8   2    4.71    1.05
  -7  -8   2    3.28    1.18
  -7  -8   2    4.84    1.76
  -7  -8   2    4.27    1.64
   6   8  -2    9.65    1.76
   6  -8  -2    8.21    1.77
   6  -8  -2    5.87    1.45
   6  -8  -2   10.13    1.35
   6  -8  -2    7.25    1.81
  -6   8   2    7.22    1.82
  -6  -8   2    7.61    1.66
  -6  -8   2    7.15    1.03
  -6  -8   2    7.93    1.61
  -6  -8   2    5.16    1.70
  -6  -8   2    5.13    1.72
   5   8  -2    1.58    1.13
   5  -8  -2   -0.68    1.08
   5  -8  -2    0.27    1.08
   5  -8  -2   -0.41    0.80
   5  -8  -2   -0.38    1.30
  -5   8   2    1.16    1.33
  -5  -8   2   -0.67    1.09
  -5  -8   2    1.48    0.74
  -5  -8   2   -1.51    0.84
  -5  -8   2   -0.28    1.26
  -5  -8   2    0.73    1.27
   4   8  -2    6.52    1.55
   4  -8  -2    8.99    1.83
   4  -8  -2    5.98    1.39
   4  -8  -2    7.01    1.34
   4  -8  -2    8.09    1.94
  -4   8   2    9.01    1.88
  -4  -8   2    6.83    1.61
  -4  -8   2    9.26    1.21
  -4  -8   2    8.98    1.52
  -4  -8   2    7.47    1.74
  -4  -8   2    7.22    1.81
   3   8  -2   12.63    1.70
   3  -8  -2   12.53    2.04
   3  -8  -2   13.32    1.63
   3  -8  -2   14.52    1.81
   3  -8  -2   12.96    2.15
  -3   8   2   16.71    2.21
  -3  -8   2   15.67    2.22
  -3  -8   2   16.27    1.64
  -3  -8   2   15.07    1.77
  -3  -8   2   13.71    2.08
  -3  -8   2   11.45    2.06
   2   8  -2   12.02    1.72
   2   8  -2   11.03    1.62
   2  -8  -2    9.92    1.82
   2  -8  -2    8.91    1.35
   2  -8  -2    9.89    1.57
   2  -8  -2   13.13    2.21
  -2   8   2   12.45    2.04
  -2  -8   2   10.35    1.79
  -2  -8   2   10.63    1.42
  -2  -8   2   14.67    1.82
  -2  -8   2   10.22    1.85
  -2  -8   2    9.13    1.89
   1   8  -2   42.42    2.90
   1   8  -2   42.53    2.57
   1  -8  -2   44.69    3.14
   1  -8  -2   45.82    2.21
   1  -8  -2   39.46    3.46
   1  -8  -2   43.67    3.28
  -1   8   2   46.28    3.22
  -1  -8   2   45.14    3.18
  -1  -8   2   43.57    2.38
  -1  -8   2   44.06    2.60
  -1  -8   2   40.62    3.01
  -1  -8   2   37.11    3.05
   0   8  -2   16.77    2.09
   0   8  -2   19.65    2.05
   0  -8  -2   17.91    2.21
   0  -8  -2   17.19    1.47
   0  -8  -2   20.92    2.45
   0  -8  -2   16.43    1.98
   0  -8  -2   15.53    2.28
   0   8   2   16.64    2.19
   0  -8   2   23.41    2.65
   0  -8   2   17.49    1.90
   0  -8   2   18.79    2.07
   0  -8   2   14.87    2.12
   0  -8   2   20.08    2.47
  -1   8  -2   13.86    1.70
  -1   8  -2   14.12    1.78
  -1  -8  -2   13.51    2.04
  -1  -8  -2   12.37    1.26
  -1  -8  -2   14.44    2.06
  -1  -8  -2    8.61    1.66
  -1  -8  -2    8.54    1.91
   1   8   2   12.58    2.05
   1  -8   2   14.79    2.14
   1  -8   2   15.11    1.89
   1  -8   2   12.87    1.65
   1  -8   2   11.41    1.85
   1  -8   2   10.00    1.97
  -2   8  -2   23.98    2.36
  -2   8  -2   22.74    2.15
  -2  -8  -2   24.90    2.64
  -2  -8  -2   21.60    1.21
  -2  -8  -2   22.53    2.54
  -2  -8  -2   18.95    2.26
  -2  -8  -2   17.03    2.40
   2   8   2   23.38    2.70
   2  -8   2   25.67    2.74
   2  -8   2   23.47    2.14
   2  -8   2   22.51    2.43
   2  -8   2   19.88    2.47
  -3   8  -2    5.17    1.33
  -3   8  -2    4.94    1.32
  -3  -8  -2    4.93    1.53
  -3  -8  -2    2.67    1.38
  -3  -8  -2    4.44    1.48
  -3  -8  -2    5.97    1.71
   3   8   2    4.03    1.60
   3  -8   2    4.36    1.50
   3  -8   2    4.72    1.39
   3  -8   2    4.02    1.38
   3  -8   2    1.83    1.27
  -4   8  -2   16.23    2.06
  -4  -8  -2   13.84    2.00
  -4  -8  -2   14.29    2.11
  -4  -8  -2   14.01    2.11
  -4  -8  -2   14.15    2.22
   4  -8   2   13.78    2.22
   4  -8   2   13.47    1.96
   4  -8   2   14.53    1.97
   4  -8   2   13.70    2.08
  -5   8  -2   23.05    2.36
  -5   8  -2   19.68    2.22
  -5  -8  -2   17.74    2.29
  -5  -8  -2   21.37    2.49
  -5  -8  -2   15.39    2.23
  -5  -8  -2   18.96    2.54
   5  -8   2   19.94    2.42
   5  -8   2   23.43    2.47
   5  -8   2   20.69    2.42
  -6   8  -2   -1.23    0.87
  -6   8  -2   -0.40    1.05
  -6  -8  -2   -1.12    0.92
  -6  -8  -2   -0.75    1.16
  -6  -8  -2   -0.26    1.21
  -6  -8  -2   -0.57    1.36
   6  -8   2    0.24    1.17
   6  -8   2   -0.09    1.02
   6  -8   2    0.47    1.22
  -7   8  -2    5.54    1.32
  -7   8  -2    6.47    1.55
  -7  -8  -2    5.26    1.53
  -7  -8  -2    8.03    1.79
  -7  -8  -2    8.15    1.88
  -7  -8  -2    8.58    2.08
   7  -8   2    6.31    1.81
   7  -8   2    4.89    1.65
   7  -8   2    6.50    1.48
   7  -8   2    5.76    1.58
  -8   8  -2    2.25    1.28
  -8  -8  -2    2.20    1.37
  -8  -8  -2    0.91    1.37
  -8  -8  -2    1.31    1.33
  -8  -8  -2    1.69    1.49
   8  -8   2    1.99    1.44
   8  -8   2    1.62    1.43
   8  -8   2    0.17    1.03
   8  -8   2   -0.54    1.09
  -9   8  -2    5.35    1.60
  -9  -8  -2    6.36    1.64
  -9  -8  -2    5.82    1.75
  -9  -8  -2    2.34    1.62
   9  -8   2    4.88    1.62
   9  -8   2    4.24    1.65
   9  -8   2    6.34    1.34
   9  -8   2    3.84    1.41
 -10   8  -2   27.13    2.75
 -10  -8  -2   28.11    2.97
 -10  -8  -2   32.53    3.14
 -10  -8  -2   22.20    2.89
  10  -8   2   36.11    3.44
  10  -8   2   29.45    3.20
  10  -8   2   31.65    2.21
  10  -8   2   24.66    2.58
 -11   8  -2   35.79    3.06
 -11  -8  -2   34.53    3.16
 -11  -8  -2   28.62    3.13
 -11  -8  -2   25.45    3.11
 -11  -8  -2   34.24    3.47
  11  -8   2   41.58    3.65
  11  -8   2   24.60    4.01
  11  -8   2   25.83    2.62
 -12   8  -2    9.89    1.94
 -12  -8  -2    9.78    2.11
 -12  -8  -2   11.87    2.76
 -12  -8  -2    9.46    2.29
 -12  -8  -2    8.80    2.28
  12  -8   2   11.40    2.38
  12  -8   2    8.01    2.11
  12  -8   2    9.71    1.93
 -13  -8  -2    0.91    1.77
 -13  -8  -2   -1.66    1.24
 -13  -8  -2    1.20    1.71
 -13  -8  -2   -0.85    1.43
  13  -8   2   -1.18    1.34
  13  -8   2    1.11    1.79
  13  -8   2   -2.71    1.01
 -14   8  -2    0.37    1.36
 -14  -8  -2    2.57    1.56
 -14  -8  -2    3.66    1.65
 -14  -8  -2    1.22    1.75
 -14  -8  -2    0.20    1.63
  14  -8   2    2.67    1.66
  14  -8   2    0.69    1.88
  14  -8   2    0.71    1.26
 -15   8  -2   -1.62    1.32
 -15  -8  -2    0.87    1.65
 -15  -8  -2    0.22    1.58
 -15  -8  -2    2.42    1.94
 -15  -8  -2    2.60    1.81
  15  -8   2    0.88    1.66
  15  -8   2    3.50    2.04
  15  -8   2    0.64    1.22
 -16   8  -2   -1.03    1.49
 -16  -8  -2    3.46    1.68
 -16  -8  -2    2.28    1.71
 -16  -8  -2    4.06    1.95
  16  -8   2    3.48    2.40
  16  -8   2    1.05    1.91
  13  -9  -2    8.02    2.17
  13  -9  -2    8.73    2.14
  13  -9  -2    8.00    2.14
 -13   9   2    7.34    2.23
 -13  -9   2    9.99    2.14
 -13  -9   2   11.09    1.94
 -13  -9   2   10.93    2.68
 -13  -9   2    7.34    2.27
  12  -9  -2   16.28    2.61
  12  -9  -2   13.95    2.36
  12  -9  -2   18.11    2.65
 -12   9   2   19.78    2.95
 -12  -9   2   19.45    2.77
 -12  -9   2   14.04    2.07
 -12  -9   2   11.66    2.71
 -12  -9   2   11.29    2.56
  11  -9  -2   40.45    3.84
  11  -9  -2   35.24    3.32
  11  -9  -2   31.46    3.48
 -11   9   2   39.84    3.77
 -11  -9   2   35.85    3.54
 -11  -9   2   32.88    2.79
 -11  -9   2   36.42    3.97
 -11  -9   2   36.54    3.80
  10  -9  -2    7.88    2.10
  10  -9  -2    3.69    2.13
  10  -9  -2    2.58    1.77
 -10   9   2    9.00    2.23
 -10  -9   2    7.55    2.22
 -10  -9   2    7.00    1.66
 -10  -9   2    2.48    2.00
 -10  -9   2    5.24    2.00
   9  -9  -2    3.61    1.82
   9  -9  -2    3.12    1.51
   9  -9  -2    4.04    1.88
  -9   9   2    2.13    1.75
  -9  -9   2    5.51    1.69
  -9  -9   2    1.12    1.23
  -9  -9   2    2.20    1.77
  -9  -9   2    2.27    1.77
   8  -9  -2    4.96    1.77
   8  -9  -2    5.85    1.76
   8  -9  -2    6.63    2.05
  -8  -9   2    7.65    1.90
  -8  -9   2    7.57    1.62
  -8  -9   2    6.57    2.16
  -8  -9   2    5.16    1.93
   7  -9  -2    4.63    1.70
   7  -9  -2    5.07    1.56
   7  -9  -2    4.02    1.87
  -7   9   2    5.60    1.90
  -7  -9   2    5.50    1.89
  -7  -9   2    4.22    1.45
  -7  -9   2    4.47    1.91
  -7  -9   2    4.02    1.86
   6  -9  -2   26.77    3.19
   6  -9  -2   18.84    2.23
   6  -9  -2   20.62    2.03
  -6   9   2   24.89    2.96
  -6  -9   2   20.32    2.60
  -6  -9   2   20.96    2.30
  -6  -9   2   17.41    2.60
  -6  -9   2   22.65    2.98
   5  -9  -2   28.89    3.29
   5  -9  -2   29.45    2.58
   5  -9  -2   31.23    2.32
   5  -9  -2   32.37    5.40
  -5   9   2   30.55    3.05
  -5  -9   2   30.13    3.11
  -5  -9   2   30.15    2.54
  -5  -9   2   28.49    3.17
   4  -9  -2   41.86    3.55
   4  -9  -2   40.21    2.63
   4  -9  -2   41.20    2.60
   4  -9  -2   37.67    3.95
  -4   9   2   45.97    3.50
  -4  -9   2   48.18    3.62
  -4  -9   2   42.39    2.76
  -4  -9   2   38.70    3.42
   3  -9  -2    2.74    1.58
   3  -9  -2    2.93    1.10
   3  -9  -2    3.28    1.38
   3  -9  -2    4.91    1.93
  -3   9   2    2.82    1.58
  -3  -9   2    2.84    1.45
  -3  -9   2    2.52    0.97
  -3  -9   2    1.30    1.17
  -3  -9   2    1.17    1.50
  -3  -9   2    1.20    1.68
   2  -9  -2    7.09    1.90
   2  -9  -2    5.08    1.19
   2  -9  -2    6.13    1.77
   2  -9  -2    5.77    1.59
   2  -9  -2    4.67    1.84
  -2   9   2    9.83    2.03
  -2  -9   2    8.50    2.05
  -2  -9   2    6.83    1.26
  -2  -9   2    6.63    1.53
  -2  -9   2    3.72    1.64
  -2  -9   2    4.34    1.82
   1   9  -2    8.82    1.68
   1  -9  -2    8.42    1.76
   1  -9  -2    9.17    1.30
   1  -9  -2    9.21    2.02
   1  -9  -2    8.30    1.74
   1  -9  -2    8.06    2.22
  -1   9   2   10.44    2.02
  -1  -9   2    7.71    1.78
  -1  -9   2    7.96    1.42
  -1  -9   2    9.12    1.71
  -1  -9   2    9.73    2.05
  -1  -9   2    7.68    2.03
   0   9  -2   17.55    2.14
   0  -9  -2   14.25    2.30
   0  -9  -2   17.60    2.44
   0  -9  -2   17.89    2.24
   0  -9  -2   16.23    2.84
   0   9   2   17.07    2.44
   0  -9   2   18.37    2.48
   0  -9   2   17.84    2.09
   0  -9   2   17.27    2.35
   0  -9   2   12.55    2.36
  -1   9  -2   48.98    3.08
  -1  -9  -2   56.43    3.79
  -1  -9  -2   52.03    3.58
  -1  -9  -2   43.52    3.13
   1   9   2   57.51    3.70
   1  -9   2   55.74    3.81
   1  -9   2   57.12    3.05
   1  -9   2   54.05    3.10
   1  -9   2   48.35    3.30
   1  -9   2   46.22    3.54
  -2   9  -2   34.44    2.72
  -2  -9  -2   34.10    3.20
  -2  -9  -2   41.03    3.35
  -2  -9  -2   31.15    2.94
   2   9   2   33.69    3.21
   2  -9   2   32.58    3.29
   2  -9   2   34.65    2.57
   2  -9   2   34.00    2.70
   2  -9   2   35.23    2.95
   2  -9   2   26.59    3.00
  -3   9  -2   17.63    2.19
  -3  -9  -2   17.54    2.62
  -3  -9  -2   16.54    2.33
  -3  -9  -2   10.99    2.09
  -3  -9  -2   13.82    2.70
   3  -9   2   17.48    2.42
   3  -9   2   17.44    2.20
   3  -9   2   18.52    2.28
   3  -9   2   13.30    2.28
  -4   9  -2   -0.88    1.14
  -4  -9  -2    1.48    1.47
  -4  -9  -2    1.22    1.39
  -4  -9  -2   -0.14    1.29
  -4  -9  -2   -0.64    1.54
   4  -9   2    1.56    1.43
   4  -9   2    0.24    1.25
   4  -9   2    0.71    1.28
   4  -9   2    0.92    1.38
  -5   9  -2    4.70    1.51
  -5  -9  -2    4.00    1.61
  -5  -9  -2    5.61    1.80
  -5  -9  -2    2.65    1.60
  -5  -9  -2    3.54    1.85
   5  -9   2    2.65    1.67
   5  -9   2    2.37    1.38
   5  -9   2    4.49    1.61
   5  -9   2    3.58    1.59
  -6   9  -2   17.81    2.22
  -6  -9  -2   18.03    2.51
  -6  -9  -2   17.83    2.46
  -6  -9  -2   16.13    2.49
  -6  -9  -2   18.45    2.80
   6  -9   2   16.00    2.61
   6  -9   2   14.91    2.19
   6  -9   2   18.01    2.07
   6  -9   2   15.29    2.34
  -7   9  -2   21.15    2.49
  -7  -9  -2   24.80    3.01
  -7  -9  -2   22.40    2.74
  -7  -9  -2   18.70    2.76
  -7  -9  -2   19.52    2.92
   7  -9   2   27.73    3.31
   7  -9   2   20.99    2.64
   7  -9   2   26.68    2.49
   7  -9   2   14.66    2.23
  -8   9  -2    3.64    1.52
  -8  -9  -2    6.35    1.95
  -8  -9  -2    6.86    2.81
  -8  -9  -2    5.35    1.99
  -8  -9  -2    5.02    2.03
   8  -9   2    7.62    2.07
   8  -9   2    4.33    2.69
   8  -9   2    5.00    1.53
   8  -9   2    2.67    1.53
  -9   9  -2    0.73    1.42
  -9  -9  -2    1.55    2.62
  -9  -9  -2    2.14    1.60
  -9  -9  -2    3.27    1.91
  -9  -9  -2    2.04    1.75
   9  -9   2    1.46    1.73
   9  -9   2    0.61    1.58
   9  -9   2    1.25    1.35
 -10   9  -2   -0.18    1.25
 -10  -9  -2    1.32    1.50
 -10  -9  -2    2.20    1.56
 -10  -9  -2    0.77    1.73
 -10  -9  -2   -0.58    1.70
  10  -9   2    5.09    1.72
  10  -9   2   -0.71    1.55
  10  -9   2   -0.44    1.28
 -11   9  -2    0.29    1.35
 -11  -9  -2   -0.75    1.28
 -11  -9  -2    1.16    1.52
 -11  -9  -2    1.50    1.86
 -11  -9  -2   -0.24    1.66
  11  -9   2    1.27    1.51
  11  -9   2    0.63    1.51
  11  -9   2   -0.89    2.07
 -12   9  -2   15.75    2.36
 -12  -9  -2   14.74    2.41
 -12  -9  -2   13.99    2.53
 -12  -9  -2   11.82    2.74
 -12  -9  -2   18.58    3.03
  12  -9   2   10.70    2.48
  12  -9   2   13.58    2.58
  12  -9   2   10.21    2.69
 -13   9  -2   25.25    3.10
 -13  -9  -2   26.78    3.30
 -13  -9  -2   21.98    2.98
 -13  -9  -2   12.55    3.58
 -13  -9  -2   21.43    3.11
  13  -9   2   18.39    3.12
  13  -9   2   16.90    2.90
  13  -9   2   20.12    2.51
   9 -10  -2    7.72    2.20
   9 -10  -2    5.15    1.75
   9 -10  -2    7.58    2.36
  -9  10   2    4.82    1.93
  -9 -10   2    8.52    2.72
  -9 -10   2    6.33    2.25
  -9 -10   2    5.84    2.35
   8 -10  -2    4.35    1.99
   8 -10  -2    3.82    1.63
   8 -10  -2    1.36    1.83
  -8  10   2    1.90    1.72
  -8 -10   2    1.96    1.77
  -8 -10   2    2.28    1.33
  -8 -10   2   -0.19    1.87
  -8 -10   2    1.41    1.83
   7 -10  -2    3.26    1.82
   7 -10  -2    0.21    1.31
   7 -10  -2    4.37    2.02
  -7  10   2    2.46    1.60
  -7 -10   2    0.99    1.46
  -7 -10   2    4.50    1.37
  -7 -10   2    3.58    1.96
  -7 -10   2    2.64    2.09
   6 -10  -2   14.72    2.63
   6 -10  -2   12.88    1.94
   6 -10  -2   19.36    3.03
  -6  10   2   17.96    2.69
  -6 -10   2   12.39    2.21
  -6 -10   2   17.23    2.08
  -6 -10   2   12.74    2.67
  -6 -10   2   13.67    2.82
   5 -10  -2    7.20    2.04
   5 -10  -2    3.16    1.40
   5 -10  -2    2.80    1.99
  -5  10   2    6.80    2.05
  -5 -10   2    3.74    1.66
  -5 -10   2    7.79    1.67
  -5 -10   2    6.80    2.20
  -5 -10   2    5.08    2.09
   4 -10  -2   19.30    2.94
   4 -10  -2   18.40    2.60
   4 -10  -2   24.33    3.70
   4 -10  -2   14.72    2.80
  -4  10   2   19.52    2.73
  -4 -10   2   17.59    2.54
  -4 -10   2   15.33    2.09
  -4 -10   2   16.60    2.74
  -4 -10   2   15.22    2.70
   3 -10  -2   35.27    3.60
   3 -10  -2   45.20    3.65
   3 -10  -2   35.47    2.88
   3 -10  -2   30.95    3.71
  -3  10   2   33.27    3.41
  -3 -10   2   30.60    3.29
  -3 -10   2   32.52    2.70
  -3 -10   2   37.17    3.63
  -3 -10   2   34.97    3.71
   2 -10  -2   26.49    3.26
   2 -10  -2   31.97    3.29
   2 -10  -2   28.41    2.76
   2 -10  -2   25.99    3.42
  -2  10   2   26.20    3.27
  -2 -10   2   27.34    3.24
  -2 -10   2   33.40    2.76
  -2 -10   2   31.53    3.47
  -2 -10   2   30.55    3.61
   1 -10  -2    2.48    1.50
   1 -10  -2    1.58    1.66
   1 -10  -2    2.38    1.47
   1 -10  -2    2.69    1.97
  -1  10   2    2.79    1.69
  -1 -10   2    2.61    1.61
  -1 -10   2    3.32    1.32
  -1 -10   2    3.64    1.76
  -1 -10   2    5.06    1.94
   0  10  -2   -2.12    1.02
   0 -10  -2   -0.54    1.43
   0 -10  -2    1.54    1.65
   0 -10  -2    2.52    1.48
   0 -10  -2    2.64    1.88
   0  10   2   -1.26    1.42
   0 -10   2   -0.41    1.39
   0 -10   2    0.53    1.86
   0 -10   2    1.09    1.18
   0 -10   2   -0.15    1.57
   0 -10   2    3.71    1.85
  -1  10  -2    7.55    1.75
  -1 -10  -2    8.45    2.21
  -1 -10  -2   10.62    2.21
  -1 -10  -2    8.93    2.43
   1  10   2   10.08    2.22
   1 -10   2    7.90    2.02
   1 -10   2    9.96    1.74
   1 -10   2   10.51    1.84
   1 -10   2   11.14    2.87
   1 -10   2    6.33    2.02
  -2  10  -2    1.46    1.33
  -2 -10  -2    2.29    1.62
  -2 -10  -2    2.38    1.77
  -2 -10  -2    4.27    1.67
  -2 -10  -2    0.99    1.79
   2 -10   2    0.79    1.67
   2 -10   2    5.62    1.52
   2 -10   2    4.14    1.43
   2 -10   2    2.31    1.85
   2 -10   2    1.79    1.79
  -3  10  -2   12.02    1.96
  -3 -10  -2   16.95    2.52
  -3 -10  -2   17.40    2.59
  -3 -10  -2   13.60    2.34
  -3 -10  -2   16.49    2.84
   3 -10   2   13.07    2.46
   3 -10   2   11.31    1.98
   3 -10   2   20.97    2.46
   3 -10   2   16.45    2.41
   3 -10   2   16.64    2.70
  -4  10  -2    2.63    1.46
  -4 -10  -2    5.32    1.85
  -4 -10  -2    4.47    1.86
  -4 -10  -2    4.84    1.88
  -4 -10  -2    4.17    2.15
   4 -10   2    4.70    1.87
   4 -10   2    3.02    1.43
   4 -10   2    3.21    1.38
   4 -10   2    4.17    1.68
   4 -10   2    2.10    1.67
  -5  10  -2    2.00    1.44
  -5 -10  -2    0.96    1.49
  -5 -10  -2    1.43    1.62
  -5 -10  -2    1.71    1.72
  -5 -10  -2    4.25    2.14
   5 -10   2    4.45    1.84
   5 -10   2    3.96    1.82
   5 -10   2    0.75    1.36
   5 -10   2    3.17    1.64
  -6  10  -2   16.66    2.27
  -6 -10  -2   15.23    2.55
  -6 -10  -2   13.31    2.39
  -6 -10  -2   11.20    2.48
  -6 -10  -2   12.48    2.71
   6 -10   2   14.13    2.63
   6 -10   2   12.18    2.21
   6 -10   2   17.54    2.62
   6 -10   2   14.53    2.40
  -7  10  -2    0.85    2.46
  -7 -10  -2    4.54    1.83
  -7 -10  -2    2.95    1.81
  -7 -10  -2    3.63    2.06
  -7 -10  -2    5.24    2.10
   7 -10   2   -0.52    1.78
   7 -10   2    0.60    1.57
   7 -10   2    2.30    1.61
  -8  10  -2    2.21    1.61
  -8 -10  -2    5.76    1.94
  -8 -10  -2    4.75    1.96
  -8 -10  -2    6.00    2.24
  -8 -10  -2    8.94    2.47
   8 -10   2    2.29    1.76
   8 -10   2    5.52    1.82
  24   0  -3    2.51    1.68
  24   0  -3    0.14    1.60
 -24   0   3    0.06    1.76
 -24   0   3   -3.02    1.01
  23   0  -3    0.71    1.62
  23   0  -3    0.40    1.44
 -23   0   3   -1.60    1.43
 -23   0   3   -1.10    1.14
  22   0  -3   -1.79    1.29
  22   0  -3    0.79    1.63
 -22   0   3    0.11    1.38
 -22   0   3   -0.86    1.13
  21   0  -3   -0.71    1.23
  21   0  -3    0.58    1.32
 -21   0   3   -1.51    0.78
 -21   0   3    0.06    1.16
  20   0  -3   -0.47    1.13
  20   0  -3   -1.07    1.23
 -20   0   3   -2.16    0.88
 -20   0   3    0.06    1.26
 -20   0   3   -0.54    0.81
 -20   0   3   -0.79    1.06
  19   0  -3   -2.28    0.94
  19   0  -3    0.93    1.20
 -19   0   3   -0.58    0.80
 -19   0   3    0.25    1.10
 -19   0   3   -0.22    0.77
 -19   0   3    0.44    1.09
  18   0  -3   -0.01    0.98
  18   0  -3    0.55    1.21
 -18   0   3   -1.45    0.69
 -18   0   3    0.24    1.11
 -18   0   3    1.05    0.76
 -18   0   3    0.22    0.98
  17   0  -3    0.88    1.16
  17   0  -3    1.82    1.21
 -17   0   3   -0.66    0.67
 -17   0   3    0.26    0.97
 -17   0   3    1.38    0.77
 -17   0   3    0.82    1.58
  16   0  -3    0.30    0.84
  16   0  -3    1.53    1.07
 -16   0   3    0.28    0.71
 -16   0   3    0.45    0.90
 -16   0   3    0.06    0.63
 -16   0   3    0.19    0.87
  15   0  -3    0.11    0.80
  15   0  -3    0.00    0.80
 -15   0   3   -0.40    0.57
 -15   0   3   -0.02    0.82
 -15   0   3    0.92    0.62
 -15   0   3    0.62    0.80
  14   0  -3    0.05    0.73
  14   0  -3    1.00    0.85
 -14   0   3    0.07    0.61
 -14   0   3   -0.39    0.66
 -14   0   3    0.91    0.58
 -14   0   3    0.45    0.74
  13   0  -3    0.70    0.70
  13   0  -3   -0.13    0.67
 -13   0   3    0.40    0.50
 -13   0   3    0.81    0.71
 -13   0   3   -0.51    0.61
  12   0  -3    0.71    0.59
  12   0  -3    0.47    0.61
 -12   0   3   -0.07    0.37
 -12   0   3    0.04    0.56
 -12   0   3    0.30    0.45
 -12   0   3    0.65    0.68
  11   0  -3   -0.07    0.51
  11   0  -3    0.13    0.56
 -11   0   3    0.05    0.39
 -11   0   3   -0.30    0.46
 -11   0   3   -0.27    0.35
 -11   0   3    0.14    0.55
  10   0  -3   -0.11    0.37
  10   0  -3   -0.14    0.46
 -10   0   3    0.23    0.40
 -10   0   3    0.59    0.47
 -10   0   3   -0.35    0.29
 -10   0   3    0.38    0.48
   9   0  -3   -0.12    0.34
   9   0  -3    0.12    0.43
   9   0  -3   -0.13    0.41
  -9   0   3    0.05    0.32
  -9   0   3    0.72    0.46
  -9   0   3    1.53    0.43
  -9   0   3   -0.14    0.39
   8   0  -3    0.25    0.35
   8   0  -3   -0.09    0.29
   8   0  -3   -0.05    0.40
  -8   0   3    0.13    0.27
  -8   0   3    0.19    0.37
  -8   0   3    1.00    0.35
  -8   0   3    0.57    0.43
   7   0  -3    0.59    0.35
   7   0  -3    0.70    0.41
   7   0  -3    0.36    0.42
   7   0  -3    0.56    0.26
  -7   0   3   -0.20    0.12
  -7   0   3    0.55    0.38
  -7   0   3    0.83    0.30
  -7   0   3    0.33    0.36
   6   0  -3    0.31    0.27
   6   0  -3    2.21    0.44
   6   0  -3    0.86    0.44
   6   0  -3    0.31    0.23
  -6   0   3    0.14    0.31
  -6   0   3    1.23    0.31
  -6   0   3   -0.14    0.27
   5   0  -3    0.62    0.27
   5   0  -3    0.84    0.30
   5   0  -3   -0.01    0.31
   5   0  -3    0.66    0.25
  -5   0   3    0.19    0.20
  -5   0   3    0.16    0.32
  -5   0   3    0.32    0.27
  -5   0   3    0.00    0.21
  -5   0   3    0.33    0.29
   4   0  -3    0.19    0.19
   4   0  -3    0.04    0.20
   4   0  -3    0.05    0.29
   4   0  -3    0.11    0.20
   4   0  -3    0.14    0.20
  -4   0   3    0.12    0.15
  -4   0   3    0.11    0.29
  -4   0   3    0.66    0.27
  -4   0   3    0.27    0.21
  -4   0   3    0.83    0.31
   3   0  -3    0.02    0.15
   3   0  -3    0.40    0.19
   3   0  -3    0.14    0.26
   3   0  -3    0.06    0.18
  -3   0   3    0.03    0.12
  -3   0   3    0.05    0.25
  -3   0   3    0.10    0.18
  -3   0   3    0.77    0.26
  -3   0   3    0.18    0.21
   2   0  -3    0.15    0.12
   2   0  -3    0.39    0.15
   2   0  -3    0.26    0.21
   2   0  -3    0.50    0.27
   2   0  -3   -0.15    0.15
  -2   0   3    0.04    0.09
  -2   0   3    0.15    0.11
  -2   0   3    0.14    0.23
  -2   0   3    0.03    0.16
  -2   0   3    0.12    0.19
  -2   0   3   -0.03    0.18
   1   0  -3    0.17    0.11
   1   0  -3    0.19    0.12
   1   0  -3    0.36    0.21
   1   0  -3    0.01    0.14
   1   0  -3    0.29    0.20
   1   0  -3    0.22    0.16
  -1   0   3    0.58    0.26
  -1   0   3    0.35    0.17
  -1   0   3    0.23    0.19
  -1   0   3   -0.14    0.15
   0   0  -3    0.99    0.16
   0   0  -3    0.33    0.10
   0   0  -3    0.62    0.22
   0   0  -3    0.10    0.14
   0   0  -3    0.17    0.19
   0   0  -3    0.30    0.17
   0   0   3    0.29    0.21
   0   0   3    0.33    0.20
   0   0   3    0.31    0.22
  -1   0  -3    0.69    0.16
  -1   0  -3    0.80    0.17
  -1   0  -3    1.02    0.26
  -1   0  -3    0.40    0.19
  -1   0  -3    0.67    0.20
  -1   0  -3    0.92    0.25
  -1   0  -3    0.21    0.13
   1   0   3    0.82    0.13
   1   0   3    0.72    0.14
   1   0   3    0.76    0.26
   1   0   3    0.76    0.21
   1   0   3    0.57    0.26
   1   0   3    0.71    0.18
  -2   0  -3    0.20    0.16
  -2   0  -3    0.49    0.19
  -2   0  -3    0.47    0.21
  -2   0  -3    0.13    0.21
  -2   0  -3    0.30    0.23
  -2   0  -3    0.25    0.13
  -2   0  -3    0.28    0.12
   2   0   3    0.57    0.18
   2   0   3    0.82    0.27
   2   0   3    0.59    0.21
   2   0   3    0.60    0.29
   2   0   3    0.81    0.15
  -3   0  -3    0.50    0.23
  -3   0  -3    0.77    0.24
  -3   0  -3    0.67    0.24
  -3   0  -3    1.76    0.37
  -3   0  -3    0.73    0.14
  -3   0  -3    0.92    0.13
   3   0   3    0.65    0.22
   3   0   3    0.43    0.26
   3   0   3    0.56    0.25
   3   0   3    0.42    0.32
  -4   0  -3    0.82    0.29
  -4   0  -3    0.16    0.24
  -4   0  -3    0.61    0.32
  -4   0  -3    0.77    0.14
   4   0   3    0.61    0.26
   4   0   3    0.84    0.33
   4   0   3    0.41    0.35
   4   0   3    0.85    0.15
  -5   0  -3    0.14    0.26
  -5   0  -3    0.28    0.27
  -5   0  -3    0.07    0.29
  -5   0  -3    1.07    0.42
  -5   0  -3   -0.01    0.12
   5   0   3   -0.02    0.29
   5   0   3    0.47    0.37
   5   0   3    0.13    0.14
  -6   0  -3    0.41    0.33
  -6   0  -3    0.28    0.25
  -6   0  -3    0.19    0.36
  -6   0  -3    0.18    0.34
  -6   0  -3   -0.12    0.14
   6   0   3   -0.27    0.10
   6   0   3    0.14    0.34
   6   0   3    0.13    0.38
   6   0   3    0.36    0.18
  -7   0  -3    0.35    0.37
  -7   0  -3    0.33    0.31
  -7   0  -3    0.09    0.40
  -7   0  -3    0.24    0.43
  -7   0  -3    0.50    0.20
   7   0   3    0.22    0.26
   7   0   3    0.03    0.34
   7   0   3   -0.09    0.41
   7   0   3    0.27    0.21
  -8   0  -3   -0.15    0.33
  -8   0  -3    0.18    0.32
  -8   0  -3   -0.27    0.41
  -8   0  -3    0.09    0.43
  -8   0  -3    0.02    0.22
   8   0   3    0.38    0.38
   8   0   3   -0.21    0.37
   8   0   3   -0.33    0.49
   8   0   3   -0.06    0.21
  -9   0  -3   -0.12    0.30
  -9   0  -3    0.04    0.46
  -9   0  -3    0.68    0.54
  -9   0  -3   -0.02    0.25
   9   0   3   -0.01    0.40
   9   0   3    0.02    0.44
   9   0   3    0.43    0.26
 -10   0  -3    0.43    0.53
 -10   0  -3   -0.17    0.50
 -10   0  -3   -0.01    0.55
 -10   0  -3    0.53    0.33
  10   0   3   -0.26    0.42
  10   0   3    0.20    0.49
 -11   0  -3    0.13    0.50
 -11   0  -3    0.28    0.65
 -11   0  -3   -0.03    0.59
 -11   0  -3   -0.09    0.34
  11   0   3    0.76    0.48
  11   0   3    0.34    0.54
 -12   0  -3   -0.13    0.54
 -12   0  -3   -0.81    0.61
 -12   0  -3   -0.26    0.53
 -12   0  -3   -0.10    0.38
  12   0   3    0.73    0.60
  12   0   3   -0.04    0.57
 -13   0  -3   -0.09    0.63
 -13   0  -3    0.26    0.78
 -13   0  -3    0.61    0.67
 -13   0  -3   -0.10    0.43
  13   0   3    0.60    0.67
  13   0   3    0.21    0.63
 -14   0  -3    0.05    0.76
 -14   0  -3    0.28    0.90
 -14   0  -3    0.34    0.72
 -14   0  -3   -0.23    0.46
  14   0   3    0.21    0.64
  14   0   3   -0.34    0.64
 -15   0  -3    0.56    0.86
 -15   0  -3    0.18    0.95
 -15   0  -3    0.79    0.81
 -15   0  -3    0.20    0.61
  15   0   3    0.70    0.75
  15   0   3   -0.19    0.72
 -16   0  -3    0.24    0.87
 -16   0  -3    0.44    1.03
 -16   0  -3   -1.17    0.73
 -16   0  -3   -0.16    0.54
  16   0   3   -0.48    0.74
  16   0   3    0.08    0.81
 -17   0  -3   -0.38    0.78
 -17   0  -3    1.11    1.15
 -17   0  -3   -0.22    0.92
 -17   0  -3    1.65    0.68
  17   0   3   -1.37    0.88
  17   0   3    0.60    0.96
 -18   0  -3    0.27    1.09
 -18   0  -3    0.86    1.18
 -18   0  -3    0.68    0.97
 -18   0  -3    0.14    0.65
  18   0   3   -0.17    1.03
  18   0   3    0.57    1.06
 -19   0  -3    0.20    0.96
 -19   0  -3    0.16    1.22
 -19   0  -3    1.27    1.10
 -19   0  -3    0.25    0.70
  19   0   3    1.30    1.04
  19   0   3    1.18    1.14
 -20   0  -3    0.70    1.68
 -20   0  -3   -0.04    1.02
 -20   0  -3   -0.26    0.77
  20   0   3    0.45    1.23
 -21   0  -3    0.46    1.53
 -21   0  -3    0.73    1.21
  21   0   3   -2.25    1.13
 -22   0  -3    1.19    1.29
 -22   0  -3   -1.54    1.46
 -22   0  -3   -0.31    1.23
  22   0   3   -1.94    1.13
 -23   0  -3    1.48    1.49
 -23   0  -3   -0.05    1.78
  23   0   3    2.42    1.57
  24   1  -3    2.20    1.67
  24   1  -3    3.43    1.79
  24  -1  -3    3.16    1.65
  24  -1  -3    4.65    1.94
 -24   1   3    3.78    2.11
 -24   1   3    4.85    1.63
 -24  -1   3    3.28    2.00
 -24  -1   3    4.06    1.52
  23   1  -3   20.56    2.72
  23   1  -3   27.37    3.05
  23  -1  -3   31.26    3.50
  23  -1  -3   24.71    3.13
 -23   1   3   26.40    3.30
 -23   1   3   24.57    2.65
 -23  -1   3   19.66    2.86
 -23  -1   3   27.04    2.50
  22   1  -3   30.97    3.46
  22   1  -3   29.04    2.92
  22  -1  -3   33.87    3.58
  22  -1  -3   32.28    3.36
 -22   1   3   30.67    3.52
 -22   1   3   33.76    2.88
 -22  -1   3   37.29    3.56
 -22  -1   3   29.60    2.48
 -22  -1   3   33.63    2.90
  21   1  -3    4.09    1.67
  21   1  -3    3.53    1.54
  21  -1  -3    5.35    1.91
  21  -1  -3    2.48    1.71
 -21   1   3    4.56    1.86
 -21   1   3    2.62    1.34
 -21  -1   3    3.64    1.29
 -21  -1   3    2.78    1.42
  20   1  -3   -1.13    1.34
  20   1  -3    1.06    1.25
  20  -1  -3    0.66    1.43
  20  -1  -3   -0.98    1.23
 -20   1   3    0.53    1.34
 -20   1   3    0.44    0.68
 -20   1   3   -0.15    1.09
 -20  -1   3    1.84    0.91
 -20  -1   3    0.73    1.28
 -20  -1   3    0.68    1.04
 -20  -1   3    0.60    1.21
  19   1  -3   10.54    1.81
  19   1  -3   14.83    2.12
  19  -1  -3   20.69    2.68
  19  -1  -3   14.15    2.29
 -19   1   3   17.67    2.02
 -19   1   3   20.45    2.63
 -19   1   3   15.38    1.35
 -19   1   3   17.26    2.14
 -19  -1   3   17.51    2.11
 -19  -1   3   15.77    2.25
 -19  -1   3   17.90    2.43
 -19  -1   3   17.77    2.22
  18   1  -3    7.82    1.82
  18   1  -3    5.10    1.43
  18  -1  -3    6.70    1.62
  18  -1  -3    4.29    1.53
 -18   1   3    6.76    1.34
 -18   1   3    4.89    1.58
 -18   1   3    5.85    0.92
 -18   1   3    5.94    1.41
 -18  -1   3    5.90    1.47
 -18  -1   3    5.91    1.54
 -18  -1   3    6.58    1.28
 -18  -1   3    5.78    1.44
  17   1  -3    6.47    1.50
  17  -1  -3   10.11    1.69
  17  -1  -3    7.10    1.59
 -17   1   3    6.16    1.25
 -17   1   3    7.29    1.64
 -17   1   3    6.82    0.94
 -17   1   3    7.38    1.65
 -17  -1   3    7.45    1.34
 -17  -1   3    7.24    1.58
 -17  -1   3    7.37    1.30
 -17  -1   3    9.44    1.63
  16   1  -3   87.54    3.65
  16   1  -3   76.67    3.24
  16  -1  -3   93.05    3.81
  16  -1  -3   81.13    3.57
 -16   1   3   91.00    3.42
 -16   1   3   85.79    3.72
 -16   1   3   79.25    2.35
 -16   1   3   95.54    3.49
 -16  -1   3   83.20    3.39
 -16  -1   3   81.84    3.51
 -16  -1   3   69.91    2.75
 -16  -1   3   88.67    3.48
  15   1  -3   61.23    3.03
  15   1  -3   56.64    2.73
  15  -1  -3   69.58    3.19
  15  -1  -3   61.40    3.06
 -15   1   3   51.95    1.73
 -15   1   3   71.18    2.97
 -15  -1   3   66.23    2.93
 -15  -1   3   56.24    2.89
 -15  -1   3   54.18    2.38
 -15  -1   3   65.46    2.94
  14   1  -3   11.72    1.61
  14   1  -3   10.35    1.45
  14  -1  -3    7.45    1.19
  14  -1  -3   12.40    1.72
 -14   1   3   10.03    1.50
 -14   1   3    9.71    0.90
 -14   1   3   13.00    1.55
 -14  -1   3   13.67    1.54
 -14  -1   3    9.36    1.44
 -14  -1   3    7.90    1.15
 -14  -1   3   11.27    1.48
  13   1  -3    5.60    1.06
  13   1  -3    6.19    1.12
  13  -1  -3    7.70    1.32
  13  -1  -3    5.46    1.14
 -13   1   3    6.54    1.22
 -13   1   3    5.88    0.70
 -13   1   3    7.69    1.20
 -13  -1   3    6.78    1.07
 -13  -1   3    7.03    1.20
 -13  -1   3    4.80    0.94
 -13  -1   3    7.77    1.24
  12   1  -3    6.13    1.06
  12   1  -3    7.64    1.16
  12  -1  -3   10.35    1.39
  12  -1  -3    7.04    1.21
 -12   1   3    8.80    1.33
 -12   1   3    7.31    0.70
 -12   1   3    9.39    1.25
 -12  -1   3    8.46    1.09
 -12  -1   3    7.20    1.12
 -12  -1   3    4.62    0.88
 -12  -1   3    7.66    1.17
  11   1  -3   99.03    3.02
  11   1  -3   99.26    2.88
  11  -1  -3   97.47    2.80
  11  -1  -3  103.49    3.05
  11  -1  -3   87.58    2.92
  11  -1  -3  102.32    1.97
 -11   1   3  104.74    2.82
 -11   1   3   90.90    2.95
 -11   1   3  100.49    1.80
 -11   1   3   70.46    1.55
 -11   1   3  102.04    2.97
 -11  -1   3  101.00    2.89
 -11  -1   3   87.22    2.75
 -11  -1   3   71.18    2.23
 -11  -1   3  105.07    3.06
  10   1  -3   66.67    2.39
  10   1  -3   60.50    2.17
  10  -1  -3   61.07    2.14
  10  -1  -3   60.68    2.25
  10  -1  -3   53.09    2.23
  10  -1  -3   57.86    1.29
 -10   1   3   61.68    2.08
 -10   1   3   57.17    2.26
 -10   1   3   61.78    1.33
 -10   1   3   47.37    1.19
 -10   1   3   65.68    2.32
 -10  -1   3   62.62    2.19
 -10  -1   3   54.32    2.08
 -10  -1   3   62.92    2.32
   9   1  -3   83.10    2.40
   9   1  -3   87.45    2.55
   9   1  -3   83.64    2.46
   9  -1  -3   80.06    2.28
   9  -1  -3   71.03    2.40
   9  -1  -3   76.48    1.35
  -9   1   3   78.63    2.49
  -9   1   3   69.08    1.30
  -9   1   3   91.17    2.55
  -9  -1   3   87.55    2.44
  -9  -1   3   67.41    2.17
  -9  -1   3   59.57    1.89
  -9  -1   3   82.29    2.48
   8   1  -3   67.18    2.03
   8   1  -3   68.45    2.13
   8   1  -3   66.51    2.05
   8  -1  -3   59.16    1.83
   8  -1  -3   60.91    1.96
   8  -1  -3   53.32    1.04
  -8   1   3   56.31    1.07
  -8   1   3   64.22    2.08
  -8  -1   3   63.90    1.95
  -8  -1   3   45.93    1.66
  -8  -1   3   43.79    1.56
   7   1  -3    1.46    0.52
   7   1  -3    1.44    0.50
   7   1  -3    0.74    0.47
   7  -1  -3    1.08    0.35
   7  -1  -3    0.91    0.40
   7  -1  -3    1.86    0.59
   7  -1  -3    2.33    0.28
  -7   1   3    2.01    0.55
  -7   1   3    1.55    0.26
  -7   1   3    1.84    0.55
  -7  -1   3    1.87    0.46
  -7  -1   3    1.63    0.51
  -7  -1   3    1.11    0.41
  -7  -1   3    1.51    0.48
  -7  -1   3    1.01    0.45
   6   1  -3   26.33    1.18
   6   1  -3   27.13    1.22
   6   1  -3   28.42    1.28
   6  -1  -3   23.15    1.02
   6  -1  -3   19.65    1.00
   6  -1  -3   20.55    1.17
   6  -1  -3   20.29    0.54
  -6   1   3   25.54    1.01
  -6   1   3   24.54    1.21
  -6   1   3   24.71    0.70
  -6   1   3   23.94    1.23
  -6  -1   3   23.28    1.08
  -6  -1   3   27.95    1.22
  -6  -1   3   16.92    0.89
  -6  -1   3   20.26    1.03
   5   1  -3  106.15    2.07
   5   1  -3  112.98    2.17
   5   1  -3  113.95    2.22
   5   1  -3   70.69    1.69
   5  -1  -3   93.30    1.76
   5  -1  -3   79.50    1.66
   5  -1  -3   82.69    2.00
   5  -1  -3   96.83    1.04
  -5   1   3  108.82    1.78
  -5   1   3  102.44    2.17
  -5   1   3  110.66    1.12
  -5   1   3   95.79    2.14
  -5  -1   3   62.56    1.55
  -5  -1   3  110.20    2.18
  -5  -1   3   62.30    1.42
  -5  -1   3   88.05    1.88
   4   1  -3  255.52    2.94
   4   1  -3  275.08    3.09
   4   1  -3  162.94    1.95
   4  -1  -3  236.56    2.45
   4  -1  -3  181.80    2.18
   4  -1  -3  208.16    2.92
   4  -1  -3  255.81    1.71
  -4   1   3  256.17    2.34
  -4   1   3  260.63    3.20
  -4   1   3  248.24    1.69
  -4   1   3  240.45    3.16
  -4  -1   3  287.54    3.30
  -4  -1   3  150.68    1.90
  -4  -1   3  215.86    2.80
   3   1  -3  197.96    2.40
   3   1  -3  201.00    2.45
   3   1  -3  113.48    1.36
   3   1  -3  172.33    2.72
   3  -1  -3  128.25    1.56
   3  -1  -3  185.05    1.85
   3  -1  -3  160.52    2.38
   3  -1  -3  193.33    1.63
  -3   1   3  183.75    2.53
  -3   1   3  198.29    2.63
  -3   1   3  171.59    2.53
  -3  -1   3  197.19    2.63
  -3  -1   3  125.09    1.65
  -3  -1   3  161.05    2.35
  -3  -1   3  129.76    2.17
   2   1  -3  259.89    2.57
   2   1  -3  259.61    2.59
   2   1  -3  144.07    1.15
   2   1  -3  215.92    2.61
   2   1  -3  176.05    2.29
   2  -1  -3  164.23    1.39
   2  -1  -3  245.64    2.06
   2  -1  -3  216.60    2.53
   2  -1  -3  224.21    2.53
   2  -1  -3  241.42    3.04
   2  -1  -3  239.71    2.02
  -2   1   3  209.78    2.49
  -2   1   3  258.84    2.85
  -2   1   3  208.98    1.91
  -2   1   3  225.46    2.74
  -2  -1   3  263.47    2.93
  -2  -1   3  195.72    1.33
  -2  -1   3  225.46    2.71
  -2  -1   3  168.61    2.28
   1   1  -3  222.60    2.27
   1   1  -3  216.77    2.27
   1   1  -3  211.11    2.95
   1   1  -3  157.54    1.98
   1  -1  -3  155.75    0.92
   1  -1  -3  227.88    1.11
   1  -1  -3  194.04    2.19
   1  -1  -3  200.51    2.19
   1  -1  -3  219.64    2.51
   1  -1  -3  188.54    2.33
  -1   1   3  189.73    2.17
  -1   1   3  227.79    2.60
  -1   1   3  166.06    1.90
  -1   1   3  197.65    2.43
  -1  -1   3  222.49    2.23
  -1  -1   3  193.73    2.52
  -1  -1   3  194.45    2.50
  -1  -1   3  141.62    1.91
   0   1  -3   27.82    0.85
   0   1  -3   27.35    0.85
   0   1  -3   24.20    0.93
   0   1  -3   21.03    0.69
   0  -1  -3   24.83    0.37
   0  -1  -3   25.66    0.76
   0  -1  -3   25.43    0.90
   0  -1  -3   20.77    0.77
   0  -1  -3   18.23    0.75
   0  -1  -3   23.90    0.87
   0  -1  -3   21.85    0.80
   0   1   3   24.58    0.76
   0   1   3   27.20    0.95
   0   1   3   18.06    0.75
   0   1   3   24.34    0.86
   0  -1   3   28.89    0.83
   0  -1   3   25.83    0.95
   0  -1   3   28.55    1.02
   0  -1   3   24.97    0.96
   0  -1   3   17.81    0.65
  -1   1  -3   18.74    0.74
  -1   1  -3   18.16    0.75
  -1   1  -3    9.68    0.39
  -1   1  -3   15.88    0.54
  -1  -1  -3   18.10    0.49
  -1  -1  -3   11.28    0.39
  -1  -1  -3   19.15    0.86
  -1  -1  -3   18.44    0.93
  -1  -1  -3   13.17    0.69
  -1  -1  -3   11.40    0.67
  -1  -1  -3   17.84    0.74
  -1  -1  -3   16.17    0.68
   1   1   3   17.08    0.63
   1   1   3   19.58    0.85
   1   1   3   12.94    0.70
   1   1   3   17.66    0.72
   1  -1   3   18.36    0.86
   1  -1   3   16.01    0.47
   1  -1   3   16.11    0.82
   1  -1   3   12.36    0.48
  -2   1  -3   36.02    1.06
  -2   1  -3   34.53    1.05
  -2   1  -3   17.92    0.64
  -2   1  -3   32.80    0.62
  -2  -1  -3   31.46    0.79
  -2  -1  -3   22.08    0.66
  -2  -1  -3   35.64    1.02
  -2  -1  -3   32.93    1.13
  -2  -1  -3   23.36    0.98
  -2  -1  -3   33.95    0.94
  -2  -1  -3   30.82    0.88
   2   1   3   33.19    0.96
   2   1   3   34.67    1.16
   2   1   3   25.92    1.03
   2   1   3   30.22    0.87
   2  -1   3   36.21    1.20
   2  -1   3   26.85    0.86
   2  -1   3   23.62    0.53
  -3   1  -3   32.84    1.10
  -3   1  -3   28.98    1.06
  -3   1  -3   19.09    0.77
  -3  -1  -3   29.10    0.90
  -3  -1  -3   20.93    0.76
  -3  -1  -3   31.49    0.84
  -3  -1  -3   32.31    1.20
  -3  -1  -3   23.61    1.05
  -3  -1  -3   31.25    0.91
   3   1   3   21.81    0.71
   3   1   3   32.73    0.84
   3   1   3   23.15    1.06
   3   1   3   30.34    0.88
   3  -1   3   22.69    0.81
   3  -1   3   32.69    1.18
  -4   1  -3   83.86    1.84
  -4   1  -3   75.32    1.78
  -4   1  -3   50.67    1.36
  -4  -1  -3   71.18    1.55
  -4  -1  -3   51.91    1.32
  -4  -1  -3   74.41    1.30
  -4  -1  -3   86.20    2.01
  -4  -1  -3   59.00    1.70
  -4  -1  -3   81.52    1.46
   4   1   3   56.23    1.28
   4   1   3   84.65    1.41
   4   1   3   62.90    1.76
   4   1   3   76.56    1.39
   4  -1   3   47.67    1.36
   4  -1   3   78.79    1.91
   4  -1   3   80.32    1.86
  -5   1  -3    8.04    0.74
  -5   1  -3    7.32    0.73
  -5   1  -3    6.05    0.67
  -5  -1  -3    9.57    0.75
  -5  -1  -3    6.48    0.61
  -5  -1  -3    8.33    0.55
  -5  -1  -3   10.01    0.90
  -5  -1  -3    7.37    0.79
  -5  -1  -3    9.24    0.62
   5   1   3    6.45    0.58
   5   1   3    7.95    0.59
   5   1   3    8.75    0.57
   5  -1   3    7.96    0.75
   5  -1   3    6.84    0.75
   5  -1   3    7.80    0.79
  -6   1  -3   15.57    1.17
  -6   1  -3   11.84    0.91
  -6   1  -3   17.01    0.47
  -6  -1  -3   15.21    0.96
  -6  -1  -3   11.76    0.85
  -6  -1  -3   12.26    1.01
  -6  -1  -3   17.65    0.82
   6   1   3   16.37    0.82
   6   1   3   15.61    0.75
   6  -1   3   17.32    1.07
   6  -1   3   16.37    1.09
   6  -1   3   17.64    1.06
   6  -1   3   17.26    0.48
  -7   1  -3    7.67    0.81
  -7   1  -3    4.99    0.74
  -7   1  -3    7.45    0.43
  -7  -1  -3    7.62    0.84
  -7  -1  -3    6.57    0.74
  -7  -1  -3    5.51    0.86
  -7  -1  -3    8.68    0.67
   7   1   3    7.19    0.67
   7  -1   3    7.57    0.89
   7  -1   3    7.21    0.88
   7  -1   3    8.45    0.91
   7  -1   3    5.22    0.35
  -8   1  -3  104.30    2.64
  -8   1  -3   81.62    2.42
  -8   1  -3  108.00    2.56
  -8   1  -3   99.09    1.42
  -8  -1  -3   83.15    2.31
  -8  -1  -3  104.82    2.85
  -8  -1  -3   82.44    2.47
  -8  -1  -3  103.10    2.00
   8   1   3   61.28    1.91
   8   1   3   89.57    2.03
   8  -1   3  102.22    2.69
   8  -1   3   91.24    2.55
   8  -1   3  104.38    2.53
   8  -1   3   70.19    1.35
  -9   1  -3  114.18    3.01
  -9   1  -3  139.72    3.03
  -9   1  -3  136.28    1.85
  -9  -1  -3  132.63    3.16
  -9  -1  -3  119.91    2.91
  -9  -1  -3  141.50    3.47
  -9  -1  -3  117.47    3.07
  -9  -1  -3  136.40    2.42
   9   1   3  115.84    2.80
   9   1   3  116.19    2.46
   9  -1   3  137.34    3.20
   9  -1   3  119.62    3.04
   9  -1   3  143.05    3.07
   9  -1   3  102.38    1.57
 -10   1  -3  100.01    2.99
 -10   1  -3   88.34    2.84
 -10   1  -3  103.34    2.76
 -10   1  -3   97.40    1.72
 -10  -1  -3   94.73    2.87
 -10  -1  -3   91.14    2.68
 -10  -1  -3  103.93    3.17
 -10  -1  -3   83.95    2.73
 -10  -1  -3   99.22    2.19
  10   1   3   83.24    2.53
  10   1   3   81.07    2.21
  10  -1   3  102.54    2.94
  10  -1   3   81.73    2.67
  10  -1   3  100.59    2.73
  10  -1   3   75.57    1.49
 -11   1  -3   42.98    2.17
 -11   1  -3   36.23    2.09
 -11   1  -3   41.69    1.95
 -11   1  -3   38.55    1.22
 -11  -1  -3   41.43    2.12
 -11  -1  -3   42.87    2.27
 -11  -1  -3   35.45    2.00
 -11  -1  -3   37.20    1.49
  11   1   3   31.58    2.75
  11  -1   3   37.31    1.96
  11  -1   3   30.89    1.88
 -12   1  -3    2.90    0.95
 -12   1  -3    2.95    0.84
 -12   1  -3    3.80    0.58
 -12  -1  -3    2.79    0.88
 -12  -1  -3    1.97    0.90
 -12  -1  -3    3.80    0.98
 -12  -1  -3    3.85    0.72
  12   1   3    3.87    0.95
  12   1   3    2.63    0.73
  12  -1   3    3.23    0.79
  12  -1   3    1.77    0.80
 -13   1  -3    1.86    0.95
 -13   1  -3    2.78    0.84
 -13   1  -3    3.05    0.60
 -13  -1  -3    3.46    1.00
 -13  -1  -3    2.53    0.99
 -13  -1  -3    3.02    1.00
 -13  -1  -3    3.22    0.71
  13   1   3    2.00    0.89
  13   1   3    2.11    0.72
  13  -1   3    2.39    0.86
  13  -1   3    1.62    0.91
 -14   1  -3    4.35    1.19
 -14   1  -3    4.81    1.03
 -14   1  -3    6.03    0.80
 -14  -1  -3    5.38    1.20
 -14  -1  -3    3.94    1.62
 -14  -1  -3    3.58    1.09
 -14  -1  -3    4.90    0.86
  14   1   3    4.10    1.04
  14   1   3    2.73    0.85
  14  -1   3    5.31    1.29
  14  -1   3    4.12    1.14
 -15   1  -3   29.84    2.52
 -15   1  -3   32.93    2.09
 -15   1  -3   32.19    1.50
 -15  -1  -3   34.15    2.50
 -15  -1  -3   27.53    2.49
 -15  -1  -3   25.27    2.24
 -15  -1  -3   34.62    1.76
  15   1   3   29.71    2.22
  15   1   3   24.52    1.81
  15  -1   3   29.03    2.32
  15  -1   3   26.44    2.24
 -16   1  -3  138.13    4.61
 -16   1  -3  126.22    4.56
 -16   1  -3  121.16    3.70
 -16   1  -3  133.83    2.84
 -16  -1  -3  143.28    4.69
 -16  -1  -3  124.88    4.59
 -16  -1  -3  126.90    4.19
 -16  -1  -3  130.68    3.24
  16   1   3  122.54    4.11
  16   1   3   87.08    3.13
  16  -1   3  124.47    4.26
  16  -1   3   95.27    3.73
 -17   1  -3   35.72    2.77
 -17   1  -3   36.21    2.97
 -17   1  -3   34.64    2.28
 -17   1  -3   38.71    1.91
 -17  -1  -3   39.48    2.86
 -17  -1  -3   35.50    2.89
 -17  -1  -3   30.46    2.49
 -17  -1  -3   36.77    2.00
  17   1   3   32.94    2.61
  17   1   3   24.40    2.04
  17  -1   3   26.37    2.48
  17  -1   3   27.55    2.52
 -18   1  -3    0.24    1.02
 -18   1  -3    0.76    1.23
 -18   1  -3    0.87    0.94
 -18   1  -3   -0.07    0.60
 -18  -1  -3    0.58    0.97
 -18  -1  -3    0.70    1.23
 -18  -1  -3    0.64    1.05
 -18  -1  -3   -0.95    0.69
  18   1   3   -0.76    0.91
  18  -1   3    0.65    1.03
  18  -1   3    0.55    1.14
 -19   1  -3   -1.36    1.23
 -19   1  -3   -0.88    0.88
 -19   1  -3    0.24    0.70
 -19  -1  -3   -0.59    1.02
 -19  -1  -3    0.07    1.27
 -19  -1  -3   -1.50    1.04
 -19  -1  -3   -1.31    0.65
  19   1   3    0.74    1.02
  19  -1   3    1.75    1.08
  19  -1   3    1.54    1.21
 -20   1  -3    0.59    1.28
 -20   1  -3   -0.22    1.40
 -20   1  -3   -0.28    1.05
 -20  -1  -3   -0.12    1.11
 -20  -1  -3    0.47    1.42
 -20  -1  -3    0.58    1.12
 -20  -1  -3   -0.48    0.80
  20   1   3    0.99    1.09
  20  -1   3    2.52    1.47
 -21   1  -3    1.42    1.41
 -21   1  -3    1.66    1.65
 -21   1  -3    0.73    1.18
 -21  -1  -3    0.79    1.27
 -21  -1  -3   -0.05    1.42
 -21  -1  -3    2.06    1.45
  21   1   3    0.98    1.25
  21  -1   3    2.31    1.54
 -22   1  -3    3.86    1.55
 -22   1  -3    3.98    2.01
 -22   1  -3    3.50    1.33
 -22  -1  -3    4.82    1.63
 -22  -1  -3    1.30    1.66
 -22  -1  -3    3.07    1.88
  22   1   3   -0.09    1.25
  22  -1   3    5.90    1.81
 -23   1  -3   32.09    3.41
 -23   1  -3   28.92    3.61
 -23   1  -3   24.45    2.59
 -23  -1  -3   26.57    3.19
 -23  -1  -3   21.67    3.25
 -23  -1  -3   24.71    2.85
  23   1   3   20.97    2.49
  23  -1   3   18.79    2.72
  24   2  -3   27.52    3.07
  24  -2  -3   24.44    4.59
  24  -2  -3   32.89    3.88
 -24   2   3   22.00    3.18
 -24   2   3   23.52    2.80
 -24  -2   3   33.39    3.70
 -24  -2   3   30.81    2.98
 -24  -2   3   29.21    3.08
  23   2  -3   15.88    2.67
  23   2  -3   16.58    2.53
  23  -2  -3   19.89    3.10
  23  -2  -3   19.37    2.98
 -23   2   3   20.24    3.02
 -23   2   3   21.88    2.58
 -23  -2   3   19.26    2.77
 -23  -2   3   18.48    2.37
 -23  -2   3   20.60    2.62
  22   2  -3    9.15    2.02
  22   2  -3    6.02    1.81
  22  -2  -3   10.11    2.27
  22  -2  -3    8.44    2.34
 -22   2   3    5.74    2.02
 -22   2   3    8.79    1.86
 -22  -2   3    9.00    2.08
 -22  -2   3   10.15    1.88
 -22  -2   3    7.45    1.86
  21   2  -3   28.04    3.21
  21   2  -3   18.80    2.36
  21  -2  -3   25.70    3.04
  21  -2  -3   22.03    3.02
 -21   2   3   23.54    2.95
 -21   2   3   25.23    2.60
 -21  -2   3   29.02    2.69
 -21  -2   3   23.94    2.78
  20   2  -3   45.22    4.34
  20   2  -3   47.75    3.11
  20  -2  -3   47.88    3.66
  20  -2  -3   42.57    3.47
 -20   2   3   48.83    3.76
 -20   2   3   48.62    3.16
 -20  -2   3   51.89    3.30
 -20  -2   3   46.27    3.39
 -20  -2   3   45.52    3.01
 -20  -2   3   45.99    3.24
  19   2  -3   16.94    2.32
  19   2  -3   16.98    2.10
  19  -2  -3   16.76    2.27
  19  -2  -3   17.93    2.61
 -19   2   3   19.11    2.58
 -19   2   3   19.43    2.28
 -19  -2   3   18.56    2.20
 -19  -2   3   18.39    2.38
 -19  -2   3   16.18    2.04
 -19  -2   3   19.94    2.36
  18   2  -3   26.14    2.69
  18   2  -3   27.50    2.32
  18  -2  -3   30.30    2.86
  18  -2  -3   31.80    2.89
 -18   2   3   31.00    2.38
 -18   2   3   30.75    2.81
 -18   2   3   28.62    1.05
 -18   2   3   31.48    2.49
 -18  -2   3   29.57    2.50
 -18  -2   3   30.48    2.72
 -18  -2   3   28.56    2.36
 -18  -2   3   31.57    2.69
  17   2  -3   63.15    3.44
  17   2  -3   50.66    2.77
  17  -2  -3   67.22    3.59
  17  -2  -3   70.26    3.69
 -17   2   3   70.51    3.17
 -17   2   3   62.92    3.58
 -17   2   3   58.35    1.39
 -17   2   3   69.48    4.28
 -17  -2   3   70.15    3.35
 -17  -2   3   55.10    3.21
 -17  -2   3   50.79    3.26
 -17  -2   3   67.27    3.32
  16   2  -3    6.09    1.45
  16   2  -3    8.25    1.41
  16  -2  -3    9.05    1.67
  16  -2  -3    7.66    1.61
 -16   2   3    9.61    1.31
 -16   2   3    9.34    1.74
 -16   2   3    9.96    1.08
 -16   2   3    8.20    0.67
 -16   2   3   11.89    1.64
 -16  -2   3    9.64    1.59
 -16  -2   3    9.61    1.59
 -16  -2   3    7.07    1.35
 -16  -2   3    8.95    1.56
  15   2  -3    7.67    1.36
  15   2  -3    8.43    1.38
  15  -2  -3   11.46    1.75
  15  -2  -3   11.67    1.84
 -15   2   3   13.50    1.62
 -15   2   3   12.48    1.89
 -15   2   3   10.77    0.70
 -15   2   3    9.76    0.67
 -15   2   3   12.57    1.64
 -15  -2   3   13.92    1.78
 -15  -2   3   10.76    1.61
 -15  -2   3   11.55    1.55
 -15  -2   3   11.81    1.65
  14   2  -3    6.75    1.21
  14   2  -3    7.81    1.24
  14  -2  -3    9.13    1.39
  14  -2  -3    7.64    1.52
 -14   2   3    9.21    1.30
 -14   2   3    8.66    1.48
 -14   2   3    8.15    0.59
 -14   2   3   10.97    1.51
 -14  -2   3    9.49    1.38
 -14  -2   3    6.79    1.27
 -14  -2   3    5.48    1.13
 -14  -2   3    8.69    1.39
  13   2  -3  182.86    4.58
  13   2  -3  149.02    3.69
  13  -2  -3  178.78    4.50
  13  -2  -3  165.20    4.51
 -13   2   3  173.39    4.07
 -13   2   3  153.63    4.37
 -13   2   3  181.79    4.30
 -13  -2   3  179.51    4.38
 -13  -2   3  163.57    4.16
 -13  -2   3  132.33    3.61
 -13  -2   3  178.63    4.45
  12   2  -3   23.14    1.85
  12   2  -3   19.17    1.47
  12  -2  -3   23.40    1.88
  12  -2  -3   22.40    1.88
 -12   2   3   21.67    1.54
 -12   2   3   17.68    1.70
 -12   2   3   26.81    1.85
 -12  -2   3   20.70    1.61
 -12  -2   3   20.86    1.66
 -12  -2   3   17.48    1.55
 -12  -2   3   22.51    1.77
  11   2  -3   26.63    1.86
  11   2  -3   22.26    1.51
  11  -2  -3   21.57    1.48
  11  -2  -3   19.65    1.66
  11  -2  -3   19.07    1.67
 -11   2   3   27.27    1.59
 -11   2   3   19.47    1.65
 -11   2   3   25.07    1.72
 -11  -2   3   26.01    1.67
 -11  -2   3   19.36    1.52
 -11  -2   3   16.43    1.44
 -11  -2   3   22.07    1.69
  10   2  -3   18.33    1.53
  10   2  -3   15.22    1.28
  10  -2  -3   14.33    1.23
  10  -2  -3   14.52    1.42
  10  -2  -3   12.59    1.37
 -10   2   3    8.87    0.89
 -10   2   3   15.28    1.44
 -10   2   3   15.46    1.42
 -10  -2   3   17.80    1.39
 -10  -2   3   12.16    1.17
 -10  -2   3   10.22    1.15
 -10  -2   3   15.45    1.44
   9   2  -3   88.61    2.70
   9   2  -3   79.22    2.31
   9  -2  -3   76.50    2.32
   9  -2  -3   71.41    2.36
   9  -2  -3   56.87    2.25
  -9   2   3   80.55    2.54
  -9  -2   3   87.12    2.59
  -9  -2   3   57.69    2.35
  -9  -2   3   51.59    2.04
  -9  -2   3   71.26    2.47
   8   2  -3  412.38    5.37
   8   2  -3  398.84    4.73
   8  -2  -3  358.71    4.61
   8  -2  -3  342.80    4.64
   8  -2  -3  277.88    4.57
  -8   2   3  358.92    5.18
  -8   2   3  379.63    5.10
  -8  -2   3  400.64    5.15
  -8  -2   3  396.87    4.71
  -8  -2   3  277.39    3.94
  -8  -2   3  264.30    4.20
  -8  -2   3  338.27    4.99
   7   2  -3  506.98    5.53
   7   2  -3  513.78    5.11
   7  -2  -3  473.30    4.96
   7  -2  -3  415.35    4.93
   7  -2  -3  319.29    4.70
  -7   2   3  498.75    4.82
  -7   2   3  473.10    5.65
  -7   2   3  465.76    5.55
  -7  -2   3  511.13    5.53
  -7  -2   3  524.55    5.17
  -7  -2   3  347.81    4.07
  -7  -2   3  337.98    6.15
  -7  -2   3  425.42    5.38
   6   2  -3 1022.18    7.47
   6   2  -3 1044.01    7.70
   6   2  -3 1054.19    7.00
   6  -2  -3  953.07    6.56
   6  -2  -3  840.78    6.28
   6  -2  -3  623.23    6.08
  -6   2   3  999.79    6.31
  -6   2   3  975.39    7.72
  -6   2   3  952.62    7.47
  -6  -2   3 1047.95    7.69
  -6  -2   3 1057.57    7.01
  -6  -2   3  674.25    5.16
  -6  -2   3  727.74    6.44
  -6  -2   3  839.41    7.17
   5   2  -3  241.52    3.49
   5   2  -3  239.57    3.54
   5  -2  -3  209.13    2.93
   5  -2  -3  231.67    3.02
   5  -2  -3  140.27    2.75
  -5   2   3  236.86    2.84
  -5   2   3  226.89    3.59
  -5   2   3  215.37    3.46
  -5  -2   3  233.02    3.46
  -5  -2   3  241.41    3.25
  -5  -2   3  152.77    2.23
  -5  -2   3  174.68    3.09
  -5  -2   3  191.87    3.30
   4   2  -3   19.55    1.27
   4   2  -3   19.89    1.09
   4   2  -3   17.40    0.72
   4  -2  -3   19.71    0.93
   4  -2  -3   20.87    0.92
   4  -2  -3   12.17    0.86
   4  -2  -3   20.52    0.49
   4  -2  -3   15.43    0.42
  -4   2   3   22.17    0.86
  -4   2   3   22.91    1.20
  -4  -2   3   18.61    1.01
  -4  -2   3   21.24    1.03
  -4  -2   3   14.90    0.67
  -4  -2   3   15.83    1.03
  -4  -2   3   16.73    1.04
   3   2  -3   15.60    0.93
   3   2  -3   14.16    0.93
   3  -2  -3   13.76    0.74
   3  -2  -3   16.02    0.75
   3  -2  -3    7.94    0.68
   3  -2  -3   12.94    0.51
   3  -2  -3    9.65    0.45
  -3   2   3   13.50    0.82
  -3   2   3   17.34    1.03
  -3   2   3   14.27    0.98
  -3  -2   3   15.90    0.91
  -3  -2   3   16.39    0.91
  -3  -2   3   10.64    0.51
  -3  -2   3   11.62    0.86
   2   2  -3    5.96    0.65
   2   2  -3    5.55    0.66
   2  -2  -3    4.57    0.49
   2  -2  -3    5.31    0.47
   2  -2  -3    2.70    0.43
   2  -2  -3    3.85    0.53
   2  -2  -3    2.70    0.35
   2  -2  -3    4.56    0.64
  -2   2   3    4.28    0.37
  -2   2   3    3.37    0.55
  -2   2   3    5.05    0.67
  -2  -2   3    6.61    0.65
  -2  -2   3    5.21    0.62
  -2  -2   3    4.75    0.32
  -2  -2   3    5.66    0.34
  -2  -2   3    4.07    0.60
  -2  -2   3    4.60    0.60
   1   2  -3  122.56    2.19
   1   2  -3  121.29    2.21
   1  -2  -3  118.50    1.64
   1  -2  -3  122.78    1.68
   1  -2  -3   70.16    1.41
   1  -2  -3   91.98    1.57
   1  -2  -3   78.70    1.47
   1  -2  -3   61.98    1.32
   1  -2  -3  110.98    2.23
  -1   2   3  111.98    1.31
  -1   2   3   91.86    1.57
  -1   2   3   80.14    1.47
  -1   2   3  112.37    2.23
  -1  -2   3  121.49    2.16
  -1  -2   3  122.03    2.22
  -1  -2   3  118.87    1.05
  -1  -2   3  113.51    1.02
  -1  -2   3  105.94    2.18
  -1  -2   3   96.15    1.91
   0   2  -3  188.94    2.70
   0   2  -3  182.36    2.70
   0   2  -3  183.33    1.41
   0  -2  -3  184.53    2.03
   0  -2  -3  186.73    2.07
   0  -2  -3  112.67    1.56
   0  -2  -3  154.09    1.80
   0  -2  -3  113.71    1.91
   0  -2  -3   92.82    1.76
   0  -2  -3  169.25    2.67
   0   2   3  152.85    1.53
   0   2   3  189.51    2.90
   0   2   3  109.76    1.87
   0  -2   3  185.83    2.65
   0  -2   3  186.13    2.78
   0  -2   3  133.75    1.19
   0  -2   3  160.80    2.64
   0  -2   3  142.38    2.18
  -1   2  -3  143.02    2.40
  -1   2  -3  146.37    2.47
  -1   2  -3  133.45    1.48
  -1   2  -3  131.64    1.94
  -1  -2  -3  154.78    1.96
  -1  -2  -3  139.00    1.83
  -1  -2  -3  102.34    1.31
  -1  -2  -3  145.17    1.52
  -1  -2  -3   77.96    1.75
  -1  -2  -3  140.23    2.40
   1   2   3  111.85    1.42
   1   2   3  155.25    2.67
   1  -2   3  149.61    2.42
   1  -2   3  143.40    2.52
   1  -2   3   84.23    1.15
   1  -2   3  133.71    2.42
   1  -2   3  117.05    1.87
  -2   2  -3  225.77    3.08
  -2   2  -3  224.69    3.13
  -2   2  -3  191.22    2.07
  -2   2  -3  208.76    2.31
  -2  -2  -3  238.74    2.61
  -2  -2  -3  197.17    2.35
  -2  -2  -3  171.17    1.40
  -2  -2  -3  230.74    1.61
  -2  -2  -3  228.50    3.31
  -2  -2  -3  117.92    2.30
  -2  -2  -3  218.31    2.99
   2   2   3  169.42    1.38
   2   2   3  242.29    3.41
   2  -2   3  221.97    3.03
   2  -2   3  215.78    3.20
   2  -2   3  114.53    1.58
   2  -2   3  210.06    3.00
   2  -2   3  183.29    2.20
  -3   2  -3   81.32    2.30
  -3   2  -3   82.60    2.02
  -3   2  -3   64.47    1.41
  -3   2  -3   80.89    1.40
  -3  -2  -3   87.02    1.75
  -3  -2  -3   72.72    1.58
  -3  -2  -3   77.74    0.84
  -3  -2  -3   45.61    1.56
  -3  -2  -3   80.68    1.87
   3   2   3   56.52    1.27
   3   2   3   75.47    0.83
   3   2   3   86.45    2.16
   3  -2   3   83.00    1.96
   3  -2   3   76.33    2.02
   3  -2   3   40.43    1.09
   3  -2   3   78.40    1.91
   3  -2   3   69.72    1.32
  -4   2  -3  127.38    2.54
  -4   2  -3  123.16    2.56
  -4   2  -3   90.91    1.86
  -4   2  -3  123.86    1.66
  -4  -2  -3  122.28    2.24
  -4  -2  -3  103.63    2.02
  -4  -2  -3   94.49    0.99
  -4  -2  -3  129.14    2.73
  -4  -2  -3   72.48    2.05
  -4  -2  -3  121.18    2.30
   4   2   3   80.95    1.66
   4   2   3  125.79    1.14
   4  -2   3  121.12    2.51
   4  -2   3  109.41    2.52
   4  -2   3  119.76    2.37
   4  -2   3  109.16    1.58
   4  -2   3  121.37    1.64
  -5   2  -3  306.55    4.10
  -5   2  -3  289.87    4.06
  -5   2  -3  218.34    3.12
  -5  -2  -3  298.85    3.74
  -5  -2  -3  247.87    3.34
  -5  -2  -3  192.37    1.65
  -5  -2  -3  325.29    4.48
  -5  -2  -3  308.95    3.71
   5   2   3  199.75    2.82
   5   2   3  311.28    2.10
   5  -2   3  291.32    4.08
   5  -2   3  284.67    4.18
   5  -2   3  302.15    3.81
   5  -2   3  276.17    2.46
   5  -2   3  298.11    2.53
  -6   2  -3  122.98    2.75
  -6   2  -3  118.66    2.78
  -6   2  -3   93.93    2.27
  -6  -2  -3  130.40    2.69
  -6  -2  -3  101.62    2.32
  -6  -2  -3   77.92    1.29
  -6  -2  -3  129.40    3.07
  -6  -2  -3   80.41    2.39
  -6  -2  -3  129.62    2.50
   6   2   3   83.23    1.99
   6   2   3  122.36    1.56
   6  -2   3  121.13    2.75
   6  -2   3  109.87    3.24
   6  -2   3  128.52    2.60
   6  -2   3  114.73    1.64
   6  -2   3  114.59    1.60
  -7   2  -3   19.38    1.36
  -7   2  -3   14.16    1.12
  -7  -2  -3   18.49    1.22
  -7  -2  -3   13.33    1.01
  -7  -2  -3   10.56    0.57
  -7  -2  -3   19.32    1.45
  -7  -2  -3   13.58    1.18
  -7  -2  -3   20.11    1.17
   7   2   3   17.81    0.76
   7  -2   3   18.10    1.31
   7  -2   3   14.65    1.19
   7  -2   3   20.76    1.25
   7  -2   3   17.39    0.76
   7  -2   3   16.22    0.69
  -8   2  -3   64.47    2.33
  -8   2  -3   49.50    1.96
  -8  -2  -3   66.57    2.24
  -8  -2  -3   55.12    1.97
  -8  -2  -3   68.73    2.49
  -8  -2  -3   49.98    2.11
  -8  -2  -3   70.70    2.03
   8   2   3   57.90    1.40
   8  -2   3   64.03    2.29
   8  -2   3   52.24    2.16
   8  -2   3   66.32    2.07
   8  -2   3   64.46    1.37
   8  -2   3   54.88    1.22
  -9   2  -3    0.04    0.52
  -9   2  -3    0.75    0.59
  -9   2  -3    0.41    0.33
  -9  -2  -3    0.29    0.53
  -9  -2  -3   -0.12    0.39
  -9  -2  -3    0.10    0.61
  -9  -2  -3    0.14    0.56
  -9  -2  -3    0.08    0.44
   9   2   3    0.57    0.32
   9   2   3    0.16    0.35
   9  -2   3    1.06    0.63
   9  -2   3   -0.20    0.56
   9  -2   3    0.62    0.67
   9  -2   3    0.89    0.38
   9  -2   3    0.47    0.27
 -10   2  -3   53.31    2.42
 -10   2  -3   42.37    2.13
 -10   2  -3   56.28    2.05
 -10   2  -3   54.91    1.42
 -10  -2  -3   52.28    2.28
 -10  -2  -3   46.19    2.04
 -10  -2  -3   56.94    2.54
 -10  -2  -3   45.09    2.23
 -10  -2  -3   60.91    2.06
  10   2   3   42.31    1.90
  10   2   3   43.43    1.47
  10  -2   3   54.11    2.35
  10  -2   3   46.22    2.26
  10  -2   3   57.03    2.07
  10  -2   3   54.95    1.44
 -11   2  -3   72.14    2.86
 -11   2  -3   64.74    2.69
 -11   2  -3   74.84    2.41
 -11   2  -3   69.91    1.67
 -11  -2  -3   76.11    2.84
 -11  -2  -3   77.10    3.06
 -11  -2  -3   61.41    2.66
 -11  -2  -3   76.52    2.36
  11   2   3   63.34    2.42
  11   2   3   59.51    1.83
  11  -2   3   69.91    2.76
  11  -2   3   60.73    2.67
  11  -2   3   71.64    2.41
  11  -2   3   70.21    1.69
 -12   2  -3  325.98    6.00
 -12   2  -3  282.66    5.56
 -12   2  -3  312.71    4.87
 -12   2  -3  309.54    3.55
 -12  -2  -3  297.53    5.62
 -12  -2  -3  324.81    6.20
 -12  -2  -3  259.06    5.35
 -12  -2  -3  319.49    4.76
  12   2   3  276.74    5.24
  12   2   3  228.38    3.64
  12  -2   3  315.76    5.77
  12  -2   3  238.89    5.19
  12  -2   3  309.32    4.87
  12  -2   3  306.96    3.52
 -13   2  -3  212.49    5.10
 -13   2  -3  210.80    5.08
 -13   2  -3  210.77    4.17
 -13   2  -3  211.36    3.10
 -13  -2  -3  221.01    5.10
 -13  -2  -3  209.97    5.27
 -13  -2  -3  191.49    4.80
 -13  -2  -3  221.36    4.13
  13   2   3  191.40    4.58
  13   2   3  155.20    3.23
  13  -2   3  206.07    4.90
  13  -2   3  163.35    4.52
  13  -2   3  201.82    3.02
 -14   2  -3  162.73    4.68
 -14   2  -3  160.85    3.78
 -14   2  -3  164.96    2.87
 -14  -2  -3  170.95    4.73
 -14  -2  -3  170.62    4.93
 -14  -2  -3  148.39    5.27
 -14  -2  -3  171.05    3.77
  14   2   3  158.63    4.27
  14   2   3  119.06    2.98
  14  -2   3  166.37    4.64
  14  -2   3  123.62    5.43
  14  -2   3  158.61    2.82
 -15   2  -3   28.18    2.36
 -15   2  -3   30.03    2.52
 -15   2  -3   27.94    1.86
 -15   2  -3   27.25    1.42
 -15  -2  -3   32.35    2.48
 -15  -2  -3   33.11    2.66
 -15  -2  -3   26.77    2.35
 -15  -2  -3   29.03    1.84
  15   2   3   26.88    2.13
  15   2   3   20.53    1.55
  15  -2   3   27.36    2.34
  15  -2   3   19.54    2.24
  15  -2   3   24.40    1.37
 -16   2  -3    9.30    1.59
 -16   2  -3    9.16    1.73
 -16   2  -3    6.74    1.22
 -16   2  -3    8.76    1.08
 -16  -2  -3    8.90    1.63
 -16  -2  -3    8.26    1.63
 -16  -2  -3    8.50    1.66
 -16  -2  -3    9.40    1.30
  16   2   3    7.39    1.43
  16   2   3    4.08    0.99
  16  -2   3    5.96    1.30
  16  -2   3    2.28    1.29
  16  -2   3    7.00    0.96
 -17   2  -3    6.87    1.48
 -17   2  -3    8.87    1.78
 -17   2  -3    9.35    1.40
 -17  -2  -3    7.91    1.54
 -17  -2  -3    6.29    1.61
 -17  -2  -3    5.95    1.55
 -17  -2  -3   11.50    1.48
  17   2   3    7.30    1.48
  17   2   3    5.22    1.11
  17  -2   3   10.99    1.88
  17  -2   3    6.27    1.69
  17  -2   3    8.59    1.42
 -18   2  -3   32.20    2.87
 -18   2  -3   29.93    2.96
 -18   2  -3   29.27    2.12
 -18   2  -3   29.80    1.63
 -18  -2  -3   37.85    3.02
 -18  -2  -3   29.88    2.96
 -18  -2  -3   29.31    2.74
 -18  -2  -3   36.66    2.20
  18   2   3   22.28    1.92
  18  -2   3   33.30    2.89
  18  -2   3   27.42    2.67
  18  -2   3   30.49    1.99
 -19   2  -3   33.05    3.11
 -19   2  -3   31.07    3.11
 -19   2  -3   25.19    2.14
 -19  -2  -3   28.64    2.94
 -19  -2  -3   26.97    2.91
 -19  -2  -3   29.72    2.86
 -19  -2  -3   31.67    2.15
  19   2   3   20.72    1.97
  19  -2   3   31.25    2.84
  19  -2   3   23.36    2.73
 -20   2  -3   19.45    2.56
 -20   2  -3   20.74    2.88
 -20   2  -3   22.26    2.02
 -20  -2  -3   24.26    2.84
 -20  -2  -3   19.14    2.71
 -20  -2  -3   18.08    2.40
  20   2   3   15.66    1.89
  20  -2   3   14.05    2.44
 -21   2  -3   38.66    3.33
 -21   2  -3   36.68    3.61
 -21   2  -3   36.70    2.48
 -21  -2  -3   34.62    3.32
 -21  -2  -3   33.14    3.51
 -21  -2  -3   27.73    2.91
 -21  -2  -3   36.74    2.36
  21   2   3   27.47    2.26
  21  -2   3   32.02    3.21
 -22   2  -3   -0.06    1.43
 -22   2  -3    1.55    1.78
 -22   2  -3    0.74    1.29
 -22  -2  -3    0.50    1.33
 -22  -2  -3    1.49    1.71
 -22  -2  -3    0.26    1.43
  22   2   3    0.86    1.08
  22  -2   3    2.47    1.67
 -23   2  -3   21.94    3.24
 -23  -2  -3   15.88    3.45
 -23  -2  -3   19.05    2.99
 -23  -2  -3   20.79    2.86
  23  -2   3   13.42    2.54
  23   3  -3   14.51    2.13
  23  -3  -3   15.17    2.99
 -23   3   3   15.93    2.85
 -23   3   3   16.02    2.83
 -23  -3   3   18.04    2.78
 -23  -3   3   13.98    2.26
 -23  -3   3   16.73    2.58
  22   3  -3   30.42    3.47
  22   3  -3   39.76    2.84
  22  -3  -3   38.53    3.91
  22  -3  -3   39.09    3.86
 -22   3   3   35.19    3.77
 -22   3   3   36.69    3.01
 -22  -3   3   40.41    3.66
 -22  -3   3   33.39    3.20
 -22  -3   3   36.90    3.15
  21   3  -3   57.92    3.93
  21   3  -3   53.94    3.19
  21  -3  -3   57.08    4.18
  21  -3  -3   57.26    4.24
 -21   3   3   51.75    3.96
 -21   3   3   63.30    3.55
 -21  -3   3   54.12    3.80
 -21  -3   3   53.05    3.63
 -21  -3   3   61.55    4.29
  20   3  -3   32.15    3.28
  20   3  -3   26.39    2.45
  20  -3  -3   31.22    3.56
  20  -3  -3   27.10    3.37
 -20   3   3   24.34    3.07
 -20   3   3   28.37    2.59
 -20  -3   3   29.20    2.75
 -20  -3   3   22.94    2.75
 -20  -3   3   24.56    2.75
 -20  -3   3   30.27    2.85
  19   3  -3   17.92    2.69
  19   3  -3   10.38    1.72
  19  -3  -3   18.63    2.69
  19  -3  -3   11.62    2.27
 -19   3   3   11.61    2.15
 -19   3   3   13.18    2.00
 -19  -3   3   13.78    2.03
 -19  -3   3   15.07    2.24
 -19  -3   3   10.67    1.90
 -19  -3   3   16.84    2.25
  18   3  -3   -0.36    1.04
  18   3  -3    3.45    1.25
  18  -3  -3    1.61    1.35
  18  -3  -3    1.33    1.44
 -18   3   3    2.23    1.38
 -18   3   3    1.15    1.20
 -18  -3   3    1.57    1.06
 -18  -3   3    0.73    1.13
 -18  -3   3    2.34    1.28
 -18  -3   3    3.41    1.37
[truncated: 1,254,901 more chars]
