# Supplementary material for: Crystal structure and Hirshfeld surface analysis of (E)-1-[2,2-di­bromo-1-(4-nitro­phen­yl)ethen­yl]-2-(4-fluoro­phen­yl)diazene
Source: Acta Crystallogr E Crystallogr Commun. 2022 Apr 28;78(Pt 5):530–5. doi: 10.1107/S2056989022004388 (PMC9069519; doi:10.1107/S2056989022004388)
Supplement: Supplementary file 2 [file e-78-00530-Isup2.hkl]

data_I                                                                          
_shelx_title ' ENN48_2 in P2(1)/c'                                              
_shelx_refln_list_code          4                                               
_shelx_F_calc_maximum      217.91                                               
_exptl_crystal_F_000       832.00                                               
_reflns_d_resolution_high  0.7107                                               
                                                                                
loop_                                                                           
 _space_group_symop_operation_xyz                                               
 'x, y, z'                                                                      
 '-x, y+1/2, -z+1/2'                                                            
 '-x, -y, -z'                                                                   
 'x, -y-1/2, z-1/2'                                                             
                                                                                
_cell_length_a    16.0658                                                       
_cell_length_b     7.0329                                                       
_cell_length_c    12.7934                                                       
_cell_angle_alpha  90.000                                                       
_cell_angle_beta   96.847                                                       
_cell_angle_gamma  90.000                                                       
                                                                                
_shelx_F_squared_multiplier     1.000                                           
                                                                                
loop_                                                                           
 _refln_index_h                                                                 
 _refln_index_k                                                                 
 _refln_index_l                                                                 
 _refln_F_squared_calc                                                          
 _refln_F_squared_meas                                                          
 _refln_F_squared_sigma                                                         
 _refln_observed_status                                                         
   2   0   0       2926.49       1476.05       388.98 o                         
   3   0   0       1773.71       1262.92        58.96 o                         
   4   0   0      13619.79       8913.86       231.78 o                         
   5   0   0       2381.97       1537.03        38.12 o                         
   6   0   0         20.46         24.58         2.56 o                         
   7   0   0       7256.22       5687.05       257.01 o                         
   8   0   0       2806.57       2162.87       104.47 o                         
   9   0   0        573.03        503.00        17.71 o                         
  10   0   0        184.04        190.03        12.77 o                         
  11   0   0        978.23       1042.19        84.89 o                         
  12   0   0       1324.55       1274.70        35.99 o                         
  13   0   0        888.66        882.28        21.82 o                         
  14   0   0        571.25        544.16        19.59 o                         
  15   0   0        739.84        756.69        32.52 o                         
  16   0   0       1533.32       1607.11        39.59 o                         
  17   0   0       3463.42       3615.85        70.40 o                         
  18   0   0       5670.45       6433.65       173.99 o                         
  19   0   0       5011.25       5779.05       103.24 o                         
  20   0   0       3149.50       3863.99        98.96 o                         
  21   0   0       1544.33       1856.21        47.61 o                         
  22   0   0        765.76        930.82        35.99 o                         
   1   1   0       2020.08       2231.86        73.88 o                         
   2   1   0      21393.78      23166.10       743.94 o                         
   3   1   0      11843.99      11227.38       270.38 o                         
   4   1   0      43465.62      40513.82      1868.47 o                         
   5   1   0      30562.15      26606.85       692.50 o                         
   6   1   0       3645.61       2984.01       103.01 o                         
   7   1   0       3061.22       2453.70        64.79 o                         
   8   1   0        969.65        877.64        29.61 o                         
   9   1   0        305.23        229.71         7.66 o                         
  10   1   0        131.97        123.56         7.32 o                         
  11   1   0       1739.62       1532.09        41.58 o                         
  12   1   0       1549.91       1430.69        27.29 o                         
  13   1   0       3040.27       2732.72        52.31 o                         
  14   1   0       2200.00       2151.52        52.35 o                         
  15   1   0       4547.89       4483.29       109.15 o                         
  16   1   0       2368.24       2476.72        43.05 o                         
  17   1   0       1452.72       1551.02        27.22 o                         
  18   1   0        174.76        197.51        12.17 o                         
  19   1   0          3.24         11.23         8.34 o                         
  20   1   0        373.18        416.54        16.92 o                         
  21   1   0       1508.31       1936.94        37.06 o                         
  22   1   0        899.67       1111.69        30.49 o                         
   0   2   0       3676.35       3571.30       155.19 o                         
   1   2   0       2354.87       2442.74        72.52 o                         
   3   2   0       2363.67       2751.14        55.13 o                         
   4   2   0       2985.75       3166.89        78.60 o                         
   5   2   0         22.51         45.72         4.11 o                         
   6   2   0       1682.06       1571.34        48.14 o                         
   7   2   0        233.52        268.81         8.22 o                         
   8   2   0        539.13        533.08        19.23 o                         
   9   2   0       1031.66        970.45        35.51 o                         
  10   2   0         43.68         34.18         4.72 o                         
  11   2   0          4.40         15.40         4.46 o                         
  12   2   0       1096.31       1002.59        28.99 o                         
  13   2   0        959.10        844.18        17.63 o                         
  14   2   0        370.47        321.91        11.70 o                         
  15   2   0        475.18        475.78        17.24 o                         
  16   2   0       3228.49       3372.14        51.49 o                         
  17   2   0       1953.10       2060.57        38.95 o                         
  18   2   0        858.15        915.65        20.33 o                         
  19   2   0       1160.01       1325.12        28.68 o                         
  20   2   0       1433.51       1660.39        32.55 o                         
  21   2   0        713.41        891.06        33.74 o                         
   1   3   0        211.16        223.03         7.46 o                         
   2   3   0        248.94        296.82         8.35 o                         
   3   3   0         13.40         26.93         2.70 o                         
   4   3   0        167.57        200.81         7.02 o                         
   5   3   0         10.71         35.23         5.90 o                         
   6   3   0       6160.59       6805.96       183.61 o                         
   7   3   0       9682.56       9640.79       337.86 o                         
   8   3   0       6715.07       6463.29       251.42 o                         
   9   3   0      11052.17      10234.14       306.73 o                         
  10   3   0       6279.75       5840.92       164.30 o                         
  11   3   0       2487.29       2241.22        84.60 o                         
  12   3   0       1815.83       1674.27        44.89 o                         
  13   3   0        879.54        808.50        19.85 o                         
  14   3   0        311.53        293.26        16.82 o                         
  15   3   0          0.63          5.22         6.01 o                         
  16   3   0        256.88        259.64        11.93 o                         
  17   3   0        135.43        121.95         9.33 o                         
  18   3   0        142.34        165.69        11.88 o                         
  19   3   0        165.61        212.09        14.89 o                         
  20   3   0          0.50         -3.95        11.27 o                         
  21   3   0          2.97         -2.05        12.08 o                         
   0   4   0        653.46        838.66        25.03 o                         
   1   4   0       1058.01       1239.75        27.04 o                         
   2   4   0        264.98        290.42         9.13 o                         
   3   4   0        359.70        328.51         7.17 o                         
   4   4   0      18586.06      20189.47       543.15 o                         
   5   4   0       6723.58       7108.50       182.53 o                         
   6   4   0       5697.71       5835.15       148.67 o                         
   7   4   0       2226.46       2206.84        75.11 o                         
   8   4   0       3980.96       3825.96       160.56 o                         
   9   4   0        750.61        705.98        31.63 o                         
  10   4   0        764.12        729.12        29.04 o                         
  11   4   0       7620.94       7077.84       249.62 o                         
  12   4   0       3725.54       3439.78       135.95 o                         
  13   4   0       2659.64       2466.30        78.61 o                         
  14   4   0       5035.87       4760.00       141.93 o                         
  15   4   0       2095.20       2042.47        48.25 o                         
  16   4   0        100.07         82.20         7.77 o                         
  17   4   0          4.75         -3.97         8.02 o                         
  18   4   0        266.82        277.38        14.51 o                         
  19   4   0         25.07         42.46        12.47 o                         
  20   4   0        115.70         93.83        14.25 o                         
   1   5   0        599.48        631.81        12.89 o                         
   2   5   0       2386.87       2678.97        56.10 o                         
   3   5   0       1026.51       1168.53        28.72 o                         
   4   5   0       3303.33       3715.08        80.93 o                         
   5   5   0        548.29        579.12        17.45 o                         
   6   5   0       1638.75       1721.06        56.12 o                         
   7   5   0       4066.42       3786.40       147.80 o                         
   8   5   0       5051.87       4855.60       219.70 o                         
   9   5   0       4653.68       4365.32       205.08 o                         
  10   5   0       6348.03       5859.92       281.12 o                         
  11   5   0       3069.61       2800.70       138.35 o                         
  12   5   0       1242.50       1110.72        40.30 o                         
  13   5   0         29.52         25.62         5.77 o                         
  14   5   0         91.20         88.58         8.91 o                         
  15   5   0       1448.72       1327.61        45.61 o                         
  16   5   0        700.74        683.34        29.55 o                         
  17   5   0        925.80        942.15        30.20 o                         
  18   5   0        285.26        266.76        19.76 o                         
  19   5   0        100.38         88.25        16.10 o                         
   0   6   0         46.23         43.86        10.41 o                         
   1   6   0         67.16         91.39         7.41 o                         
   2   6   0         31.65         41.20         6.43 o                         
   3   6   0         61.08         62.51         6.64 o                         
   4   6   0         40.06         34.05         6.50 o                         
   5   6   0        490.79        511.45        17.92 o                         
   6   6   0       7074.80       6544.21       372.77 o                         
   7   6   0        611.67        687.25        21.46 o                         
   8   6   0         21.93         24.11         7.53 o                         
   9   6   0        121.81        124.28        10.17 o                         
  10   6   0         13.69         22.71         8.28 o                         
  11   6   0        320.33        337.93        17.62 o                         
  12   6   0       1212.15       1257.91        39.51 o                         
  13   6   0       2086.24       2144.09        65.61 o                         
  14   6   0        561.39        565.41        25.44 o                         
  15   6   0        495.83        506.85        25.65 o                         
  16   6   0        384.68        372.93        22.35 o                         
  17   6   0         11.51         24.53        16.45 o                         
   1   7   0         47.45         50.62         7.61 o                         
   2   7   0          3.80         11.20         6.84 o                         
   3   7   0        173.56        203.55        10.38 o                         
   4   7   0        860.32        955.39        20.57 o                         
   5   7   0       1131.70       1198.96        23.98 o                         
   6   7   0         99.60         93.07        10.70 o                         
   7   7   0        467.84        477.96        19.72 o                         
   8   7   0        301.23        325.17        20.95 o                         
   9   7   0          0.29         -2.97         8.48 o                         
  10   7   0        170.97        183.18        14.34 o                         
  11   7   0         49.01         49.43        13.45 o                         
  12   7   0          0.44          9.51        12.30 o                         
  13   7   0         20.37          5.55        12.64 o                         
  14   7   0         64.98         56.16        15.61 o                         
  15   7   0         87.07         63.32        15.69 o                         
   0   8   0       2131.56       2269.31        48.56 o                         
   1   8   0        891.28        965.24        19.36 o                         
   2   8   0          9.54          2.74         7.85 o                         
   3   8   0          8.96          9.79         7.80 o                         
   4   8   0          4.25         11.02         8.69 o                         
   5   8   0        867.27        886.53        33.98 o                         
   6   8   0       2093.79       2135.63        68.81 o                         
   7   8   0        973.12        994.59        26.88 o                         
   8   8   0         31.56         29.31        11.43 o                         
   9   8   0        156.23        123.65        16.42 o                         
  10   8   0        173.89        145.92        17.69 o                         
  11   8   0        150.23        114.37        16.68 o                         
  12   8   0        361.96        334.06        22.25 o                         
  13   8   0         62.94         62.78        15.70 o                         
   1   9   0        827.85        841.48        21.83 o                         
   2   9   0       1110.83       1111.94        30.86 o                         
   3   9   0        791.53        808.07        28.14 o                         
   4   9   0        669.36        707.79        29.59 o                         
   5   9   0         97.66        104.59        14.80 o                         
   6   9   0         69.46         70.14        14.08 o                         
   7   9   0        130.15        132.78        15.62 o                         
   8   9   0        397.15        369.14        23.29 o                         
   9   9   0       1193.36       1126.83        42.89 o                         
 -22   1   1         93.09        106.79        15.09 o                         
 -21   1   1        227.86        297.01        16.89 o                         
 -20   1   1        141.01        149.90        12.00 o                         
 -19   1   1        489.50        578.28        19.28 o                         
 -18   1   1         79.39         79.06         9.85 o                         
 -17   1   1         12.12         24.28         7.49 o                         
 -16   1   1        484.59        511.67        16.01 o                         
 -15   1   1       1588.43       1568.18        24.24 o                         
 -14   1   1       2535.92       2417.80        50.12 o                         
 -13   1   1       1455.21       1388.12        26.03 o                         
 -12   1   1       2560.84       2265.24        46.58 o                         
 -11   1   1        295.81        247.08        12.47 o                         
 -10   1   1          0.35          6.15         3.44 o                         
  -9   1   1          9.31         10.19         2.90 o                         
  -8   1   1       2258.48       1769.85        50.56 o                         
  -7   1   1       4510.83       3669.77       146.73 o                         
  -6   1   1       1961.26       1656.42        88.23 o                         
  -5   1   1       1279.52       1233.06        38.51 o                         
  -4   1   1       1130.76       1173.23        37.20 o                         
  -3   1   1      22109.02      21358.87       668.85 o                         
  -2   1   1      15394.57      16292.45       559.72 o                         
  -1   1   1       3108.00       3110.25       127.95 o                         
   0   1   1         97.64         94.73         6.16 o                         
   1   1   1        812.19        901.06        26.04 o                         
   2   1   1       1323.23       1355.88        54.82 o                         
   3   1   1        789.14        822.53        33.22 o                         
   4   1   1      12526.50      11489.92       452.70 o                         
   5   1   1       5423.05       4730.69       151.53 o                         
   6   1   1       5944.67       5383.86       205.96 o                         
   7   1   1       5821.77       5061.24       179.72 o                         
   8   1   1        206.65        142.85         7.19 o                         
   9   1   1        235.54        230.02         9.43 o                         
  10   1   1        472.20        415.08        14.88 o                         
  11   1   1        469.98        371.68        13.43 o                         
  12   1   1        462.17        364.64        13.77 o                         
  13   1   1        806.92        732.11        19.40 o                         
  14   1   1          2.07          1.97         5.40 o                         
  15   1   1         12.79         19.20         6.78 o                         
  16   1   1         41.31         40.42         7.90 o                         
  17   1   1        592.55        659.78        20.65 o                         
  18   1   1        695.24        766.33        23.03 o                         
  19   1   1        622.87        660.75        19.09 o                         
  20   1   1         72.97         84.73        11.14 o                         
  21   1   1          0.08         12.86         9.55 o                         
  22   1   1        159.78        188.46        16.43 o                         
 -22   2   1         74.47         70.41        14.34 o                         
 -21   2   1         27.70         34.64        12.18 o                         
 -20   2   1        531.74        640.23        20.53 o                         
 -19   2   1        965.13       1058.87        23.00 o                         
 -18   2   1       1684.39       1819.48        25.94 o                         
 -17   2   1       2397.34       2535.94        54.08 o                         
 -16   2   1       1663.79       1660.40        26.63 o                         
 -15   2   1        336.01        358.28        19.74 o                         
 -14   2   1       1882.42       1763.03        33.91 o                         
 -13   2   1         38.34         34.84         6.18 o                         
 -12   2   1       3263.98       2838.12        72.16 o                         
 -11   2   1      11798.52      10500.05       286.29 o                         
 -10   2   1       7155.59       6178.40       233.83 o                         
  -9   2   1       4947.87       4568.68       192.40 o                         
  -8   2   1       1150.18       1044.37        33.66 o                         
  -7   2   1        220.35        266.09        13.95 o                         
  -6   2   1       3289.61       3146.76        64.65 o                         
  -5   2   1        211.06        323.85         8.66 o                         
  -4   2   1       1255.54       1188.04        44.22 o                         
  -3   2   1      13461.30      15038.67       436.56 o                         
  -2   2   1      12246.76      13537.59       503.39 o                         
  -1   2   1      26126.21      29972.09      1341.25 o                         
   0   2   1       7724.47       8360.38       350.18 o                         
   1   2   1      24873.50      25492.37      1074.13 o                         
   2   2   1      40013.80      44936.34      2052.56 o                         
   3   2   1       4006.31       4092.18        88.05 o                         
   4   2   1       3494.18       3501.24       130.99 o                         
   5   2   1       1341.63       1293.20        49.71 o                         
   6   2   1       1453.35       1472.98        63.06 o                         
   7   2   1       5169.93       4501.26       174.51 o                         
   8   2   1       3963.20       3590.27       141.96 o                         
   9   2   1       9281.57       8474.05       350.29 o                         
  10   2   1        902.63        766.25        35.05 o                         
  11   2   1       1745.18       1525.34        51.32 o                         
  12   2   1        101.61         96.45         7.40 o                         
  13   2   1         40.78         55.30         6.89 o                         
  14   2   1       1747.02       1656.86        36.24 o                         
  15   2   1       1112.51       1026.15        24.50 o                         
  16   2   1        117.30        115.68         9.34 o                         
  17   2   1        149.26        171.80        11.02 o                         
  18   2   1        221.00        247.85        13.07 o                         
  19   2   1       1001.70       1103.61        22.72 o                         
  20   2   1        848.60        986.89        25.03 o                         
  21   2   1       1087.85       1200.35        26.04 o                         
 -21   3   1        257.56        294.49        17.80 o                         
 -20   3   1         65.11         85.76        13.29 o                         
 -19   3   1        449.49        516.87        21.42 o                         
 -18   3   1         34.76         50.50        10.11 o                         
 -17   3   1         69.17         66.60         7.99 o                         
 -16   3   1       2095.57       2047.05        43.60 o                         
 -15   3   1       2744.04       2605.63        49.06 o                         
 -14   3   1       5632.36       5136.37       103.15 o                         
 -13   3   1       5874.27       5252.25       150.37 o                         
 -12   3   1       5358.98       4751.09       166.83 o                         
 -11   3   1        384.33        349.79        16.19 o                         
 -10   3   1        731.96        648.48        25.14 o                         
  -9   3   1        242.49        236.95         9.86 o                         
  -8   3   1       1272.63       1149.24        40.48 o                         
  -7   3   1       6220.53       6200.26       212.46 o                         
  -6   3   1       4436.08       4516.46       144.49 o                         
  -5   3   1       1810.40       2080.12        73.98 o                         
  -4   3   1        176.58        190.52         7.97 o                         
  -3   3   1       6625.15       7031.32       265.55 o                         
  -2   3   1       3984.16       4177.80       141.34 o                         
  -1   3   1       6081.96       6632.28       203.26 o                         
   0   3   1       2794.47       3197.09       121.78 o                         
   1   3   1         20.28         12.74         1.99 o                         
   2   3   1        252.49        232.51         9.15 o                         
   3   3   1       7104.95       7603.90       299.10 o                         
   4   3   1      18344.37      20389.87       531.86 o                         
   5   3   1       9981.06      10645.06       326.06 o                         
   6   3   1      11278.47      10242.04       600.32 o                         
   7   3   1       9171.66       9575.47       245.34 o                         
   8   3   1       2199.86       2033.49        81.68 o                         
   9   3   1        403.37        418.60        18.31 o                         
  10   3   1         75.54         79.89         5.39 o                         
  11   3   1        658.75        598.47        28.59 o                         
  12   3   1        284.45        286.94        12.91 o                         
  13   3   1        565.65        499.65        12.72 o                         
  14   3   1          1.79          2.63         6.33 o                         
  15   3   1         22.39         27.35         6.55 o                         
  16   3   1        401.74        388.58        14.20 o                         
  17   3   1       1090.67       1081.29        30.48 o                         
  18   3   1        604.72        610.33        17.85 o                         
  19   3   1        932.42       1050.94        33.06 o                         
  20   3   1          5.91         -0.70         9.48 o                         
  21   3   1          2.38         11.51        13.00 o                         
 -20   4   1        442.38        522.48        21.59 o                         
 -19   4   1        116.79        117.72        15.83 o                         
 -18   4   1       1267.06       1285.97        26.13 o                         
 -17   4   1       1246.10       1261.95        38.92 o                         
 -16   4   1       1119.83       1117.76        24.48 o                         
 -15   4   1        613.73        628.83        17.71 o                         
 -14   4   1         39.91         39.17         7.72 o                         
 -13   4   1       1330.74       1268.32        39.93 o                         
 -12   4   1          7.59          3.26         6.01 o                         
 -11   4   1        258.61        255.62        10.86 o                         
 -10   4   1        409.81        342.37        14.62 o                         
  -9   4   1       3042.97       2746.55       131.47 o                         
  -8   4   1       1441.34       1393.01        47.45 o                         
  -7   4   1       2460.58       2540.33        81.96 o                         
  -6   4   1        219.93        238.73        12.43 o                         
  -5   4   1         37.64         62.36         4.40 o                         
  -4   4   1        313.94        407.14        10.46 o                         
  -3   4   1      11285.86      13416.58       273.60 o                         
  -2   4   1        564.07        667.84        12.89 o                         
  -1   4   1       2843.10       3174.71       102.70 o                         
   0   4   1       3404.50       3749.26       105.03 o                         
   1   4   1       3806.17       3978.80       160.82 o                         
   2   4   1       5413.69       5619.39       207.71 o                         
   3   4   1      10806.13      12229.94       254.21 o                         
   4   4   1       1888.52       1825.92        95.53 o                         
   5   4   1        643.41        748.49        20.17 o                         
   6   4   1        669.62        762.98        21.23 o                         
   7   4   1         83.31         95.64         6.64 o                         
   8   4   1       1066.58       1163.15        47.03 o                         
   9   4   1       2285.57       2335.20        60.12 o                         
  10   4   1        400.35        376.26        20.98 o                         
  11   4   1       2746.56       2581.52       108.13 o                         
  12   4   1         10.22         11.80         5.05 o                         
  13   4   1        155.93        140.50         8.24 o                         
  14   4   1        208.65        196.20         9.68 o                         
  15   4   1        219.31        214.49        10.25 o                         
  16   4   1        159.77        169.96        12.22 o                         
  17   4   1        200.04        193.14        11.55 o                         
  18   4   1        430.41        429.11        17.06 o                         
  19   4   1        219.39        240.46        18.69 o                         
  20   4   1        749.85        886.23        31.01 o                         
 -19   5   1        239.57        237.32        21.77 o                         
 -18   5   1        955.66        931.07        28.72 o                         
 -17   5   1        247.55        230.84        16.97 o                         
 -16   5   1        486.13        475.99        20.00 o                         
 -15   5   1         92.58         89.80         9.74 o                         
 -14   5   1        358.16        391.79        20.31 o                         
 -13   5   1        377.96        341.60        18.70 o                         
 -12   5   1        857.60        802.62        33.33 o                         
 -11   5   1       2053.26       1885.27        87.15 o                         
 -10   5   1       2320.74       2246.94        79.15 o                         
  -9   5   1         38.44         42.76         7.09 o                         
  -8   5   1       2421.03       2494.58        71.47 o                         
  -7   5   1       8491.42       9274.02       213.73 o                         
  -6   5   1       2057.25       2204.86        47.85 o                         
  -5   5   1       1484.23       1661.01        40.39 o                         
  -4   5   1        100.99        119.27         6.68 o                         
  -3   5   1        551.28        688.13        14.80 o                         
  -2   5   1        462.22        524.34        11.68 o                         
  -1   5   1        526.01        610.17        13.80 o                         
   0   5   1       1539.64       1648.94        36.57 o                         
   1   5   1        760.33        830.63        22.08 o                         
   2   5   1       2310.44       2650.42        59.69 o                         
   3   5   1        904.94        946.45        40.82 o                         
   4   5   1        277.95        248.92         7.97 o                         
   5   5   1       1107.55       1209.63        37.09 o                         
   6   5   1       1290.74       1384.33        39.19 o                         
   7   5   1        686.88        725.36        17.50 o                         
   8   5   1       2224.17       2370.46        75.96 o                         
   9   5   1       2831.32       2909.27        98.84 o                         
  10   5   1       2167.41       2218.32        52.65 o                         
  11   5   1       2075.09       2105.30        69.95 o                         
  12   5   1       1074.53       1070.92        26.45 o                         
  13   5   1        299.60        288.58        14.51 o                         
  14   5   1        235.40        219.91        12.37 o                         
  15   5   1        139.30        136.89        10.84 o                         
  16   5   1         34.44         22.36        11.05 o                         
  17   5   1         37.13         44.87        13.31 o                         
  18   5   1        423.94        450.20        27.18 o                         
  19   5   1        130.50        108.26        16.02 o                         
 -17   6   1        160.20        146.61        20.48 o                         
 -16   6   1          2.20         13.19        12.72 o                         
 -15   6   1         14.54         20.71        12.02 o                         
 -14   6   1          7.32         -7.10        10.26 o                         
 -13   6   1        121.61        108.52        13.59 o                         
 -12   6   1       1527.34       1535.45        36.68 o                         
 -11   6   1        129.32        124.80        11.52 o                         
 -10   6   1       1955.97       1839.99        79.36 o                         
  -9   6   1        205.06        216.26        12.23 o                         
  -8   6   1         42.48         44.26         6.26 o                         
  -7   6   1       2436.44       2489.04        53.15 o                         
  -6   6   1       3588.96       3933.67        80.83 o                         
  -5   6   1      12655.24      13794.96       278.53 o                         
  -4   6   1       4643.30       4976.27        93.36 o                         
  -3   6   1       8300.39       9080.09       171.81 o                         
  -2   6   1       5787.18       6383.08       127.07 o                         
  -1   6   1       2284.91       2437.86        49.23 o                         
   0   6   1        149.49        170.49         9.07 o                         
   1   6   1         27.56         35.57         6.29 o                         
   2   6   1       1245.16       1471.22        35.21 o                         
   3   6   1       1039.46       1179.05        25.91 o                         
   4   6   1        528.56        515.64        30.13 o                         
   5   6   1       1440.62       1584.14        40.32 o                         
   6   6   1        345.09        383.83        14.92 o                         
   7   6   1         53.78         43.43         8.13 o                         
   8   6   1       2312.44       2442.95        82.41 o                         
   9   6   1        403.61        419.08        24.51 o                         
  10   6   1         18.25         16.87         7.95 o                         
  11   6   1         50.98         60.49         9.79 o                         
  12   6   1        479.52        521.67        22.83 o                         
  13   6   1       3583.62       3632.62       106.47 o                         
  14   6   1       2093.46       2190.29        92.42 o                         
  15   6   1       2180.01       2149.71        85.18 o                         
  16   6   1       1911.52       1797.89        48.09 o                         
  17   6   1       1088.24       1081.05        34.76 o                         
 -15   7   1          8.91         20.70        13.34 o                         
 -14   7   1          2.56         15.17        14.59 o                         
 -13   7   1         44.97         31.99        13.48 o                         
 -12   7   1         42.25         41.19        13.37 o                         
 -11   7   1        423.57        408.24        20.88 o                         
 -10   7   1       1328.81       1386.31        40.08 o                         
  -9   7   1       3793.13       3901.73       125.12 o                         
  -8   7   1       6236.87       6029.36       186.93 o                         
  -7   7   1       4534.18       4600.20        96.34 o                         
  -6   7   1       2976.78       3148.15        55.88 o                         
  -5   7   1        671.99        712.24        17.61 o                         
  -4   7   1        290.66        311.72        12.69 o                         
  -3   7   1        631.52        644.32        19.57 o                         
  -2   7   1       3608.65       3859.05        67.14 o                         
  -1   7   1       3617.00       3838.07        60.68 o                         
   0   7   1       2549.45       2700.05        52.88 o                         
   1   7   1       2081.14       2225.59        35.78 o                         
   2   7   1       1439.87       1539.01        33.56 o                         
   3   7   1          3.48          0.31         6.42 o                         
   4   7   1        231.85        245.17         9.69 o                         
   5   7   1         45.95         44.26         8.85 o                         
   6   7   1          0.70         10.52         8.19 o                         
   7   7   1         94.92         84.39        10.86 o                         
   8   7   1        816.71        821.61        31.56 o                         
   9   7   1       2048.86       2170.66        71.75 o                         
  10   7   1       2260.89       2303.51        66.62 o                         
  11   7   1       2396.79       2409.67        55.69 o                         
  12   7   1       2260.34       2250.69        84.98 o                         
  13   7   1       2282.85       2268.66        85.77 o                         
  14   7   1        350.37        311.70        22.01 o                         
  15   7   1          6.81         -4.70        14.30 o                         
 -13   8   1        120.17        115.13        17.20 o                         
 -12   8   1        548.66        542.36        29.65 o                         
 -11   8   1        313.07        359.37        22.27 o                         
 -10   8   1         88.08         67.49        15.98 o                         
  -9   8   1         66.18         52.60        14.10 o                         
  -8   8   1        432.10        390.04        19.47 o                         
  -7   8   1       1634.72       1598.00        50.50 o                         
  -6   8   1       1235.70       1285.35        27.22 o                         
  -5   8   1       3035.94       3059.32        58.67 o                         
  -4   8   1       4087.64       4196.39        86.53 o                         
  -3   8   1       3263.15       3396.00        58.11 o                         
  -2   8   1       1225.14       1221.28        22.88 o                         
  -1   8   1        683.80        731.66        19.30 o                         
   0   8   1         56.75         79.60         9.57 o                         
   1   8   1         65.87         79.39         9.47 o                         
   2   8   1         83.60         83.94        10.31 o                         
   3   8   1         29.57         16.08         8.74 o                         
   4   8   1        226.06        242.86        15.25 o                         
   5   8   1          7.26         -3.41         9.77 o                         
   6   8   1        353.13        347.24        17.62 o                         
   7   8   1        562.10        572.51        25.39 o                         
   8   8   1        349.78        351.07        19.12 o                         
   9   8   1         73.38         72.36        13.24 o                         
  10   8   1         48.83         52.36        15.75 o                         
  11   8   1        140.78        128.25        17.04 o                         
  12   8   1        537.04        531.12        27.79 o                         
  13   8   1        684.56        690.83        43.81 o                         
  -9   9   1       1477.72       1372.55        45.29 o                         
  -8   9   1        298.75        297.04        22.12 o                         
  -7   9   1         12.38         -0.50        13.92 o                         
  -6   9   1        507.14        522.46        23.64 o                         
  -5   9   1          4.33        -12.12        12.08 o                         
  -4   9   1        216.76        232.31        17.74 o                         
  -3   9   1        117.31         98.95        14.69 o                         
  -2   9   1          2.91         -5.98         9.80 o                         
  -1   9   1        246.03        249.44        14.41 o                         
   0   9   1        403.38        412.17        16.77 o                         
   1   9   1        198.86        200.44        14.89 o                         
   2   9   1         25.03         19.34        11.12 o                         
   3   9   1        434.43        471.11        22.77 o                         
   4   9   1        733.91        727.60        26.39 o                         
   5   9   1        255.04        278.52        18.92 o                         
   6   9   1        205.86        201.08        17.20 o                         
   7   9   1        506.62        476.47        22.69 o                         
   8   9   1         95.76         91.06        18.69 o                         
   9   9   1        215.61        222.92        20.00 o                         
 -22   0   2         65.08        122.79        19.48 o                         
 -21   0   2          7.87          1.86        18.13 o                         
 -20   0   2        511.99        571.20        26.94 o                         
 -19   0   2        537.58        603.95        26.47 o                         
 -18   0   2       3530.80       3824.62       126.50 o                         
 -17   0   2       3277.96       3441.45        69.08 o                         
 -16   0   2        247.56        272.56        20.15 o                         
 -15   0   2       9096.85       8993.92       276.87 o                         
 -14   0   2       6770.56       6307.54       205.37 o                         
 -13   0   2       2463.25       2240.97        89.77 o                         
 -12   0   2        474.30        465.23        16.30 o                         
 -11   0   2       3405.64       2822.08       125.63 o                         
 -10   0   2      14857.93      12047.63       555.81 o                         
  -9   0   2      24925.54      19318.50       919.44 o                         
  -8   0   2      24403.93      18680.67       853.17 o                         
  -7   0   2      23674.88      17945.35       548.32 o                         
  -6   0   2      16154.33      12917.82       340.46 o                         
  -5   0   2       5834.81       4220.23       193.71 o                         
  -4   0   2       1086.12        942.39        19.01 o                         
  -3   0   2        595.73        526.01        15.39 o                         
  -2   0   2       1670.42       1511.73        57.73 o                         
  -1   0   2          5.21          9.68         1.19 o                         
   0   0   2       4375.34       4027.17       436.76 o                         
   1   0   2      25500.53      25129.77      1452.31 o                         
   2   0   2        165.00        169.51         6.37 o                         
   3   0   2      24728.46      24193.99       506.34 o                         
   4   0   2      19542.55      17471.63       261.56 o                         
   5   0   2      15977.59      13496.56       152.77 o                         
   6   0   2         28.94         58.69         5.58 o                         
   7   0   2       1886.71       1815.10        25.40 o                         
   8   0   2      19837.82      16610.69       371.40 o                         
   9   0   2        768.49        475.05        15.47 o                         
  10   0   2      15409.62      12795.11       450.87 o                         
  11   0   2      25070.94      21707.50       791.49 o                         
  12   0   2      13605.91      12090.51       456.72 o                         
  13   0   2       5926.42       5147.71       195.42 o                         
  14   0   2       2289.00       2176.42       111.37 o                         
  15   0   2       1678.27       1574.61        72.59 o                         
  16   0   2        766.56        753.97        35.55 o                         
  17   0   2         36.97         42.06        12.25 o                         
  18   0   2        130.24        139.76        16.27 o                         
  19   0   2          1.82         15.24        11.07 o                         
  20   0   2         87.22         90.01        16.14 o                         
  21   0   2       1010.12       1168.56        40.94 o                         
  22   0   2         72.87         82.06        21.32 o                         
 -22   1   2          6.57         17.12        12.77 o                         
 -21   1   2        197.11        218.21        15.39 o                         
 -20   1   2          8.40          6.06         9.04 o                         
 -19   1   2          0.93         28.60         8.72 o                         
 -18   1   2         10.47          3.07         7.79 o                         
 -17   1   2          1.38          3.00         7.22 o                         
 -16   1   2        119.96        146.70        10.25 o                         
 -15   1   2       2186.82       2110.91        43.85 o                         
 -14   1   2       5426.63       5097.27       114.71 o                         
 -13   1   2      16515.93      14842.75       388.04 o                         
 -12   1   2       9655.58       8169.10       244.65 o                         
 -11   1   2      11786.50       9598.88       292.20 o                         
 -10   1   2      13770.92      11111.19       277.52 o                         
  -9   1   2       4522.13       3599.47       115.41 o                         
  -8   1   2       1589.83       1217.15        49.90 o                         
  -7   1   2        227.46        149.30         6.56 o                         
  -6   1   2       2085.96       1681.92        75.23 o                         
  -5   1   2      14511.94      12726.96       517.55 o                         
  -4   1   2       7383.61       7104.36       243.47 o                         
  -3   1   2        620.33        550.66        17.02 o                         
  -2   1   2        463.85        499.39        21.18 o                         
  -1   1   2        442.83        584.35        19.11 o                         
   0   1   2       1921.33       2208.92        55.56 o                         
   1   1   2        698.73        824.16        27.41 o                         
   2   1   2       3107.80       3291.34       110.63 o                         
   3   1   2       7279.68       7429.55       231.99 o                         
   4   1   2      13631.81      13519.45       331.60 o                         
   5   1   2       6678.00       6024.72       210.47 o                         
   6   1   2      33875.36      30212.39      1057.64 o                         
   7   1   2      15600.73      13553.92       393.41 o                         
   8   1   2      21058.05      18288.36       465.83 o                         
   9   1   2       8080.06       6736.45       178.09 o                         
  10   1   2       4008.17       3388.55        74.39 o                         
  11   1   2        118.07        104.75         6.40 o                         
  12   1   2        327.81        281.48        14.74 o                         
  13   1   2       1144.64       1062.51        36.81 o                         
  14   1   2       1510.09       1382.10        47.10 o                         
  15   1   2       3291.71       3118.81        71.29 o                         
  16   1   2        778.94        829.25        22.93 o                         
  17   1   2       1458.52       1453.10        30.93 o                         
  18   1   2          2.71          8.75         7.90 o                         
  19   1   2         16.51         20.05         8.98 o                         
  20   1   2          7.98         16.47         9.81 o                         
  21   1   2         68.80         63.33        12.71 o                         
 -22   2   2        197.79        250.73        18.68 o                         
 -21   2   2        829.36       1047.03        28.55 o                         
 -20   2   2        520.11        597.61        22.38 o                         
 -19   2   2        880.58       1019.60        27.30 o                         
 -18   2   2         48.42         39.24         8.32 o                         
 -17   2   2       1760.88       1871.77        36.19 o                         
 -16   2   2       2306.47       2280.25        41.38 o                         
 -15   2   2       1450.01       1355.93        34.43 o                         
 -14   2   2        930.35        822.05        19.38 o                         
 -13   2   2        225.59        184.11         8.38 o                         
 -12   2   2         59.77         66.40         5.18 o                         
 -11   2   2        276.51        219.95        10.75 o                         
 -10   2   2       2855.42       2525.74        87.37 o                         
  -9   2   2       6285.09       5617.56       180.51 o                         
  -8   2   2       6751.70       6357.15       201.18 o                         
  -7   2   2       3497.30       3011.59       142.39 o                         
  -6   2   2       7487.51       7359.92       276.81 o                         
  -5   2   2      14224.64      14489.61       493.53 o                         
  -4   2   2       3964.69       4684.33       137.05 o                         
  -3   2   2       2764.19       2736.36        98.47 o                         
  -2   2   2       9635.58       9996.42       495.25 o                         
  -1   2   2      14097.88      15154.08       578.39 o                         
   0   2   2       2416.85       2689.33        88.75 o                         
   1   2   2       6338.79       6563.79       259.87 o                         
   2   2   2      10154.36      11384.11       277.50 o                         
   3   2   2       5200.15       5526.26       207.45 o                         
   4   2   2       1290.37       1419.27        40.44 o                         
   5   2   2        213.03        197.04         9.80 o                         
   6   2   2       1025.45       1083.81        37.65 o                         
   7   2   2        462.40        574.32        21.84 o                         
   8   2   2       2801.05       2551.46        93.60 o                         
   9   2   2       5712.70       5558.57       180.40 o                         
  10   2   2       7761.63       7100.04       279.87 o                         
  11   2   2       1661.32       1350.18        55.83 o                         
  12   2   2       3899.81       3517.43       113.59 o                         
  13   2   2       5709.41       4975.08       134.16 o                         
  14   2   2        961.90        899.49        24.94 o                         
  15   2   2       1286.71       1231.11        35.59 o                         
  16   2   2        677.51        692.90        16.83 o                         
  17   2   2        890.33        888.40        22.10 o                         
  18   2   2         48.82         68.41         9.34 o                         
  19   2   2        341.31        355.02        16.57 o                         
  20   2   2          2.89        -14.31         8.00 o                         
  21   2   2         66.39         73.79        13.40 o                         
 -21   3   2          0.46         -2.81        11.24 o                         
 -20   3   2         91.90        118.53        13.69 o                         
 -19   3   2        470.67        541.62        21.48 o                         
 -18   3   2        733.02        779.97        22.06 o                         
 -17   3   2       3047.56       3072.52        37.65 o                         
 -16   3   2       2404.73       2324.48        30.36 o                         
 -15   3   2       2293.82       2222.23        44.78 o                         
 -14   3   2        421.21        409.11        17.87 o                         
 -13   3   2         11.15         14.40         6.44 o                         
 -12   3   2        527.41        494.64        15.03 o                         
 -11   3   2       2148.04       1944.18        59.61 o                         
 -10   3   2        119.12        123.31         7.40 o                         
  -9   3   2       1836.51       1836.72        49.59 o                         
  -8   3   2       1749.54       1710.38        45.42 o                         
  -7   3   2        811.30        722.59        18.76 o                         
  -6   3   2       5475.62       5883.09       153.34 o                         
  -5   3   2       9081.55       9670.24       496.55 o                         
  -4   3   2        251.22        268.16        11.50 o                         
  -3   3   2          2.67         10.39         2.43 o                         
  -2   3   2       5449.47       6271.62       266.69 o                         
  -1   3   2       5546.97       6245.18       188.20 o                         
   0   3   2       7067.17       7322.41       302.90 o                         
   1   3   2      11670.59      11913.39       477.65 o                         
   2   3   2      13451.93      13803.56       458.65 o                         
   3   3   2       2549.54       2588.17        64.46 o                         
   4   3   2       8162.01       9283.06       277.82 o                         
   5   3   2       3963.18       4149.25       132.61 o                         
   6   3   2       1647.99       1685.44        53.01 o                         
   7   3   2        252.62        234.23        11.02 o                         
   8   3   2        542.76        559.20        19.25 o                         
   9   3   2          3.00          4.95         3.32 o                         
  10   3   2        588.55        613.24        22.78 o                         
  11   3   2        780.96        711.90        28.48 o                         
  12   3   2       1146.25       1017.30        38.55 o                         
  13   3   2         66.05         58.63         7.37 o                         
  14   3   2        382.02        335.01        11.52 o                         
  15   3   2          6.38          1.58         5.91 o                         
  16   3   2         11.07          8.94         6.59 o                         
  17   3   2        267.09        260.39        12.26 o                         
  18   3   2        726.69        724.30        18.20 o                         
  19   3   2       2214.72       2314.10        52.10 o                         
  20   3   2        824.89        895.19        37.00 o                         
 -20   4   2       1176.75       1360.70        31.21 o                         
 -19   4   2       1755.84       1897.16        31.78 o                         
 -18   4   2        143.05        150.74        13.11 o                         
 -17   4   2         57.61         63.15        10.16 o                         
 -16   4   2        326.40        330.69        14.74 o                         
 -15   4   2        621.16        600.96        17.49 o                         
 -14   4   2        627.05        576.39        19.95 o                         
 -13   4   2        201.02        184.44        10.48 o                         
 -12   4   2       2966.86       3000.71        45.53 o                         
 -11   4   2         56.77         47.78         6.99 o                         
 -10   4   2       1555.14       1570.57        47.55 o                         
  -9   4   2       5218.45       5327.96       127.44 o                         
  -8   4   2        339.03        350.12        12.11 o                         
  -7   4   2        866.57        820.75        36.72 o                         
  -6   4   2        646.47        685.53        25.99 o                         
  -5   4   2       1351.35       1182.43        61.33 o                         
  -4   4   2      14950.36      15534.78       725.14 o                         
  -3   4   2      26935.56      29496.11       778.68 o                         
  -2   4   2       4524.95       4662.17       122.21 o                         
  -1   4   2      12672.04      14009.10       416.03 o                         
   0   4   2      10119.92      11628.85       298.72 o                         
   1   4   2       1396.46       1362.99        72.14 o                         
   2   4   2       3105.38       3709.82        81.66 o                         
   3   4   2       1900.42       2258.65        53.61 o                         
   4   4   2       4323.36       4740.69       115.98 o                         
   5   4   2       1889.19       1892.07        51.12 o                         
   6   4   2       4777.75       5242.45       173.44 o                         
   7   4   2       1106.03       1153.72        43.35 o                         
   8   4   2         19.63         25.33         5.47 o                         
   9   4   2         54.19         66.27         7.48 o                         
  10   4   2        107.03        112.50         8.51 o                         
  11   4   2          4.39          3.69         6.78 o                         
  12   4   2         39.16         25.67         5.28 o                         
  13   4   2          7.02          9.52         5.48 o                         
  14   4   2       1062.76        949.55        33.62 o                         
  15   4   2       3014.22       2735.92        99.08 o                         
  16   4   2       2982.15       2778.50        79.66 o                         
  17   4   2       2384.43       2222.73        72.41 o                         
  18   4   2        878.37        908.50        23.71 o                         
  19   4   2        974.29       1060.15        41.31 o                         
  20   4   2         19.70         24.78        15.40 o                         
 -19   5   2       1070.28       1141.76        34.32 o                         
 -18   5   2       1243.99       1316.17        34.06 o                         
 -17   5   2       1406.58       1465.70        30.66 o                         
 -16   5   2        871.95        827.52        28.57 o                         
 -15   5   2        527.58        521.52        18.20 o                         
 -14   5   2          4.12         13.96         7.58 o                         
 -13   5   2        167.21        170.30        14.43 o                         
 -12   5   2         97.83        104.20         9.40 o                         
 -11   5   2        280.85        287.29        16.57 o                         
 -10   5   2        925.65        922.83        31.76 o                         
  -9   5   2        373.58        380.09        15.10 o                         
  -8   5   2       1574.38       1694.54        42.30 o                         
  -7   5   2       7727.70       7779.42       314.06 o                         
  -6   5   2       2601.03       2707.85        64.80 o                         
  -5   5   2       6930.70       7608.58       191.97 o                         
  -4   5   2       1783.43       1829.12        52.60 o                         
  -3   5   2        359.83        417.20        12.37 o                         
  -2   5   2        691.23        711.99        13.67 o                         
  -1   5   2       2745.75       2998.28        71.03 o                         
   0   5   2      10286.02      11258.22       229.85 o                         
   1   5   2       9226.79      10276.90       199.21 o                         
   2   5   2       7109.58       7207.26       276.89 o                         
   3   5   2       3290.67       3047.31       158.55 o                         
   4   5   2       2028.57       2208.47        61.25 o                         
   5   5   2        156.46        172.53         9.52 o                         
   6   5   2        482.06        486.42        27.87 o                         
   7   5   2        699.45        722.54        34.11 o                         
   8   5   2        906.27        943.94        35.30 o                         
   9   5   2        328.50        367.61        17.08 o                         
  10   5   2         13.86          4.20         6.75 o                         
  11   5   2          4.91          6.44         7.16 o                         
  12   5   2       1196.84       1199.81        41.25 o                         
  13   5   2        730.83        706.88        17.58 o                         
  14   5   2        921.45        848.28        20.31 o                         
  15   5   2        443.37        438.11        18.77 o                         
  16   5   2         27.68         31.71         9.65 o                         
  17   5   2        214.53        219.95        16.24 o                         
  18   5   2        869.75        947.28        29.83 o                         
 -17   6   2         36.28         14.97        13.36 o                         
 -16   6   2         42.68         35.77        14.05 o                         
 -15   6   2         62.36         53.32        12.75 o                         
 -14   6   2        352.24        320.44        15.61 o                         
 -13   6   2          1.44         -7.33         7.80 o                         
 -12   6   2        413.37        355.42        18.73 o                         
 -11   6   2        507.28        476.95        19.24 o                         
 -10   6   2        382.88        379.46        17.59 o                         
  -9   6   2        600.33        627.06        26.19 o                         
  -8   6   2        494.01        493.12        24.84 o                         
  -7   6   2        477.88        553.90        15.02 o                         
  -6   6   2        263.68        284.92        12.05 o                         
  -5   6   2       2285.51       2479.69        48.35 o                         
  -4   6   2        411.19        430.34        14.57 o                         
  -3   6   2       2299.82       2454.35        54.59 o                         
  -2   6   2       3648.80       4045.50        79.80 o                         
  -1   6   2       2724.05       2870.51        52.25 o                         
   0   6   2        750.96        773.64        15.42 o                         
   1   6   2         27.88         25.01         6.12 o                         
   2   6   2        409.59        424.32        11.92 o                         
   3   6   2         55.79         50.17         5.08 o                         
   4   6   2       1308.87       1380.42        29.62 o                         
   5   6   2       1473.51       1614.49        44.99 o                         
   6   6   2        386.21        423.26        22.46 o                         
   7   6   2        421.67        380.62        23.77 o                         
   8   6   2        203.60        215.32        16.90 o                         
   9   6   2         68.06         56.70         8.96 o                         
  10   6   2        556.59        546.10        22.60 o                         
  11   6   2        232.80        218.69        13.46 o                         
  12   6   2          3.35         -6.04         8.88 o                         
  13   6   2        237.14        276.20        13.72 o                         
  14   6   2        587.63        562.12        19.41 o                         
  15   6   2         47.53         39.14        13.07 o                         
  16   6   2        147.40        139.40        17.51 o                         
  17   6   2        606.01        638.25        41.41 o                         
 -15   7   2         10.09         17.88        13.99 o                         
 -14   7   2         95.94         80.68        16.74 o                         
 -13   7   2        415.73        414.45        26.07 o                         
 -12   7   2          4.21        -11.90        10.67 o                         
 -11   7   2          5.73         -2.42        10.64 o                         
 -10   7   2        621.32        604.96        26.12 o                         
  -9   7   2        723.09        720.41        25.68 o                         
  -8   7   2        109.51        117.99         8.97 o                         
  -7   7   2        674.02        693.12        20.72 o                         
  -6   7   2        367.93        386.64        18.57 o                         
  -5   7   2         53.63         57.56         8.81 o                         
  -4   7   2          0.21        -10.52         7.08 o                         
  -3   7   2          2.00         -2.44         6.85 o                         
  -2   7   2         33.73         30.56         7.28 o                         
  -1   7   2        111.04        143.23         9.69 o                         
   0   7   2          5.16          1.37         6.85 o                         
   1   7   2         27.84         31.09         7.38 o                         
   2   7   2        452.55        496.69        14.80 o                         
   3   7   2        400.02        404.52        18.85 o                         
   4   7   2          1.82         -2.01         8.60 o                         
   5   7   2         32.27         38.41        10.50 o                         
   6   7   2         21.02          3.85         9.48 o                         
   7   7   2         72.81         60.89        11.60 o                         
   8   7   2         47.94         67.27        11.27 o                         
   9   7   2         39.00         28.98        10.18 o                         
  10   7   2          2.30          6.28        10.33 o                         
  11   7   2        204.89        188.85        13.94 o                         
  12   7   2         13.74         -3.42        10.46 o                         
  13   7   2         21.77         20.36        13.83 o                         
  14   7   2         61.59         60.19        15.81 o                         
  15   7   2        169.17        124.29        18.09 o                         
 -13   8   2        514.05        460.40        25.31 o                         
 -12   8   2         47.70         31.21        15.38 o                         
 -11   8   2         19.55         11.71        13.01 o                         
 -10   8   2         32.38         12.53        13.46 o                         
  -9   8   2        416.10        392.25        22.83 o                         
  -8   8   2       2401.36       2410.63        66.40 o                         
  -7   8   2        115.68        117.71        12.02 o                         
  -6   8   2        223.80        218.51        13.09 o                         
  -5   8   2          7.18          2.75         8.69 o                         
  -4   8   2        232.96        223.28        13.34 o                         
  -3   8   2        387.71        402.45        16.16 o                         
  -2   8   2        295.38        311.38        13.93 o                         
  -1   8   2       1160.59       1222.44        23.11 o                         
   0   8   2        523.57        509.66        16.30 o                         
   1   8   2        330.70        359.22        14.07 o                         
   2   8   2        590.00        626.82        17.61 o                         
   3   8   2        121.36        121.38        12.16 o                         
   4   8   2        402.71        402.60        19.52 o                         
   5   8   2        535.74        570.17        22.34 o                         
   6   8   2          4.44        -12.94        10.14 o                         
   7   8   2        163.67        184.42        14.53 o                         
   8   8   2         54.81         33.85        12.09 o                         
   9   8   2        140.87        143.09        15.59 o                         
  10   8   2        808.23        826.30        36.85 o                         
  11   8   2        923.71        900.51        55.52 o                         
  12   8   2        294.99        278.07        21.81 o                         
  -9   9   2         59.93         82.88        16.29 o                         
  -8   9   2        209.40        183.23        19.85 o                         
  -7   9   2        140.21        132.22        17.37 o                         
  -6   9   2        576.18        602.14        25.20 o                         
  -5   9   2        828.33        849.62        29.29 o                         
  -4   9   2       1183.48       1187.44        31.34 o                         
  -3   9   2         93.19         71.05        12.05 o                         
  -2   9   2        178.19        178.97        13.76 o                         
  -1   9   2        253.42        247.23        14.24 o                         
   0   9   2        479.10        476.61        20.92 o                         
   1   9   2       1492.35       1471.89        39.27 o                         
   2   9   2        952.77        958.74        26.41 o                         
   3   9   2        465.46        458.47        21.86 o                         
   4   9   2         15.34         13.01        12.57 o                         
   5   9   2        101.89        104.69        15.13 o                         
   6   9   2        445.63        479.83        22.40 o                         
   7   9   2        534.50        623.09        31.78 o                         
   8   9   2        120.26        143.90        17.69 o                         
 -22   1   3        673.41        910.03        29.28 o                         
 -21   1   3         62.32        100.20        15.44 o                         
 -20   1   3         10.08         12.35         9.24 o                         
 -19   1   3        451.73        466.70        18.08 o                         
 -18   1   3        164.21        170.21        11.32 o                         
 -17   1   3        204.28        211.03        11.90 o                         
 -16   1   3       2325.38       2364.74        49.34 o                         
 -15   1   3       1839.92       1698.59        52.38 o                         
 -14   1   3        332.36        296.40        14.41 o                         
 -13   1   3        221.51        181.34         9.02 o                         
 -12   1   3        242.92        215.66        10.03 o                         
 -11   1   3       3176.27       2644.79        69.87 o                         
 -10   1   3       1983.34       1652.58        33.29 o                         
  -9   1   3       2799.37       2168.82        62.51 o                         
  -8   1   3       1875.22       1628.62        63.15 o                         
  -7   1   3         48.47         45.87         3.02 o                         
  -6   1   3        658.24        652.98        20.93 o                         
  -5   1   3       2797.57       2697.37       103.63 o                         
  -4   1   3       6564.93       6538.98       262.58 o                         
  -3   1   3       4668.90       4660.96       194.50 o                         
  -2   1   3       5919.18       5874.92       200.46 o                         
  -1   1   3       4854.77       5486.22       138.81 o                         
   0   1   3        539.35        681.62        17.18 o                         
   1   1   3        408.86        435.90        17.12 o                         
   2   1   3        883.12        833.35        32.51 o                         
   3   1   3        731.38        778.88        34.01 o                         
   4   1   3       2061.19       1994.28        82.77 o                         
   5   1   3        180.86        225.07         6.86 o                         
   6   1   3        414.61        457.49        13.26 o                         
   7   1   3        227.04        194.69         8.48 o                         
   8   1   3       2874.27       2572.60        93.12 o                         
   9   1   3       3930.66       3533.68        90.19 o                         
  10   1   3       2961.59       2578.50        63.02 o                         
  11   1   3       1150.77       1078.44        30.08 o                         
  12   1   3        104.53         90.94         6.82 o                         
  13   1   3         81.24         74.70         7.04 o                         
  14   1   3        125.87        133.50         8.85 o                         
  15   1   3        890.41        855.93        26.40 o                         
  16   1   3       3651.47       3483.96        91.11 o                         
  17   1   3        914.01        955.39        33.75 o                         
  18   1   3          7.51          5.64         7.77 o                         
  19   1   3          8.68         -5.78         9.39 o                         
  20   1   3          1.09         10.14        10.67 o                         
  21   1   3         33.19         33.72        13.70 o                         
 -22   2   3        246.13        240.05        18.75 o                         
 -21   2   3        558.95        696.24        27.87 o                         
 -20   2   3       1157.75       1332.94        30.26 o                         
 -19   2   3        430.95        508.23        20.48 o                         
 -18   2   3        778.15        831.81        17.67 o                         
 -17   2   3       1700.37       1742.18        56.09 o                         
 -16   2   3        246.70        250.91        10.08 o                         
 -15   2   3        335.00        307.35        11.84 o                         
 -14   2   3        265.18        233.09         9.59 o                         
 -13   2   3       5275.98       4705.28       117.20 o                         
 -12   2   3        638.48        605.08        18.33 o                         
 -11   2   3        709.98        630.21        24.41 o                         
 -10   2   3        432.73        396.79        18.65 o                         
  -9   2   3       2343.77       2051.51        97.06 o                         
  -8   2   3      10613.77       9914.81       356.41 o                         
  -7   2   3      12907.81      12797.86       476.85 o                         
  -6   2   3      25434.93      25835.08       972.38 o                         
  -5   2   3       6075.84       5931.23       230.00 o                         
  -4   2   3        631.10        517.98        19.08 o                         
  -3   2   3        343.01        368.94        17.81 o                         
  -2   2   3        133.11        133.31         5.86 o                         
  -1   2   3       2830.69       2978.34       106.29 o                         
   0   2   3       4288.84       4397.22       187.74 o                         
   1   2   3       3353.86       3566.30       140.08 o                         
   2   2   3       5198.23       5505.16       207.12 o                         
   3   2   3       1884.61       2062.06        72.65 o                         
   4   2   3       2864.35       3145.43        99.44 o                         
   5   2   3       7203.91       7637.19       271.73 o                         
   6   2   3       3309.42       3104.89       111.71 o                         
   7   2   3        555.58        460.56        20.25 o                         
   8   2   3       1666.80       1701.22        53.50 o                         
   9   2   3          6.74          9.96         3.09 o                         
  10   2   3       1489.85       1458.15        40.27 o                         
  11   2   3       2114.57       1951.75        40.25 o                         
  12   2   3       9011.09       8309.75       200.42 o                         
  13   2   3       5937.05       5659.92       126.19 o                         
  14   2   3       4920.32       4439.67       106.17 o                         
  15   2   3        759.79        757.97        22.93 o                         
  16   2   3        235.87        212.89        13.34 o                         
  17   2   3        231.72        231.27        14.10 o                         
  18   2   3        860.21        864.47        24.23 o                         
  19   2   3        708.33        790.88        31.14 o                         
  20   2   3        473.13        547.33        26.37 o                         
  21   2   3        752.67        956.22        32.32 o                         
 -21   3   3       1364.48       1601.37        35.88 o                         
 -20   3   3        688.27        781.39        25.74 o                         
 -19   3   3        363.74        392.12        23.53 o                         
 -18   3   3         37.92         47.24        10.96 o                         
 -17   3   3        168.93        171.36        12.53 o                         
 -16   3   3         69.58         97.20        13.82 o                         
 -15   3   3        290.95        285.28        14.65 o                         
 -14   3   3          9.37         13.41         6.70 o                         
 -13   3   3         26.89         26.02         6.84 o                         
 -12   3   3       2305.74       2221.70        64.25 o                         
 -11   3   3       8651.25       7616.23       336.67 o                         
 -10   3   3       3652.52       3409.73       119.06 o                         
  -9   3   3       3828.70       3618.37       114.43 o                         
  -8   3   3       1889.06       1972.59        64.55 o                         
  -7   3   3        513.33        513.67        19.57 o                         
  -6   3   3       1279.52       1415.63        47.61 o                         
  -5   3   3       6096.79       6478.51       202.20 o                         
  -4   3   3       7607.80       7359.82       280.78 o                         
  -3   3   3      12915.29      13540.88       553.49 o                         
  -2   3   3      11243.95      12245.20       626.30 o                         
  -1   3   3       6062.20       6859.58       231.71 o                         
   0   3   3        142.38        135.03         6.51 o                         
   1   3   3        210.46        218.15         7.48 o                         
   2   3   3        730.83        661.89        20.09 o                         
   3   3   3        232.72        331.25         7.92 o                         
   4   3   3       2923.31       3211.28       104.46 o                         
   5   3   3        122.90        140.31         6.24 o                         
   6   3   3         41.74         48.62         4.91 o                         
   7   3   3       3861.97       4059.16       160.40 o                         
   8   3   3       5086.22       5193.64       184.08 o                         
   9   3   3       5744.71       5779.31       170.14 o                         
  10   3   3       4576.25       4163.79       143.03 o                         
  11   3   3       1726.67       1664.73        56.51 o                         
  12   3   3        703.23        640.39        18.33 o                         
  13   3   3         28.94         25.13         5.86 o                         
  14   3   3       2088.02       1840.60        43.62 o                         
  15   3   3       1990.36       1970.10        50.77 o                         
  16   3   3       2247.45       2145.73        66.84 o                         
  17   3   3       1683.05       1685.94        52.43 o                         
  18   3   3       1221.56       1224.17        40.12 o                         
  19   3   3        366.29        389.65        19.07 o                         
  20   3   3         12.61          2.36        13.36 o                         
 -20   4   3         38.27         36.83        13.81 o                         
 -19   4   3        446.97        458.22        20.84 o                         
 -18   4   3          1.07         -9.32         9.23 o                         
 -17   4   3          5.61         19.34         9.47 o                         
 -16   4   3         31.37         39.71         9.60 o                         
 -15   4   3         30.78         25.03         8.15 o                         
 -14   4   3         12.36         10.42         7.17 o                         
 -13   4   3         45.71         57.14         8.02 o                         
 -12   4   3        112.64         86.62         8.32 o                         
 -11   4   3        334.22        303.01        16.05 o                         
 -10   4   3       5123.79       5050.16       136.16 o                         
  -9   4   3       2720.44       2801.37        75.31 o                         
  -8   4   3       4056.80       4230.74       103.46 o                         
  -7   4   3       3808.92       3896.67       101.41 o                         
  -6   4   3       6189.02       5982.39       207.28 o                         
  -5   4   3       1464.58       1536.03        53.74 o                         
  -4   4   3       7167.43       7619.82       308.66 o                         
  -3   4   3       2051.55       2308.49        73.75 o                         
  -2   4   3        421.65        453.79        13.89 o                         
  -1   4   3       1104.91       1336.53        42.89 o                         
   0   4   3        108.64        108.49         5.43 o                         
   1   4   3        308.32        264.47         9.92 o                         
   2   4   3          1.52          5.11         2.66 o                         
   3   4   3        556.26        686.62        23.88 o                         
   4   4   3        129.07        163.11         9.52 o                         
   5   4   3       1172.10       1355.67        44.61 o                         
   6   4   3        572.79        641.65        15.54 o                         
   7   4   3          3.32          6.85         4.67 o                         
   8   4   3        497.40        534.31        24.62 o                         
   9   4   3        248.33        252.49        11.85 o                         
  10   4   3       2151.53       2102.92        65.83 o                         
  11   4   3       2771.00       2720.11       157.56 o                         
  12   4   3       3869.77       3754.07       135.70 o                         
  13   4   3        837.09        817.59        32.37 o                         
  14   4   3       2726.46       2692.24        61.13 o                         
  15   4   3        791.03        756.43        24.93 o                         
  16   4   3        346.82        329.34        14.42 o                         
  17   4   3         52.31         24.60         9.53 o                         
  18   4   3         86.16         76.68        13.64 o                         
  19   4   3        187.09        234.98        21.85 o                         
 -19   5   3        128.48        156.52        15.77 o                         
 -18   5   3        753.36        805.39        24.28 o                         
 -17   5   3        963.39        943.35        30.28 o                         
 -16   5   3       1832.97       1747.65        33.35 o                         
 -15   5   3       2033.14       1917.19        54.59 o                         
 -14   5   3       1330.69       1289.33        41.51 o                         
 -13   5   3       1038.86       1006.56        34.68 o                         
 -12   5   3        251.64        227.29        14.27 o                         
 -11   5   3        103.73         81.99         9.16 o                         
 -10   5   3        115.65        130.21         9.32 o                         
  -9   5   3        305.77        300.80        12.16 o                         
  -8   5   3        452.23        472.46        17.70 o                         
  -7   5   3          8.83         13.42         4.29 o                         
  -6   5   3          9.37         11.09         4.36 o                         
  -5   5   3        377.67        411.56        10.94 o                         
  -4   5   3          7.87         15.84         4.70 o                         
  -3   5   3        412.26        455.61        13.84 o                         
  -2   5   3        120.95        117.37         6.47 o                         
  -1   5   3       1101.13       1183.05        29.78 o                         
   0   5   3       4077.06       4629.59       111.02 o                         
   1   5   3       6757.52       7517.75       189.30 o                         
   2   5   3       1635.58       1595.87        52.99 o                         
   3   5   3       5253.98       5739.60       142.76 o                         
   4   5   3       1604.68       1746.88        44.26 o                         
   5   5   3       4375.28       4751.36       130.20 o                         
   6   5   3       2006.01       2111.76        64.28 o                         
   7   5   3       1490.62       1552.96        46.55 o                         
   8   5   3          8.34          7.12         6.34 o                         
   9   5   3          8.59          5.24         6.47 o                         
  10   5   3         49.80         50.01         8.80 o                         
  11   5   3         15.47         21.11         8.38 o                         
  12   5   3        400.05        347.93        30.05 o                         
  13   5   3          4.10         11.34         7.73 o                         
  14   5   3          2.85          0.44         7.92 o                         
  15   5   3          0.26         -6.43         8.02 o                         
  16   5   3         13.98         -0.16         9.32 o                         
  17   5   3        109.92         99.16        15.08 o                         
  18   5   3        242.96        202.13        18.85 o                         
 -17   6   3        158.29        176.14        18.06 o                         
 -16   6   3        121.94        109.16        15.81 o                         
 -15   6   3        425.99        417.73        18.76 o                         
 -14   6   3        552.85        509.94        19.42 o                         
 -13   6   3       1460.29       1323.14        51.38 o                         
 -12   6   3       5800.90       5437.90       211.95 o                         
 -11   6   3       4090.93       3943.07       142.61 o                         
 -10   6   3       1053.60       1060.35        24.94 o                         
  -9   6   3         70.05         84.51         9.02 o                         
  -8   6   3        939.01        912.05        27.02 o                         
  -7   6   3        114.40        108.94         8.25 o                         
  -6   6   3          6.86         19.33         6.01 o                         
  -5   6   3        427.54        478.28        13.68 o                         
  -4   6   3       2038.26       2238.28        45.17 o                         
  -3   6   3        154.40        132.71         8.11 o                         
  -2   6   3       6203.32       6787.20       142.78 o                         
  -1   6   3       4212.37       4722.35       103.84 o                         
   0   6   3       3177.64       3419.02        70.10 o                         
   1   6   3       2185.85       2372.07        46.79 o                         
   2   6   3       1248.37       1230.91        38.26 o                         
   3   6   3        308.55        348.71        12.09 o                         
   4   6   3        658.44        705.23        19.92 o                         
   5   6   3       1747.24       1826.03        52.14 o                         
   6   6   3       5061.82       5294.19       155.37 o                         
   7   6   3       4247.04       4370.64       135.55 o                         
   8   6   3       2684.84       2695.32       107.88 o                         
   9   6   3       1901.28       1966.87        72.21 o                         
  10   6   3       1753.16       1768.36        57.55 o                         
  11   6   3         19.82         25.94         9.67 o                         
  12   6   3          0.03         -0.39         9.18 o                         
  13   6   3         11.13         15.26         9.94 o                         
  14   6   3          7.41          2.81         9.04 o                         
  15   6   3         65.74         70.95        12.03 o                         
  16   6   3        660.44        627.36        38.83 o                         
  17   6   3        296.15        288.99        23.22 o                         
 -15   7   3       2124.16       2060.54        57.66 o                         
 -14   7   3       1019.64       1095.03        54.50 o                         
 -13   7   3        808.36        778.47        27.80 o                         
 -12   7   3        222.78        199.13        16.35 o                         
 -11   7   3        269.51        228.79        16.92 o                         
 -10   7   3        743.83        731.12        29.32 o                         
  -9   7   3        799.09        770.14        24.46 o                         
  -8   7   3        117.69        105.88        10.30 o                         
  -7   7   3        224.01        229.05        12.44 o                         
  -6   7   3         78.94         85.27         9.42 o                         
  -5   7   3        458.53        476.52        16.44 o                         
  -4   7   3        746.84        820.89        23.30 o                         
  -3   7   3        337.16        373.00        14.53 o                         
  -2   7   3         96.96        102.19         8.50 o                         
  -1   7   3        715.71        744.28        16.03 o                         
   0   7   3       1360.91       1420.22        28.90 o                         
   1   7   3       3602.07       3821.70        77.86 o                         
   2   7   3       5168.30       5593.86       109.73 o                         
   3   7   3       7052.36       7598.66       203.58 o                         
   4   7   3       6394.58       6730.55       225.15 o                         
   5   7   3       3563.07       3767.34       107.87 o                         
   6   7   3        732.19        745.10        25.11 o                         
   7   7   3        236.83        237.14        14.34 o                         
   8   7   3         70.28         62.24        11.25 o                         
   9   7   3        445.91        463.37        22.35 o                         
  10   7   3       1732.93       1735.21        60.87 o                         
  11   7   3        227.77        223.15        19.44 o                         
  12   7   3         65.53         78.74        12.61 o                         
  13   7   3          1.53         11.79        12.53 o                         
  14   7   3          3.02         -2.01        12.99 o                         
 -13   8   3        859.35        820.35        43.52 o                         
 -12   8   3        598.00        580.41        29.55 o                         
 -11   8   3        527.09        489.37        33.22 o                         
 -10   8   3        669.34        631.04        32.72 o                         
  -9   8   3        449.93        435.98        21.74 o                         
  -8   8   3         87.88         79.77        11.34 o                         
  -7   8   3         83.64        100.73        10.85 o                         
  -6   8   3        551.54        567.59        18.44 o                         
  -5   8   3         10.65         22.76         9.17 o                         
  -4   8   3        501.19        540.60        18.62 o                         
  -3   8   3        656.38        678.67        19.92 o                         
  -2   8   3       1201.24       1272.27        31.14 o                         
  -1   8   3       1634.59       1716.55        26.23 o                         
   0   8   3       3941.33       4088.53        89.77 o                         
   1   8   3        233.51        263.95        12.70 o                         
   2   8   3        129.31        124.13        12.25 o                         
   3   8   3         20.25         13.44         9.68 o                         
   4   8   3        384.65        425.86        18.90 o                         
   5   8   3        927.25        965.68        27.03 o                         
   6   8   3       1695.95       1741.78        55.69 o                         
   7   8   3       1141.05       1171.52        39.08 o                         
   8   8   3       2896.90       2976.19        72.61 o                         
   9   8   3        736.56        726.93        36.18 o                         
  10   8   3        115.91        126.90        15.45 o                         
  11   8   3         36.64         41.67        14.59 o                         
  12   8   3         47.39         38.87        15.30 o                         
  -8   9   3         86.56         81.28        16.67 o                         
  -7   9   3         99.05         58.38        14.98 o                         
  -6   9   3          8.81         26.91        13.91 o                         
  -5   9   3         51.36         50.51        12.70 o                         
  -4   9   3         79.92         67.55        14.05 o                         
  -3   9   3        323.61        327.60        17.81 o                         
  -2   9   3        158.87        148.78        14.41 o                         
  -1   9   3        285.82        285.33        19.53 o                         
   0   9   3        121.53        146.91        14.02 o                         
   1   9   3        612.90        645.31        23.29 o                         
   2   9   3       1193.30       1159.02        27.71 o                         
   3   9   3        560.11        551.04        21.20 o                         
   4   9   3        998.87        958.37        29.19 o                         
   5   9   3        364.31        381.64        21.95 o                         
   6   9   3        184.63        181.08        16.64 o                         
   7   9   3         42.28         26.09        14.66 o                         
   8   9   3          2.30         15.46        13.46 o                         
 -22   0   4       1379.74       1862.61        87.69 o                         
 -21   0   4        906.23       1065.14        57.03 o                         
 -20   0   4        491.73        553.14        29.31 o                         
 -19   0   4        966.32       1058.86        31.85 o                         
 -18   0   4       1911.41       1990.46        84.55 o                         
 -17   0   4       3246.74       3354.59       119.18 o                         
 -16   0   4       2875.53       2906.20       124.33 o                         
 -15   0   4       5424.66       5085.98       244.24 o                         
 -14   0   4        829.92        677.63        30.11 o                         
 -13   0   4       2487.24       2154.81       109.16 o                         
 -12   0   4         75.02         65.82         7.71 o                         
 -11   0   4       1065.16        988.07        33.32 o                         
 -10   0   4          3.96          4.45         4.64 o                         
  -9   0   4        147.89        102.50         8.63 o                         
  -8   0   4        246.17        205.69         9.72 o                         
  -7   0   4      47484.33      42328.89      1087.26 o                         
  -6   0   4      21913.62      20012.13       667.35 o                         
  -5   0   4      17469.09      16354.40       580.15 o                         
  -4   0   4      29240.77      27169.64      1148.76 o                         
  -3   0   4      19986.22      19644.01       904.75 o                         
  -2   0   4       1789.34       2072.82        66.05 o                         
  -1   0   4        668.78        633.73        20.59 o                         
   0   0   4       3688.66       4132.91       187.12 o                         
   1   0   4      19433.32      22027.62       671.71 o                         
   2   0   4      30382.50      32997.93      1168.74 o                         
   3   0   4      22813.98      22744.23       809.16 o                         
   4   0   4      12769.25      13725.05       521.30 o                         
   5   0   4       7481.71       7364.85       167.73 o                         
   6   0   4        140.84        123.01         7.25 o                         
   7   0   4       2698.27       2255.62        51.37 o                         
   8   0   4         93.85         79.13        11.13 o                         
   9   0   4        420.19        419.30         9.42 o                         
  10   0   4        116.65        117.24         6.97 o                         
  11   0   4       3394.60       3041.09        64.78 o                         
  12   0   4       3623.44       3388.43       118.62 o                         
  13   0   4       7062.01       6385.68       251.43 o                         
  14   0   4      10707.83      10042.56       343.96 o                         
  15   0   4       5134.49       5014.73       225.25 o                         
  16   0   4       1607.81       1559.15        78.51 o                         
  17   0   4        182.67        252.91        25.26 o                         
  18   0   4        326.01        290.94        30.51 o                         
  19   0   4        552.28        685.72        36.60 o                         
  20   0   4       1955.15       1965.97        85.65 o                         
  21   0   4       2824.57       3284.86       194.49 o                         
 -22   1   4       1226.84       1591.93        44.26 o                         
 -21   1   4       1592.37       2013.30        38.24 o                         
 -20   1   4       2765.64       3369.26        54.10 o                         
 -19   1   4       3892.92       4385.07        86.53 o                         
 -18   1   4       2424.14       2690.31        46.71 o                         
 -17   1   4       1923.00       1990.51        34.45 o                         
 -16   1   4         69.76         59.86         7.66 o                         
 -15   1   4        597.54        580.61        26.64 o                         
 -14   1   4        187.74        180.74        10.74 o                         
 -13   1   4        104.56         92.70         7.54 o                         
 -12   1   4        250.40        209.74        10.38 o                         
 -11   1   4        592.39        514.53        14.84 o                         
 -10   1   4       1080.92        819.49        22.78 o                         
  -9   1   4       4766.62       4171.37        96.07 o                         
  -8   1   4       1317.64       1149.36        30.83 o                         
  -7   1   4        782.20        639.58        29.69 o                         
  -6   1   4        344.99        422.34        12.09 o                         
  -5   1   4       1352.37       1353.41        44.49 o                         
  -4   1   4       5404.35       5275.65       179.42 o                         
  -3   1   4      18374.63      18176.23       661.25 o                         
  -2   1   4      37945.85      39123.09      1281.50 o                         
  -1   1   4      27113.45      29179.74      1128.99 o                         
   0   1   4      40987.86      43602.71      1851.32 o                         
   1   1   4       9876.23      10533.49       342.89 o                         
   2   1   4      19042.01      20051.52       611.46 o                         
   3   1   4       1836.36       1938.94        55.14 o                         
   4   1   4        991.84       1024.21        29.27 o                         
   5   1   4        649.61        665.22        27.23 o                         
   6   1   4       1154.44       1146.53        50.31 o                         
   7   1   4        202.50        179.03         8.91 o                         
   8   1   4         22.13         25.79         3.95 o                         
   9   1   4        693.36        666.10        15.41 o                         
  10   1   4        693.16        656.89        13.18 o                         
  11   1   4        913.77        825.09        24.90 o                         
  12   1   4        235.04        207.56         9.51 o                         
  13   1   4        154.88        152.25         8.31 o                         
  14   1   4        333.84        352.52        22.37 o                         
  15   1   4       2625.47       2360.88        66.53 o                         
  16   1   4       4291.91       4096.07       112.74 o                         
  17   1   4       4187.09       4186.69       115.15 o                         
  18   1   4       4270.75       4480.64       168.90 o                         
  19   1   4       2674.60       2995.51       113.33 o                         
  20   1   4        850.13        902.04        39.56 o                         
  21   1   4        602.53        765.46        38.11 o                         
 -22   2   4        518.43        636.35        26.72 o                         
 -21   2   4         27.68         27.24        14.18 o                         
 -20   2   4        115.67        142.68        15.52 o                         
 -19   2   4         18.95         25.37        10.62 o                         
 -18   2   4          6.03          2.83         9.53 o                         
 -17   2   4        667.36        742.62        22.81 o                         
 -16   2   4        128.74        130.48        10.84 o                         
 -15   2   4       2064.22       1974.26        40.17 o                         
 -14   2   4        985.81        941.40        27.19 o                         
 -13   2   4       2576.79       2261.93       112.43 o                         
 -12   2   4         24.41         24.05         5.91 o                         
 -11   2   4       3485.72       3087.06        90.87 o                         
 -10   2   4        991.14        922.41        29.15 o                         
  -9   2   4      10492.51       9996.57       332.33 o                         
  -8   2   4       4230.28       4072.10       144.38 o                         
  -7   2   4       3817.70       3545.99       136.11 o                         
  -6   2   4       2833.21       2582.83       176.10 o                         
  -5   2   4      19362.63      19204.11       858.95 o                         
  -4   2   4       3379.77       3456.86       176.89 o                         
  -3   2   4        923.10        965.33        47.89 o                         
  -2   2   4       6977.67       7288.02       297.33 o                         
  -1   2   4        164.35        182.05        12.87 o                         
   0   2   4       1444.31       1603.81        59.36 o                         
   1   2   4       2770.38       2771.03        99.10 o                         
   2   2   4        109.81        130.16         5.45 o                         
   3   2   4       6207.20       6212.23       286.94 o                         
   4   2   4       2571.01       2618.95        92.27 o                         
   5   2   4       4300.77       4141.42       137.41 o                         
   6   2   4       4881.08       5047.82       179.66 o                         
   7   2   4       3474.77       3250.08       127.70 o                         
   8   2   4        491.30        454.10        21.98 o                         
   9   2   4       5338.60       5084.47       150.35 o                         
  10   2   4       2575.83       2459.11        70.58 o                         
  11   2   4       1522.65       1226.82        39.43 o                         
  12   2   4       2310.36       1958.83        67.85 o                         
  13   2   4       1963.19       1806.85        59.88 o                         
  14   2   4        936.11        899.55        26.90 o                         
  15   2   4        461.73        448.65        13.04 o                         
  16   2   4       1157.40        998.46        33.29 o                         
  17   2   4         49.37         50.52         8.63 o                         
  18   2   4         22.22         23.28         9.43 o                         
  19   2   4        377.38        390.30        19.56 o                         
  20   2   4         27.60         30.43        12.28 o                         
 -21   3   4        198.08        185.22        17.39 o                         
 -20   3   4         54.86         56.10        13.39 o                         
 -19   3   4        136.93        138.09        14.27 o                         
 -18   3   4         61.58         64.39        11.55 o                         
 -17   3   4       1489.85       1532.96        38.46 o                         
 -16   3   4       2587.14       2567.18        49.68 o                         
 -15   3   4       2120.03       1836.54        98.98 o                         
 -14   3   4       3476.12       3315.92        98.05 o                         
 -13   3   4       4544.31       4229.81       120.58 o                         
 -12   3   4        887.79        851.41        23.84 o                         
 -11   3   4        811.70        799.87        26.26 o                         
 -10   3   4          6.17         10.05         4.75 o                         
  -9   3   4       1357.21       1377.18        37.06 o                         
  -8   3   4       1563.21       1588.89        74.72 o                         
  -7   3   4        678.96        585.38        28.19 o                         
  -6   3   4       2156.30       2045.60        74.57 o                         
  -5   3   4       2578.38       2632.90       110.95 o                         
  -4   3   4       5758.19       6195.84       225.13 o                         
  -3   3   4       1178.46       1228.13        44.43 o                         
  -2   3   4        640.81        600.35        34.43 o                         
  -1   3   4        493.10        556.79        20.19 o                         
   0   3   4       1672.82       1515.36        91.18 o                         
   1   3   4       3087.73       2919.10       203.05 o                         
   2   3   4       7032.69       6968.99       437.44 o                         
   3   3   4       2494.65       2511.77        98.03 o                         
   4   3   4       5455.86       5579.57       221.78 o                         
   5   3   4       7682.03       7804.12       341.00 o                         
   6   3   4       5250.98       5335.92       222.41 o                         
   7   3   4       1125.75       1083.19        49.56 o                         
   8   3   4        117.84        116.70         6.73 o                         
   9   3   4         92.92         68.38         5.22 o                         
  10   3   4        901.34        866.72        26.19 o                         
  11   3   4       1877.62       1859.50        62.08 o                         
  12   3   4       2128.33       2175.70        52.28 o                         
  13   3   4       3873.19       3660.54        87.75 o                         
  14   3   4       1983.84       1761.03        55.30 o                         
  15   3   4        162.24        172.74        12.07 o                         
  16   3   4        128.78        133.00         9.76 o                         
  17   3   4        124.02        137.20        11.82 o                         
  18   3   4         13.40         11.66         9.47 o                         
  19   3   4        344.12        352.11        20.62 o                         
  20   3   4        186.33        194.90        23.42 o                         
 -20   4   4         61.99         59.92        15.12 o                         
 -19   4   4        337.98        389.90        19.69 o                         
 -18   4   4       3726.15       3918.45        56.04 o                         
 -17   4   4        632.06        670.49        29.03 o                         
 -16   4   4        530.29        556.94        19.38 o                         
 -15   4   4         20.68         13.07         8.59 o                         
 -14   4   4         53.20         41.88         8.31 o                         
 -13   4   4       2479.47       2330.53        59.77 o                         
 -12   4   4       4412.46       4257.50       115.96 o                         
 -11   4   4       9276.86       9034.99       234.74 o                         
 -10   4   4       3528.07       3557.06       108.49 o                         
  -9   4   4       8472.00       8516.07       260.97 o                         
  -8   4   4       2956.43       2963.46       110.87 o                         
  -7   4   4       1178.01       1214.99        39.17 o                         
  -6   4   4        247.81        278.28         7.89 o                         
  -5   4   4       1087.71       1143.17        40.37 o                         
  -4   4   4       1099.81       1208.45        37.64 o                         
  -3   4   4        573.88        712.21        26.31 o                         
  -2   4   4        125.59        121.43         5.38 o                         
  -1   4   4         38.69         52.86         3.86 o                         
   0   4   4        671.52        625.02        21.47 o                         
   1   4   4       3334.56       3503.04       127.14 o                         
   2   4   4       3673.01       4169.87       124.55 o                         
   3   4   4        611.46        699.09        20.73 o                         
   4   4   4        245.03        258.24         9.03 o                         
   5   4   4       1763.51       1799.81        74.69 o                         
   6   4   4       2823.10       2930.39       126.51 o                         
   7   4   4       7272.89       7417.39       251.30 o                         
   8   4   4       9240.85       9267.70       360.31 o                         
   9   4   4      10749.10      10310.54       392.60 o                         
  10   4   4       6099.93       5947.71       210.59 o                         
  11   4   4       2175.21       2196.71        79.24 o                         
  12   4   4        145.78        132.99         9.89 o                         
  13   4   4        683.63        641.44        26.48 o                         
  14   4   4        291.85        344.74        14.14 o                         
  15   4   4        850.90        812.79        30.41 o                         
  16   4   4        482.35        467.33        22.00 o                         
  17   4   4        363.71        397.24        19.70 o                         
  18   4   4          3.63         25.97        12.17 o                         
  19   4   4          2.43          3.02        12.04 o                         
 -19   5   4         18.70          8.87        13.87 o                         
 -18   5   4        120.33        125.67        15.66 o                         
 -17   5   4        290.89        284.58        16.62 o                         
 -16   5   4       1166.24       1142.39        36.55 o                         
 -15   5   4       2353.23       2247.93        69.27 o                         
 -14   5   4       5035.29       4913.54       148.10 o                         
 -13   5   4       4308.38       4224.05       110.37 o                         
 -12   5   4        732.65        751.60        19.70 o                         
 -11   5   4        134.67        153.84         9.35 o                         
 -10   5   4         81.20         83.79         8.44 o                         
  -9   5   4        803.84        797.66        28.97 o                         
  -8   5   4       2130.18       2188.58        58.85 o                         
  -7   5   4       3412.87       3539.95       111.03 o                         
  -6   5   4       2779.36       2766.73        84.24 o                         
  -5   5   4       1066.42       1108.72        33.64 o                         
  -4   5   4        230.25        221.52         8.81 o                         
  -3   5   4        450.95        541.78        13.72 o                         
  -2   5   4        814.02        985.51        20.49 o                         
  -1   5   4        278.87        297.27        11.19 o                         
   0   5   4        164.72        165.10         7.41 o                         
   1   5   4         37.65         38.91         4.45 o                         
   2   5   4        151.98        142.55         7.57 o                         
   3   5   4       4711.66       5015.50       167.34 o                         
   4   5   4       5017.70       5198.79       158.77 o                         
   5   5   4       4197.84       4257.28       151.59 o                         
   6   5   4       5639.56       5905.48       222.56 o                         
   7   5   4       2044.71       2158.90        73.54 o                         
   8   5   4        373.77        383.18        16.97 o                         
   9   5   4        912.52        956.18        34.76 o                         
  10   5   4       2231.09       2275.24        85.94 o                         
  11   5   4       4182.64       4075.15       172.59 o                         
  12   5   4       2347.96       2314.95        89.47 o                         
  13   5   4       2247.63       2291.01        88.48 o                         
  14   5   4       1173.59       1133.60        30.91 o                         
  15   5   4        315.45        342.42        16.78 o                         
  16   5   4         73.65         76.97        12.44 o                         
  17   5   4         69.00         39.17        13.22 o                         
  18   5   4        392.80        425.48        25.41 o                         
 -17   6   4        274.16        309.69        19.09 o                         
 -16   6   4        241.23        250.40        15.52 o                         
 -15   6   4        201.37        177.34        14.32 o                         
 -14   6   4         32.77         34.13        10.03 o                         
 -13   6   4        596.54        574.01        24.76 o                         
 -12   6   4        801.90        760.75        24.94 o                         
 -11   6   4       1141.42       1106.34        36.46 o                         
 -10   6   4       1752.26       1805.67        53.93 o                         
  -9   6   4       1489.21       1533.43        43.26 o                         
  -8   6   4         31.52         28.68         7.34 o                         
  -7   6   4         86.34        114.11         7.57 o                         
  -6   6   4         58.13         59.40         6.90 o                         
  -5   6   4         60.33         65.91         7.50 o                         
  -4   6   4        420.42        443.23        13.92 o                         
  -3   6   4        709.11        780.44        17.10 o                         
  -2   6   4        482.07        502.07        17.50 o                         
  -1   6   4       1725.73       1880.31        49.32 o                         
   0   6   4        571.25        617.37        16.28 o                         
   1   6   4        325.93        357.28        12.21 o                         
   2   6   4        209.65        207.20         8.67 o                         
   3   6   4        329.19        365.06        12.53 o                         
   4   6   4         85.86         86.90         8.31 o                         
   5   6   4        642.89        714.89        21.93 o                         
   6   6   4        219.69        212.24        10.88 o                         
   7   6   4       1995.12       1964.29        71.10 o                         
   8   6   4       2935.91       3037.84       117.43 o                         
   9   6   4        816.49        862.05        28.64 o                         
  10   6   4        679.48        697.81        29.87 o                         
  11   6   4        182.09        196.88        13.62 o                         
  12   6   4        188.99        191.49        13.95 o                         
  13   6   4         12.70         13.14        10.00 o                         
  14   6   4        331.79        311.94        17.45 o                         
  15   6   4        872.07        900.43        25.10 o                         
  16   6   4         89.27         95.42        17.94 o                         
 -15   7   4         97.06         95.45        16.03 o                         
 -14   7   4         50.43         20.06        13.09 o                         
 -13   7   4         11.96          1.65        12.35 o                         
 -12   7   4        281.28        275.65        16.68 o                         
 -11   7   4        202.61        223.37        13.35 o                         
 -10   7   4        122.15        137.29        11.80 o                         
  -9   7   4        209.66        222.02        13.16 o                         
  -8   7   4          1.66          5.68         7.29 o                         
  -7   7   4         46.56         30.09         8.35 o                         
  -6   7   4         90.25         97.49        12.00 o                         
  -5   7   4          6.55          7.57         7.69 o                         
  -4   7   4         14.99         21.09         7.90 o                         
  -3   7   4         67.99         79.94        10.22 o                         
  -2   7   4        246.70        271.84        12.41 o                         
  -1   7   4        103.62        115.36         9.27 o                         
   0   7   4          3.64         12.68         6.59 o                         
   1   7   4        481.14        544.45        14.60 o                         
   2   7   4          3.10         -1.66         9.37 o                         
   3   7   4        147.24        160.32        12.52 o                         
   4   7   4         21.28         24.14         9.76 o                         
   5   7   4          1.92          6.95         9.06 o                         
   6   7   4         27.95         33.25         9.92 o                         
   7   7   4        259.28        252.72        15.05 o                         
   8   7   4         19.11          6.52         9.41 o                         
   9   7   4        153.12        150.69        13.25 o                         
  10   7   4          5.74         16.75        10.14 o                         
  11   7   4          5.53         20.11        10.87 o                         
  12   7   4        151.69        134.47        14.35 o                         
  13   7   4         64.91         86.54        14.78 o                         
  14   7   4         93.49         91.19        16.62 o                         
 -12   8   4        416.99        372.27        38.38 o                         
 -11   8   4        191.59        152.65        17.41 o                         
 -10   8   4        763.43        646.49        34.58 o                         
  -9   8   4        311.23        306.57        17.74 o                         
  -8   8   4         85.44         89.20        12.25 o                         
  -7   8   4        472.58        473.92        19.26 o                         
  -6   8   4         23.51         19.97         9.13 o                         
  -5   8   4        393.90        377.56        16.35 o                         
  -4   8   4        710.37        719.36        21.25 o                         
  -3   8   4        752.05        793.66        31.56 o                         
  -2   8   4        151.41        134.82        11.67 o                         
  -1   8   4          2.55          9.79         8.21 o                         
   0   8   4        595.53        658.72        17.57 o                         
   1   8   4         87.63         98.15        10.84 o                         
   2   8   4        461.73        501.81        17.62 o                         
   3   8   4       1051.50       1128.66        33.31 o                         
   4   8   4        297.39        281.18        16.18 o                         
   5   8   4         20.12         27.61        10.65 o                         
   6   8   4          1.54         -5.63        10.27 o                         
   7   8   4        178.38        168.63        14.47 o                         
   8   8   4        739.42        725.49        32.68 o                         
   9   8   4        745.66        669.90        25.24 o                         
  10   8   4         56.38         67.95        14.42 o                         
  11   8   4        133.07        129.28        15.54 o                         
  -8   9   4       1398.37       1332.01        65.39 o                         
  -7   9   4        891.79        789.86        33.80 o                         
  -6   9   4        587.16        477.99        25.45 o                         
  -5   9   4         92.26         75.17        12.80 o                         
  -4   9   4          0.14          5.76        10.64 o                         
  -3   9   4        324.71        332.75        18.10 o                         
  -2   9   4        333.28        389.72        19.08 o                         
  -1   9   4        714.76        725.31        24.19 o                         
   0   9   4        211.44        214.68        14.91 o                         
   1   9   4         83.62         93.31        12.43 o                         
   2   9   4          1.50         -4.82        10.46 o                         
   3   9   4        118.00        103.70        14.17 o                         
   4   9   4        740.99        698.21        29.37 o                         
   5   9   4       1234.16       1227.51        34.81 o                         
   6   9   4        969.11        912.42        29.28 o                         
   7   9   4        637.77        671.48        41.32 o                         
 -22   1   5          1.27         22.09        14.06 o                         
 -21   1   5        160.98        173.95        16.79 o                         
 -20   1   5        617.49        760.09        26.36 o                         
 -19   1   5        851.53        949.15        24.45 o                         
 -18   1   5        890.37        892.37        21.50 o                         
 -17   1   5        274.40        286.46        12.74 o                         
 -16   1   5        484.22        485.49        17.59 o                         
 -15   1   5         20.25         17.23         6.03 o                         
 -14   1   5        102.49         99.37         8.10 o                         
 -13   1   5        184.10        196.29        11.75 o                         
 -12   1   5       2776.74       2474.27        65.43 o                         
 -11   1   5       4465.18       3979.74        82.46 o                         
 -10   1   5        111.46         83.35         4.91 o                         
  -9   1   5         96.28        121.74         5.49 o                         
  -8   1   5         35.05         35.75         3.52 o                         
  -7   1   5         91.77         65.05         3.63 o                         
  -6   1   5         64.65         37.88         3.13 o                         
  -5   1   5       2346.89       2383.60        68.34 o                         
  -4   1   5       2423.79       2418.55        71.06 o                         
  -3   1   5        158.52        171.67         6.06 o                         
  -2   1   5       3402.25       3722.61       144.14 o                         
  -1   1   5       5139.21       6140.24       144.08 o                         
   0   1   5        144.21        128.77         5.70 o                         
   1   1   5       5455.50       6121.66       174.99 o                         
   2   1   5      13251.08      15029.20       468.68 o                         
   3   1   5       3264.92       3508.35        96.16 o                         
   4   1   5        263.44        233.87        10.10 o                         
   5   1   5       1709.49       1827.69        56.27 o                         
   6   1   5       2344.99       2298.63        61.14 o                         
   7   1   5       1965.89       1884.00        62.04 o                         
   8   1   5       1762.74       1677.42        49.20 o                         
   9   1   5       2348.33       2189.61        49.51 o                         
  10   1   5        113.41        113.76         6.68 o                         
  11   1   5         58.73         51.02         5.84 o                         
  12   1   5        897.74        823.27        15.37 o                         
  13   1   5        461.89        382.61        25.17 o                         
  14   1   5        521.76        505.47        17.40 o                         
  15   1   5        513.38        460.73        17.80 o                         
  16   1   5          7.45         10.99         7.68 o                         
  17   1   5        314.60        283.51        17.52 o                         
  18   1   5        517.09        513.37        28.18 o                         
  19   1   5        479.51        508.25        47.62 o                         
  20   1   5        752.09        828.18        47.86 o                         
 -21   2   5       1115.43       1336.71        36.26 o                         
 -20   2   5        631.13        727.53        28.22 o                         
 -19   2   5         22.22         24.37        11.77 o                         
 -18   2   5        313.32        349.25        17.30 o                         
 -17   2   5       1542.07       1707.57        57.53 o                         
 -16   2   5       4701.28       4639.64       135.74 o                         
 -15   2   5       3096.69       2924.74        79.18 o                         
 -14   2   5       3442.70       3226.63        83.02 o                         
 -13   2   5        665.35        617.53        20.83 o                         
 -12   2   5        720.40        693.80        19.31 o                         
 -11   2   5        729.80        664.59        20.31 o                         
 -10   2   5       1292.28       1233.38        50.62 o                         
  -9   2   5       3276.56       3066.99       102.21 o                         
  -8   2   5        802.18        750.42        26.71 o                         
  -7   2   5       1594.58       1516.09        78.59 o                         
  -6   2   5        241.88        203.45        13.93 o                         
  -5   2   5       6231.74       5931.36       277.79 o                         
  -4   2   5        399.82        358.49        15.19 o                         
  -3   2   5       6060.08       6187.41       260.37 o                         
  -2   2   5       5171.31       5426.43       192.05 o                         
  -1   2   5      11800.33      13316.84       509.06 o                         
   0   2   5        583.15        743.76        26.83 o                         
   1   2   5         36.54         62.01         2.85 o                         
   2   2   5       5399.41       5432.62       227.09 o                         
   3   2   5      22441.72      23290.38      1145.26 o                         
   4   2   5       8699.74       8844.15       444.29 o                         
   5   2   5       4479.30       4197.46       240.27 o                         
   6   2   5      10331.79      10463.87       409.17 o                         
   7   2   5       3545.91       3634.32       141.65 o                         
   8   2   5        209.93        217.15        10.76 o                         
   9   2   5        281.63        280.47        10.03 o                         
  10   2   5       3853.91       3749.63       100.02 o                         
  11   2   5       3593.55       3372.44        94.67 o                         
  12   2   5        554.96        538.42        14.72 o                         
  13   2   5        232.92        201.66        10.70 o                         
  14   2   5        820.58        759.87        20.19 o                         
  15   2   5       1232.56       1213.55        29.51 o                         
  16   2   5        941.04        963.33        37.04 o                         
  17   2   5       1496.62       1483.37        54.58 o                         
  18   2   5        815.20        829.83        41.86 o                         
  19   2   5         97.21         96.95        15.21 o                         
  20   2   5         44.50         50.24        13.66 o                         
 -21   3   5        347.15        409.64        22.86 o                         
 -20   3   5       1671.51       1969.84        40.94 o                         
 -19   3   5       1465.87       1639.18        37.27 o                         
 -18   3   5       2060.89       2258.13        35.18 o                         
 -17   3   5        881.54        929.76        24.31 o                         
 -16   3   5       1781.90       1745.07        38.39 o                         
 -15   3   5         66.73         61.03         8.99 o                         
 -14   3   5        673.91        629.73        23.13 o                         
 -13   3   5       1989.03       1894.56        45.73 o                         
 -12   3   5       1682.27       1614.01        53.30 o                         
 -11   3   5       2444.53       2426.54        67.07 o                         
 -10   3   5       1095.41       1095.36        36.08 o                         
  -9   3   5       1157.69       1095.09        43.47 o                         
  -8   3   5         53.34         52.06         5.38 o                         
  -7   3   5        565.70        532.10        22.49 o                         
  -6   3   5        389.14        337.61        18.48 o                         
  -5   3   5       1299.53       1276.15        56.27 o                         
  -4   3   5         69.64        100.41         7.24 o                         
  -3   3   5        435.18        459.72        23.06 o                         
  -2   3   5        989.75        980.21        53.89 o                         
  -1   3   5       8680.00       9491.46       473.47 o                         
   0   3   5      12699.04      13315.47       763.58 o                         
   1   3   5      14609.13      14349.62       993.13 o                         
   2   3   5       6919.70       6715.80       376.81 o                         
   3   3   5       2632.68       2708.50       134.39 o                         
   4   3   5       3621.86       3828.73       155.56 o                         
   5   3   5        157.24        156.85         6.91 o                         
   6   3   5       2201.14       2093.74        89.99 o                         
   7   3   5       9215.82       8796.68       389.39 o                         
   8   3   5       3548.10       3421.77       133.42 o                         
   9   3   5        889.68        843.30        38.10 o                         
  10   3   5        134.19        133.77         6.46 o                         
  11   3   5        763.67        772.79        35.51 o                         
  12   3   5        711.16        782.36        22.84 o                         
  13   3   5       1035.49       1010.38        27.58 o                         
  14   3   5        398.74        359.23        14.17 o                         
  15   3   5          7.55         12.30         7.53 o                         
  16   3   5          0.77         -0.09         8.24 o                         
  17   3   5        350.91        339.69        17.15 o                         
  18   3   5       2157.99       2274.40        92.84 o                         
  19   3   5       1327.43       1463.70        44.17 o                         
 -20   4   5         20.67         15.87        12.47 o                         
 -19   4   5         86.11        125.09        15.19 o                         
 -18   4   5        431.54        414.04        21.18 o                         
 -17   4   5         78.82        101.81        12.89 o                         
 -16   4   5       1807.92       1812.98        36.08 o                         
 -15   4   5       1337.38       1373.62        29.40 o                         
 -14   4   5       2218.36       2171.62        52.33 o                         
 -13   4   5       2464.00       2442.49        59.94 o                         
 -12   4   5        903.19        874.68        37.71 o                         
 -11   4   5         47.50         42.79         7.02 o                         
 -10   4   5        755.25        763.07        22.13 o                         
  -9   4   5        478.78        531.98        17.96 o                         
  -8   4   5          6.44          8.04         5.12 o                         
  -7   4   5        783.79        755.46        37.76 o                         
  -6   4   5        152.57        139.71         8.19 o                         
  -5   4   5        390.56        422.17        14.60 o                         
  -4   4   5        283.46        308.30        15.02 o                         
  -3   4   5       6726.89       7013.26       286.43 o                         
  -2   4   5        140.40        169.45         6.79 o                         
  -1   4   5        257.02        256.02        10.66 o                         
   0   4   5         35.69         41.59         4.54 o                         
   1   4   5       1200.38       1226.69        65.32 o                         
   2   4   5       2499.52       2620.71       104.23 o                         
   3   4   5       1280.52       1408.85        53.74 o                         
   4   4   5       5413.84       5671.35       184.91 o                         
   5   4   5      10113.92      11017.55       396.63 o                         
   6   4   5       1653.64       1625.46        54.13 o                         
   7   4   5        693.91        639.30        24.79 o                         
   8   4   5        821.44        846.61        42.50 o                         
   9   4   5        406.96        463.65        22.66 o                         
  10   4   5        102.68        110.73         7.88 o                         
  11   4   5       1050.29        931.54        44.60 o                         
  12   4   5         69.48         76.37         8.58 o                         
  13   4   5         16.92         21.02         6.81 o                         
  14   4   5        125.50        163.25        12.81 o                         
  15   4   5        370.66        386.89        17.30 o                         
  16   4   5        516.42        492.52        20.01 o                         
  17   4   5        440.01        466.34        23.99 o                         
  18   4   5         11.67         37.87        13.32 o                         
 -19   5   5          7.17         33.37        13.75 o                         
 -18   5   5        474.44        486.75        21.85 o                         
 -17   5   5        326.81        358.01        22.05 o                         
 -16   5   5          9.83         10.55         9.99 o                         
 -15   5   5         40.73         38.12        10.14 o                         
 -14   5   5        385.04        383.76        20.04 o                         
 -13   5   5        120.89        125.83        11.54 o                         
 -12   5   5        465.34        469.53        20.45 o                         
 -11   5   5          4.31          1.51         6.78 o                         
 -10   5   5        163.41        163.69        10.32 o                         
  -9   5   5        297.39        298.70        16.45 o                         
  -8   5   5        573.18        620.90        26.77 o                         
  -7   5   5       1594.62       1533.85        54.43 o                         
  -6   5   5       2693.24       2650.61       112.62 o                         
  -5   5   5       2683.65       2689.90       120.66 o                         
  -4   5   5       3337.91       3495.72       145.52 o                         
  -3   5   5       3840.48       4063.36       153.10 o                         
  -2   5   5       3198.34       3356.38       119.05 o                         
  -1   5   5       1322.51       1389.17        42.58 o                         
   0   5   5        564.59        566.01        15.18 o                         
   1   5   5        540.02        602.58        21.85 o                         
   2   5   5        698.09        747.09        24.90 o                         
   3   5   5        141.27        175.39         8.88 o                         
   4   5   5        141.54        148.68         8.71 o                         
   5   5   5         93.42         99.79         8.87 o                         
   6   5   5       2024.74       2164.54        80.72 o                         
   7   5   5        613.80        574.13        25.91 o                         
   8   5   5        209.34        240.91        12.17 o                         
   9   5   5        598.97        608.57        23.04 o                         
  10   5   5        231.47        264.26        14.84 o                         
  11   5   5         38.92         54.54         9.65 o                         
  12   5   5        714.05        691.94        25.42 o                         
  13   5   5       2995.57       2820.76       140.35 o                         
  14   5   5        623.17        662.53        26.36 o                         
  15   5   5        901.19        919.16        45.82 o                         
  16   5   5        937.24        941.44        29.53 o                         
  17   5   5        195.11        204.19        18.20 o                         
 -17   6   5          4.91          7.82        12.93 o                         
 -16   6   5         81.54         60.98        12.47 o                         
 -15   6   5         18.60          5.65        11.14 o                         
 -14   6   5        137.44        127.55        12.54 o                         
 -13   6   5        162.53        174.73        13.49 o                         
 -12   6   5       1401.08       1336.90        35.81 o                         
 -11   6   5       2206.64       2194.23        87.44 o                         
 -10   6   5       2466.85       2487.88        97.80 o                         
  -9   6   5       4323.67       4213.79       199.33 o                         
  -8   6   5       4868.42       4965.97       198.20 o                         
  -7   6   5       3472.72       3619.22       107.24 o                         
  -6   6   5        377.23        397.54        14.96 o                         
  -5   6   5        444.86        449.97        15.73 o                         
  -4   6   5        341.41        367.07        15.27 o                         
  -3   6   5        846.54        857.22        22.85 o                         
  -2   6   5       2064.04       2060.60        62.23 o                         
  -1   6   5       1881.16       1946.19        53.59 o                         
   0   6   5       3256.98       3467.46        89.23 o                         
   1   6   5        115.78        130.38         8.11 o                         
   2   6   5         59.52         54.72         9.10 o                         
   3   6   5          7.84         12.24         7.26 o                         
   4   6   5        105.77        123.67         9.28 o                         
   5   6   5         99.80        108.95         9.70 o                         
   6   6   5         60.57         47.51         8.46 o                         
   7   6   5       1295.84       1398.34        49.23 o                         
   8   6   5       2129.35       2204.33        87.57 o                         
   9   6   5       4588.86       4548.02       211.34 o                         
  10   6   5       3704.34       3674.61       141.25 o                         
  11   6   5       3684.72       3660.45       158.88 o                         
  12   6   5       1252.90       1274.60        52.68 o                         
  13   6   5       1094.68       1055.60        57.70 o                         
  14   6   5        115.80        112.42        13.50 o                         
  15   6   5        120.05        128.05        14.89 o                         
 -15   7   5        422.37        441.96        24.65 o                         
 -14   7   5       1030.91        920.11        52.51 o                         
 -13   7   5        883.36        832.82        33.48 o                         
 -12   7   5        729.44        715.62        29.15 o                         
 -11   7   5        667.55        661.26        20.26 o                         
 -10   7   5        147.88        155.68        12.22 o                         
  -9   7   5        189.81        196.14        15.94 o                         
  -8   7   5        922.72        887.36        34.11 o                         
  -7   7   5       1998.07       2033.87        65.58 o                         
  -6   7   5       3430.24       3460.83       102.28 o                         
  -5   7   5       7120.31       7102.81       187.21 o                         
  -4   7   5       5281.13       5327.72       149.29 o                         
  -3   7   5       1987.37       1983.28        61.21 o                         
  -2   7   5        723.72        732.47        19.20 o                         
  -1   7   5         57.71         55.37         9.49 o                         
   0   7   5         22.77         25.63         6.81 o                         
   1   7   5        248.72        243.06        10.68 o                         
   2   7   5        176.79        177.00        12.89 o                         
   3   7   5         76.82         89.76        10.49 o                         
   4   7   5        350.80        348.69        15.62 o                         
   5   7   5        974.07        937.49        35.28 o                         
   6   7   5       1096.88       1146.19        50.56 o                         
   7   7   5       1535.22       1569.54        70.76 o                         
   8   7   5       1811.14       1851.50        74.26 o                         
   9   7   5        276.14        292.31        19.68 o                         
  10   7   5        103.01         99.61        15.98 o                         
  11   7   5       1069.18       1017.94        43.86 o                         
  12   7   5       1802.21       1768.03        83.28 o                         
  13   7   5       1861.41       1897.56        83.39 o                         
 -12   8   5        325.05        291.96        21.69 o                         
 -11   8   5       1201.58       1203.89        49.10 o                         
 -10   8   5       2463.95       2284.75        65.59 o                         
  -9   8   5       2482.98       2435.99        80.66 o                         
  -8   8   5        867.53        883.78        24.88 o                         
  -7   8   5        968.59        976.62        48.30 o                         
  -6   8   5        825.81        787.19        28.91 o                         
  -5   8   5        129.28        149.11        11.94 o                         
  -4   8   5        242.87        241.37        17.00 o                         
  -3   8   5        767.67        723.96        21.00 o                         
  -2   8   5        499.19        471.11        16.95 o                         
  -1   8   5        360.39        376.05        15.14 o                         
   0   8   5        567.91        567.11        18.33 o                         
   1   8   5        304.40        278.52        14.06 o                         
   2   8   5        138.53        149.74        12.13 o                         
   3   8   5        101.91         98.93        12.18 o                         
   4   8   5          3.87         10.49        10.09 o                         
   5   8   5          0.35         -9.98         9.94 o                         
   6   8   5        158.89        162.91        17.27 o                         
   7   8   5        941.71        920.01        35.09 o                         
   8   8   5        918.28        896.01        41.79 o                         
   9   8   5       1540.77       1436.23        55.15 o                         
  10   8   5        667.63        727.02        32.79 o                         
  -7   9   5        734.04        671.28        46.36 o                         
  -6   9   5        473.78        412.15        22.95 o                         
  -5   9   5        336.25        345.36        20.29 o                         
  -4   9   5        189.47        184.52        15.28 o                         
  -3   9   5        435.47        440.63        22.45 o                         
  -2   9   5        764.13        752.91        25.53 o                         
  -1   9   5        270.48        288.74        32.75 o                         
   0   9   5        164.61        164.39        15.76 o                         
   1   9   5          8.23         20.43        10.97 o                         
   2   9   5        468.75        416.37        18.09 o                         
   3   9   5        560.61        529.91        19.92 o                         
   4   9   5         72.43         73.66        12.43 o                         
   5   9   5         11.59         27.58        13.76 o                         
   6   9   5          8.41          4.59        12.45 o                         
 -22   0   6        126.21        151.09        27.09 o                         
 -21   0   6        377.58        449.96        58.90 o                         
 -20   0   6        112.38        162.54        18.78 o                         
 -19   0   6        107.99         98.38        16.44 o                         
 -18   0   6         74.62         62.54        14.40 o                         
 -17   0   6        282.88        287.98        20.50 o                         
 -16   0   6       4358.29       4062.67       193.20 o                         
 -15   0   6       4802.00       4450.21       218.87 o                         
 -14   0   6       7906.37       7293.41       275.52 o                         
 -13   0   6      10135.41       9199.38       324.17 o                         
 -12   0   6      15561.15      13363.36       417.01 o                         
 -11   0   6       7137.08       6205.48       147.13 o                         
 -10   0   6       7316.90       6585.81       118.64 o                         
  -9   0   6        157.86        144.43         8.93 o                         
  -8   0   6        308.76        304.14        10.29 o                         
  -7   0   6       1336.25       1280.57        64.12 o                         
  -6   0   6         64.69         51.52         4.98 o                         
  -5   0   6      13484.13      13540.02       768.93 o                         
  -4   0   6        300.11        340.02         9.65 o                         
  -3   0   6        220.54        366.55        13.16 o                         
  -2   0   6       1981.26       2491.16       113.21 o                         
  -1   0   6       3110.32       4356.13       136.50 o                         
   0   0   6      10927.06      13571.62       390.73 o                         
   1   0   6       3606.92       4492.14       186.81 o                         
   2   0   6      20906.89      22883.36      1383.66 o                         
   3   0   6       5800.70       6065.77       338.97 o                         
   4   0   6      18167.98      17659.24      1034.90 o                         
   5   0   6      17462.09      18259.93       617.85 o                         
   6   0   6      29315.72      29308.62      1028.60 o                         
   7   0   6      13921.69      13999.69       370.60 o                         
   8   0   6      29406.29      27984.49       603.58 o                         
   9   0   6        257.59        251.54        13.31 o                         
  10   0   6         17.75         19.97         7.01 o                         
  11   0   6        637.95        585.28        22.32 o                         
  12   0   6       2285.23       2206.22        47.28 o                         
  13   0   6       2348.15       2262.60       117.92 o                         
  14   0   6        680.28        613.75        83.14 o                         
  15   0   6        799.41        681.68        74.76 o                         
  16   0   6         14.09          6.12        14.00 o                         
  17   0   6         64.70         40.45        16.21 o                         
  18   0   6         28.58         18.13        18.89 o                         
  19   0   6         32.62         34.54        18.35 o                         
  20   0   6         38.22         21.49        29.68 o                         
 -21   1   6        173.42        222.06        19.26 o                         
 -20   1   6        800.98        954.19        30.21 o                         
 -19   1   6       1231.62       1385.68        53.31 o                         
 -18   1   6       1847.18       1910.31        39.64 o                         
 -17   1   6       2542.33       2573.87        73.44 o                         
 -16   1   6       2290.76       2234.77        52.42 o                         
 -15   1   6       1521.57       1425.89        43.09 o                         
 -14   1   6        997.33        852.79        31.54 o                         
 -13   1   6         33.60         33.55         5.31 o                         
 -12   1   6       1550.60       1464.12        43.62 o                         
 -11   1   6       4886.21       4605.38        93.45 o                         
 -10   1   6       5273.07       4825.37        93.21 o                         
  -9   1   6      13443.50      12624.09       258.24 o                         
  -8   1   6       5551.38       5194.17       131.02 o                         
  -7   1   6      14265.57      14081.10       431.30 o                         
  -6   1   6       2512.84       2501.18        78.39 o                         
  -5   1   6       2236.77       2340.64       100.14 o                         
  -4   1   6         32.29         36.70         2.86 o                         
  -3   1   6       1267.95       1233.33        38.45 o                         
  -2   1   6        737.92        910.47        29.94 o                         
  -1   1   6       1992.08       2017.22        65.17 o                         
   0   1   6       4253.59       4984.51       148.54 o                         
   1   1   6      11571.89      12750.88       402.11 o                         
   2   1   6       4520.24       4810.12       135.05 o                         
   3   1   6      15260.59      16282.28       511.09 o                         
   4   1   6       5172.21       5304.50       207.83 o                         
   5   1   6       1484.40       1595.19        49.95 o                         
   6   1   6        557.88        547.61        17.87 o                         
   7   1   6       3619.74       3555.02        93.85 o                         
   8   1   6       9505.51       9124.70       201.14 o                         
   9   1   6       7429.99       7163.69       130.41 o                         
  10   1   6      14194.18      13545.53       224.21 o                         
  11   1   6       3745.83       3492.57        51.48 o                         
  12   1   6       2737.62       2470.97        54.39 o                         
  13   1   6       1469.00       1359.84        18.82 o                         
  14   1   6        579.15        521.56        15.50 o                         
  15   1   6          8.43          0.78         6.92 o                         
  16   1   6         12.07          7.30         8.07 o                         
  17   1   6         24.54         19.15        11.64 o                         
  18   1   6         85.78         55.71        13.29 o                         
  19   1   6        263.09        286.63        26.34 o                         
  20   1   6        703.44        767.50        31.59 o                         
 -21   2   6         83.63         90.12        15.59 o                         
 -20   2   6          0.55        -19.33        11.93 o                         
 -19   2   6         28.14         37.25        12.22 o                         
 -18   2   6        448.58        457.11        20.74 o                         
 -17   2   6        790.97        805.80        25.11 o                         
 -16   2   6       1202.30       1198.71        45.02 o                         
 -15   2   6       1642.31       1589.42        59.88 o                         
 -14   2   6       4847.40       4586.80       114.79 o                         
 -13   2   6       2404.36       2282.33        72.79 o                         
 -12   2   6       4286.78       3983.23       125.21 o                         
 -11   2   6       2735.66       2566.79        80.30 o                         
 -10   2   6       2861.31       2455.14       136.74 o                         
  -9   2   6       1337.85       1248.41        54.73 o                         
  -8   2   6       3050.36       2943.03       121.58 o                         
  -7   2   6        296.79        298.51        14.67 o                         
  -6   2   6        198.78        187.87         7.73 o                         
  -5   2   6         10.71         12.64         2.68 o                         
  -4   2   6         63.55         65.49         3.42 o                         
  -3   2   6       1234.16       1213.68        50.13 o                         
  -2   2   6         27.01         46.25         3.43 o                         
  -1   2   6         30.48         40.74         3.18 o                         
   0   2   6       9846.84      11266.96       375.98 o                         
   1   2   6       1682.64       1708.74        65.69 o                         
   2   2   6       2169.00       2104.94        86.71 o                         
   3   2   6       1439.70       1312.12        54.80 o                         
   4   2   6      13617.14      13586.07       697.80 o                         
   5   2   6       6389.13       6730.05       274.85 o                         
   6   2   6      13011.61      13348.81       490.70 o                         
   7   2   6        869.01        864.90        35.51 o                         
   8   2   6       3049.62       2888.50       158.86 o                         
   9   2   6       1665.48       1653.97        54.42 o                         
  10   2   6       2621.71       2482.72        86.29 o                         
  11   2   6        131.32        134.81         8.01 o                         
  12   2   6         84.81         82.06         7.29 o                         
  13   2   6         30.72         35.01         8.24 o                         
  14   2   6        428.40        430.01        15.74 o                         
  15   2   6        209.70        202.82        15.73 o                         
  16   2   6          9.73         23.56         9.12 o                         
  17   2   6        268.46        280.31        16.10 o                         
  18   2   6        280.68        279.84        28.53 o                         
  19   2   6        307.78        306.29        22.01 o                         
 -20   3   6        348.57        398.66        21.77 o                         
 -19   3   6        153.55        180.48        17.76 o                         
 -18   3   6        314.67        342.19        19.15 o                         
 -17   3   6         25.38         15.90        10.59 o                         
 -16   3   6        188.67        201.29        14.01 o                         
 -15   3   6         49.20         49.28         9.86 o                         
 -14   3   6        184.03        164.18        11.12 o                         
 -13   3   6          0.71          3.91         6.56 o                         
 -12   3   6        156.88        177.03        10.54 o                         
 -11   3   6         41.57         37.27         6.80 o                         
 -10   3   6          7.30         10.76         5.42 o                         
  -9   3   6        315.89        364.17        20.20 o                         
  -8   3   6        342.62        357.00        16.55 o                         
  -7   3   6       1217.45       1104.53        54.25 o                         
  -6   3   6       1946.92       1880.82        77.89 o                         
  -5   3   6      10670.97      10211.58       505.21 o                         
  -4   3   6      10339.25      10771.17       482.99 o                         
  -3   3   6       9300.60       9703.28       445.16 o                         
  -2   3   6       5763.92       6421.45       273.10 o                         
  -1   3   6       7951.56       8768.28       395.72 o                         
   0   3   6        783.69        875.31        40.14 o                         
   1   3   6       1237.44       1227.25        64.23 o                         
   2   3   6          1.50          6.01         2.33 o                         
   3   3   6       1523.20       1554.70        79.74 o                         
   4   3   6       2024.54       2062.45        71.27 o                         
   5   3   6        162.93        153.12         5.06 o                         
   6   3   6        871.62        848.51        35.47 o                         
   7   3   6         72.03         74.86         5.32 o                         
   8   3   6          6.08          9.78         4.08 o                         
   9   3   6         18.58         38.19         5.23 o                         
  10   3   6         27.48         37.79         6.39 o                         
  11   3   6        639.36        613.69        27.35 o                         
  12   3   6       3337.32       3309.68        85.36 o                         
  13   3   6        783.33        821.18        19.86 o                         
  14   3   6       1412.91       1441.52        34.35 o                         
  15   3   6       1895.57       1946.31        35.25 o                         
  16   3   6       2277.77       2237.73        68.35 o                         
  17   3   6       1083.84       1054.64        36.74 o                         
  18   3   6        463.57        494.64        24.16 o                         
  19   3   6          3.79        -19.55        14.84 o                         
 -20   4   6        373.83        433.40        22.10 o                         
 -19   4   6       1933.65       2122.48        41.54 o                         
 -18   4   6       1016.01       1029.69        41.36 o                         
 -17   4   6        337.71        313.61        18.67 o                         
 -16   4   6        298.80        298.55        16.54 o                         
 -15   4   6          3.58         -8.89         8.47 o                         
 -14   4   6         13.44         17.12         8.86 o                         
 -13   4   6         27.08         15.06         8.48 o                         
 -12   4   6          9.94          3.40         6.55 o                         
 -11   4   6          5.84          8.73         6.12 o                         
 -10   4   6       1077.12       1087.63        45.02 o                         
  -9   4   6       1347.76       1196.68        51.30 o                         
  -8   4   6       6213.97       5970.65       277.15 o                         
  -7   4   6       5951.26       5904.33       303.22 o                         
  -6   4   6       3723.39       3680.70       192.14 o                         
  -5   4   6       1849.87       1737.37        96.35 o                         
  -4   4   6       1057.89       1078.88        53.05 o                         
  -3   4   6        113.09        141.09         7.40 o                         
  -2   4   6       4904.43       5127.88       270.65 o                         
  -1   4   6      10807.78      11195.62       591.81 o                         
   0   4   6      11411.71      11463.56       647.25 o                         
   1   4   6       7945.52       8253.64       419.35 o                         
   2   4   6       5910.62       5745.20       390.34 o                         
   3   4   6       1518.56       1580.83        64.97 o                         
   4   4   6        764.18        830.29        32.60 o                         
   5   4   6       2024.65       2218.25        95.18 o                         
   6   4   6        208.51        242.92        12.88 o                         
   7   4   6         25.00         28.63         6.04 o                         
   8   4   6         10.53         18.02         5.77 o                         
   9   4   6         24.42         12.15         5.51 o                         
  10   4   6       1932.71       1714.09        89.24 o                         
  11   4   6       2330.62       2304.82        69.82 o                         
  12   4   6       3622.41       3747.65       108.56 o                         
  13   4   6        445.80        474.34        25.34 o                         
  14   4   6        710.03        708.73        22.10 o                         
  15   4   6          3.20          6.50        10.19 o                         
  16   4   6       1166.30       1243.56        52.31 o                         
  17   4   6       1526.05       1579.72        44.32 o                         
  18   4   6        424.24        528.98        30.25 o                         
 -18   5   6         35.36         34.84        14.77 o                         
 -17   5   6        436.79        419.95        21.22 o                         
 -16   5   6        277.00        241.96        16.62 o                         
 -15   5   6        147.06        166.59        15.71 o                         
 -14   5   6          8.52          6.61         9.10 o                         
 -13   5   6          7.77          6.93         8.41 o                         
 -12   5   6        531.43        565.24        31.01 o                         
 -11   5   6        979.88        990.98        31.04 o                         
 -10   5   6        880.69        901.17        31.57 o                         
  -9   5   6        848.80        910.74        40.40 o                         
  -8   5   6         61.68         66.93         7.88 o                         
  -7   5   6         19.30         20.69         6.39 o                         
  -6   5   6       1860.39       1858.36        88.37 o                         
  -5   5   6       4141.32       3803.59       209.43 o                         
  -4   5   6       7234.08       6862.63       310.53 o                         
  -3   5   6      10559.62      10266.44       520.25 o                         
  -2   5   6       4243.17       4261.36       206.22 o                         
  -1   5   6       3177.42       2984.29       171.50 o                         
   0   5   6        245.55        240.29        15.09 o                         
   1   5   6        449.88        430.68        22.75 o                         
   2   5   6       1545.31       1631.33        49.10 o                         
   3   5   6       1866.40       2001.47        68.76 o                         
   4   5   6       3825.93       4058.52       143.62 o                         
   5   5   6       2018.52       2060.26        70.72 o                         
   6   5   6         45.20         58.67         8.32 o                         
   7   5   6        611.81        586.17        19.11 o                         
   8   5   6        209.67        229.53        13.15 o                         
   9   5   6        617.42        646.21        33.90 o                         
  10   5   6        670.31        671.60        39.17 o                         
  11   5   6          5.51          1.03         7.57 o                         
  12   5   6        100.54         91.20         9.54 o                         
  13   5   6        428.51        459.78        31.69 o                         
  14   5   6       3043.19       3273.44        86.78 o                         
  15   5   6       1769.15       1861.68        57.00 o                         
  16   5   6       1578.78       1701.56        35.15 o                         
 -17   6   6        177.91        179.74        18.38 o                         
 -16   6   6          2.58         -6.77        11.72 o                         
 -15   6   6          7.22         16.50        11.58 o                         
 -14   6   6         53.20         55.47        11.26 o                         
 -13   6   6         38.57         36.21         9.99 o                         
 -12   6   6          6.53          4.01         8.55 o                         
 -11   6   6          8.71          8.64         8.02 o                         
 -10   6   6        870.42        813.35        48.19 o                         
  -9   6   6        413.48        422.23        24.66 o                         
  -8   6   6        433.70        448.35        17.19 o                         
  -7   6   6       2117.54       2075.64        88.39 o                         
  -6   6   6       2243.32       2142.94        89.11 o                         
  -5   6   6       1185.36       1170.22        40.82 o                         
  -4   6   6        218.74        222.06        11.81 o                         
  -3   6   6        246.93        236.76        10.27 o                         
  -2   6   6        404.49        419.53        17.75 o                         
  -1   6   6        615.28        664.76        20.04 o                         
   0   6   6       1149.20       1170.63        34.20 o                         
   1   6   6       2203.96       2337.06        62.74 o                         
   2   6   6       1839.53       1967.62        68.14 o                         
   3   6   6         85.92         90.40         9.05 o                         
   4   6   6          0.26         -2.75         6.97 o                         
   5   6   6         53.51         60.63        10.70 o                         
   6   6   6        356.79        352.20        15.07 o                         
   7   6   6        272.28        270.56        14.37 o                         
   8   6   6         77.58         69.62        10.22 o                         
   9   6   6         20.91         40.14         9.52 o                         
  10   6   6         38.12         38.41         9.64 o                         
  11   6   6        131.55        153.04        12.25 o                         
  12   6   6        321.45        303.65        22.95 o                         
  13   6   6         80.59         61.47        14.66 o                         
  14   6   6        352.57        381.15        23.69 o                         
  15   6   6        180.28        160.98        16.23 o                         
 -14   7   6        366.40        362.81        21.11 o                         
 -13   7   6         22.91         35.80        13.05 o                         
 -12   7   6         64.00         59.19        11.43 o                         
 -11   7   6         45.58         48.58        10.18 o                         
 -10   7   6          0.21         22.47         9.32 o                         
  -9   7   6         16.81          5.60         8.69 o                         
  -8   7   6        151.52        156.26        12.19 o                         
  -7   7   6         19.42         26.28         7.96 o                         
  -6   7   6        440.70        420.81        14.92 o                         
  -5   7   6         45.41         55.03         8.84 o                         
  -4   7   6         99.32         97.63         9.94 o                         
  -3   7   6         14.59         26.66         7.84 o                         
  -2   7   6        152.62        159.86        10.25 o                         
  -1   7   6         21.47         21.50         7.29 o                         
   0   7   6          0.56          1.42         6.58 o                         
   1   7   6          1.59          1.90         6.10 o                         
   2   7   6          3.89          6.39         8.51 o                         
   3   7   6         37.15         37.27         9.81 o                         
   4   7   6        190.06        204.50        13.13 o                         
   5   7   6        142.81        163.60        12.80 o                         
   6   7   6        134.72        130.47        12.52 o                         
   7   7   6        763.28        750.41        33.62 o                         
   8   7   6        144.60        154.10        13.48 o                         
   9   7   6          3.10         15.05        10.14 o                         
  10   7   6        152.15        137.65        13.82 o                         
  11   7   6         29.14         25.10        11.94 o                         
  12   7   6         25.55         12.68        14.16 o                         
  13   7   6         87.33         40.06        15.34 o                         
 -11   8   6        304.43        269.55        22.72 o                         
 -10   8   6         50.90         54.96        15.38 o                         
  -9   8   6          1.62        -13.05        14.29 o                         
  -8   8   6          3.18          0.03        10.62 o                         
  -7   8   6        243.90        210.93        14.60 o                         
  -6   8   6       1050.91        909.03        53.24 o                         
  -5   8   6         67.85         79.69        10.09 o                         
  -4   8   6          1.56          5.68         9.87 o                         
  -3   8   6         45.39         42.10        10.87 o                         
  -2   8   6        121.40        110.58        11.96 o                         
  -1   8   6        197.85        228.01        15.92 o                         
   0   8   6        741.78        785.38        23.11 o                         
   1   8   6       1483.24       1403.64        35.93 o                         
   2   8   6        229.16        213.57        12.85 o                         
   3   8   6         87.11         90.79        10.74 o                         
   4   8   6        141.46        150.63        13.56 o                         
   5   8   6        614.04        616.25        27.59 o                         
   6   8   6       1083.62       1072.20        38.94 o                         
   7   8   6        181.72        193.18        17.56 o                         
   8   8   6          3.62          4.45        13.36 o                         
   9   8   6         13.01          9.31        11.75 o                         
  -6   9   6        117.86         89.95        16.34 o                         
  -5   9   6        541.49        524.77        26.90 o                         
  -4   9   6        436.93        455.72        27.09 o                         
  -3   9   6       1120.13       1094.33        36.04 o                         
  -2   9   6       1020.27        966.34        39.21 o                         
  -1   9   6        373.08        380.70        20.38 o                         
   0   9   6         32.08         59.46        13.63 o                         
   1   9   6        318.29        344.15        20.54 o                         
   2   9   6        755.62        759.69        42.36 o                         
   3   9   6        523.98        442.71        25.27 o                         
   4   9   6        461.63        462.79        41.23 o                         
 -21   1   7         43.69         90.03        16.02 o                         
 -20   1   7         59.27         75.94        14.67 o                         
 -19   1   7        167.44        169.15        16.10 o                         
 -18   1   7        134.97        128.48        11.74 o                         
 -17   1   7          3.51          6.61         7.77 o                         
 -16   1   7        335.48        329.77        14.98 o                         
 -15   1   7        512.22        490.09        15.57 o                         
 -14   1   7        299.14        275.11        10.65 o                         
 -13   1   7        526.04        439.39        14.84 o                         
 -12   1   7         50.26         42.25         5.81 o                         
 -11   1   7          3.13          7.70         4.52 o                         
 -10   1   7        836.37        769.07        21.51 o                         
  -9   1   7       1100.14       1079.34        31.02 o                         
  -8   1   7       4676.53       4448.02       118.05 o                         
  -7   1   7       3714.72       3554.52        96.51 o                         
  -6   1   7       3450.42       3378.33       111.72 o                         
  -5   1   7       1921.13       2180.19        70.65 o                         
  -4   1   7         14.92         28.28         3.44 o                         
  -3   1   7       3144.38       3331.42       162.35 o                         
  -2   1   7       3537.02       4598.61       130.68 o                         
  -1   1   7        396.08        430.03        15.07 o                         
   0   1   7       1403.81       1417.10        39.58 o                         
   1   1   7       1155.14       1370.74        34.00 o                         
   2   1   7        184.03        202.88         7.57 o                         
   3   1   7       1017.42       1008.00        29.16 o                         
   4   1   7       1566.27       1650.28        51.78 o                         
   5   1   7       2426.74       2637.59        82.06 o                         
   6   1   7        536.75        561.14        21.79 o                         
   7   1   7       1728.05       1657.58        47.51 o                         
   8   1   7        182.33        188.84         7.09 o                         
   9   1   7       6872.71       6595.84       128.54 o                         
  10   1   7       2845.92       2656.06        49.89 o                         
  11   1   7         86.46        100.06         6.29 o                         
  12   1   7       1193.55       1073.28        22.74 o                         
  13   1   7       1329.57       1261.20        24.14 o                         
  14   1   7        451.88        433.73        19.52 o                         
  15   1   7          0.79         13.43        10.19 o                         
  16   1   7         87.92         72.63        12.91 o                         
  17   1   7        319.21        322.09        19.34 o                         
  18   1   7        259.64        226.01        20.51 o                         
  19   1   7        202.86        218.30        17.89 o                         
 -21   2   7        496.69        613.49        27.87 o                         
 -20   2   7         11.94         -0.72        12.32 o                         
 -19   2   7         22.92         11.85        11.92 o                         
 -18   2   7        310.69        297.35        18.05 o                         
 -17   2   7        149.54        144.49        13.93 o                         
 -16   2   7        213.37        211.30        15.70 o                         
 -15   2   7          0.30         -3.82         7.38 o                         
 -14   2   7        175.09        148.48        14.34 o                         
 -13   2   7        345.65        343.02        15.32 o                         
 -12   2   7       4437.75       3998.82       154.91 o                         
 -11   2   7       6678.24       5929.29       183.85 o                         
 -10   2   7       3799.52       3687.03       113.62 o                         
  -9   2   7       1600.21       1508.39        48.43 o                         
  -8   2   7        221.29        221.67         7.01 o                         
  -7   2   7        933.22        948.75        23.74 o                         
  -6   2   7       2966.00       2889.09       101.94 o                         
  -5   2   7       3796.02       3768.71       139.53 o                         
  -4   2   7       8934.00       9319.91       318.15 o                         
  -3   2   7      15922.18      17008.27       612.87 o                         
  -2   2   7       2636.07       2899.17        93.83 o                         
  -1   2   7         77.19         90.80         5.55 o                         
   0   2   7       2653.09       3127.25       106.48 o                         
   1   2   7       1385.49       1462.99        49.66 o                         
   2   2   7       4678.24       4764.11       197.15 o                         
   3   2   7       1238.45       1284.31        57.24 o                         
   4   2   7         27.49         24.14         3.35 o                         
   5   2   7       1222.09       1214.30        48.10 o                         
   6   2   7       1999.24       2088.42        83.71 o                         
   7   2   7      10580.46      10670.88       381.70 o                         
   8   2   7       4856.49       4994.00       143.69 o                         
   9   2   7       2900.19       2966.13       102.36 o                         
  10   2   7       2052.14       2123.48        55.07 o                         
  11   2   7          4.23         -0.69         6.09 o                         
  12   2   7        165.14        142.20         9.51 o                         
  13   2   7       1605.42       1564.30        32.69 o                         
  14   2   7       4437.02       4400.99        89.15 o                         
  15   2   7       1748.31       1747.25        40.49 o                         
  16   2   7        423.01        378.73        19.69 o                         
  17   2   7        625.77        648.17        30.44 o                         
  18   2   7          6.00         16.23        11.56 o                         
  19   2   7         98.55        123.45        16.53 o                         
 -20   3   7        445.83        485.06        24.45 o                         
 -19   3   7         75.97         87.44        14.65 o                         
 -18   3   7          4.19         15.28        11.64 o                         
 -17   3   7          0.42         -2.72        10.53 o                         
 -16   3   7         37.01         51.75        12.61 o                         
 -15   3   7        517.30        516.28        20.56 o                         
 -14   3   7        964.17        905.91        42.69 o                         
 -13   3   7        659.63        569.14        26.12 o                         
 -12   3   7        212.35        192.13        13.50 o                         
 -11   3   7        154.11        158.96         9.50 o                         
 -10   3   7       3643.95       3263.70       212.36 o                         
  -9   3   7       1976.22       1958.76       126.49 o                         
  -8   3   7      10603.42       9946.29       473.71 o                         
  -7   3   7      11239.67      10638.90       527.04 o                         
  -6   3   7       7591.43       7617.34       254.09 o                         
  -5   3   7        977.17       1015.44        44.13 o                         
  -4   3   7        356.71        323.10        14.70 o                         
  -3   3   7         12.29         10.55         3.88 o                         
  -2   3   7       2977.09       3154.62       125.92 o                         
  -1   3   7       3420.21       3758.80       148.82 o                         
   0   3   7        689.43        763.59        32.03 o                         
   1   3   7        242.45        303.57        12.23 o                         
   2   3   7          1.51         10.44         3.23 o                         
   3   3   7       1639.57       1702.80        64.86 o                         
   4   3   7       2257.84       2229.09       111.78 o                         
   5   3   7       3553.44       3536.52       150.57 o                         
   6   3   7       1005.32       1048.67        37.44 o                         
   7   3   7         10.23          8.42         4.46 o                         
   8   3   7        270.30        273.87        10.56 o                         
   9   3   7       2411.52       2494.20        72.36 o                         
  10   3   7       2668.88       2713.38        68.21 o                         
  11   3   7       6352.62       6541.67       184.60 o                         
  12   3   7       5997.31       6163.04       130.77 o                         
  13   3   7        777.66        828.34        31.14 o                         
  14   3   7        450.01        454.16        20.70 o                         
  15   3   7        161.29        164.32        13.89 o                         
  16   3   7        127.81        141.67        14.04 o                         
  17   3   7        225.41        232.21        20.42 o                         
  18   3   7        878.00        903.05        43.56 o                         
 -19   4   7        330.42        397.40        22.14 o                         
 -18   4   7         18.79         38.50        13.22 o                         
 -17   4   7        255.77        260.89        20.16 o                         
 -16   4   7        191.25        178.94        15.50 o                         
 -15   4   7        337.89        342.24        21.39 o                         
 -14   4   7        890.37        857.18        40.84 o                         
 -13   4   7       1991.52       1889.36        59.63 o                         
 -12   4   7       1289.80       1280.87        58.45 o                         
 -11   4   7        180.41        228.97        11.19 o                         
 -10   4   7       1585.79       1533.43        80.35 o                         
  -9   4   7       1278.18       1135.99        51.43 o                         
  -8   4   7          1.41          9.55         5.75 o                         
  -7   4   7         36.39         23.73         4.46 o                         
  -6   4   7       1115.01       1114.06        43.49 o                         
  -5   4   7       4327.03       4434.57       183.22 o                         
  -4   4   7        709.28        721.43        30.40 o                         
  -3   4   7       1534.19       1590.09        72.12 o                         
  -2   4   7        773.60        744.39        40.11 o                         
  -1   4   7       2837.77       3031.97       161.70 o                         
   0   4   7        406.66        436.06        22.39 o                         
   1   4   7       1149.45       1191.12        58.85 o                         
   2   4   7         17.50         20.17         4.61 o                         
   3   4   7        171.72        170.98         7.38 o                         
   4   4   7        564.78        527.03        36.10 o                         
   5   4   7       4933.82       4862.94       248.44 o                         
   6   4   7        484.52        499.01        31.90 o                         
   7   4   7       1278.46       1194.73        88.56 o                         
   8   4   7       2375.12       2237.97       124.63 o                         
   9   4   7       1398.78       1404.22        34.64 o                         
  10   4   7        793.03        809.37        27.63 o                         
  11   4   7         40.01         40.17         9.92 o                         
  12   4   7         50.33         60.04        10.81 o                         
  13   4   7       1047.30       1095.14        35.84 o                         
  14   4   7         10.88         16.59        10.36 o                         
  15   4   7        382.52        410.29        20.22 o                         
  16   4   7        687.04        690.16        29.33 o                         
  17   4   7        396.12        419.19        21.27 o                         
 -18   5   7          6.18         21.04        13.01 o                         
 -17   5   7        115.95        121.52        17.21 o                         
 -16   5   7          1.28         -8.84        11.99 o                         
 -15   5   7        318.88        283.73        17.20 o                         
 -14   5   7        825.54        761.65        37.53 o                         
 -13   5   7        539.32        463.74        18.01 o                         
 -12   5   7        969.12        965.07        35.02 o                         
 -11   5   7        231.49        232.95        11.54 o                         
 -10   5   7       2451.44       2516.27        78.08 o                         
  -9   5   7       1274.82       1152.43        60.15 o                         
  -8   5   7       1138.40       1001.20        62.08 o                         
  -7   5   7         42.29         37.96         5.53 o                         
  -6   5   7        471.34        480.63        18.67 o                         
  -5   5   7       2021.20       2060.39        83.30 o                         
  -4   5   7       1667.70       1679.05        98.84 o                         
  -3   5   7       1395.86       1422.12        76.16 o                         
  -2   5   7       3387.92       3417.79       186.70 o                         
  -1   5   7       1270.77       1293.41        71.99 o                         
   0   5   7        825.06        844.37        50.91 o                         
   1   5   7        258.56        285.02        11.48 o                         
   2   5   7          2.93          5.29         3.45 o                         
   3   5   7          5.95          0.70         5.61 o                         
   4   5   7        819.62        895.22        38.27 o                         
   5   5   7       2551.44       2680.93       114.23 o                         
   6   5   7        764.54        797.61        28.10 o                         
   7   5   7        927.44        878.50        47.59 o                         
   8   5   7        776.38        746.67        45.63 o                         
   9   5   7        241.17        234.21        12.41 o                         
  10   5   7        307.68        294.86        21.75 o                         
  11   5   7        322.13        336.19        17.59 o                         
  12   5   7        108.21        103.25        13.79 o                         
  13   5   7       1078.45       1159.08        54.57 o                         
  14   5   7       1256.25       1301.75        32.19 o                         
  15   5   7         18.85         16.03        12.87 o                         
  16   5   7         75.80         61.68        13.87 o                         
 -16   6   7        768.55        709.56        25.55 o                         
 -15   6   7       1763.41       1740.93        52.50 o                         
 -14   6   7        722.00        680.44        36.53 o                         
 -13   6   7        133.48        116.76        12.13 o                         
 -12   6   7          3.83          7.81         8.58 o                         
 -11   6   7          5.92          8.21         8.83 o                         
 -10   6   7        482.92        423.85        27.61 o                         
  -9   6   7        542.78        464.77        25.43 o                         
  -8   6   7          0.87         11.81         7.52 o                         
  -7   6   7         72.64         68.60         7.42 o                         
  -6   6   7        677.17        701.30        26.05 o                         
  -5   6   7        599.25        665.92        31.33 o                         
  -4   6   7        623.57        675.61        27.54 o                         
  -3   6   7         70.58         71.66         8.79 o                         
  -2   6   7         47.47         43.32         7.80 o                         
  -1   6   7       2027.04       2019.47        88.80 o                         
   0   6   7       3781.22       3832.90       173.04 o                         
   1   6   7       5613.96       4862.28       405.08 o                         
   2   6   7       7587.22       7993.27       237.80 o                         
   3   6   7      11577.92      12181.68       423.19 o                         
   4   6   7        666.72        743.29        29.19 o                         
   5   6   7         75.36         89.84         9.59 o                         
   6   6   7        352.76        343.44        14.85 o                         
   7   6   7         16.45         21.47         8.56 o                         
   8   6   7        314.69        314.39        23.98 o                         
   9   6   7        227.70        207.60        17.40 o                         
  10   6   7        136.43        131.51        11.65 o                         
  11   6   7         58.15         52.31        13.72 o                         
  12   6   7        149.84        179.79        17.96 o                         
  13   6   7        439.87        497.39        35.14 o                         
  14   6   7        481.84        497.45        28.97 o                         
 -14   7   7       1040.36       1027.64        40.90 o                         
 -13   7   7       1098.17       1040.03        37.27 o                         
 -12   7   7       1505.74       1308.75        64.33 o                         
 -11   7   7        707.82        588.47        37.93 o                         
 -10   7   7         59.29         42.10        11.01 o                         
  -9   7   7         26.18         28.39        11.96 o                         
  -8   7   7          3.64          4.78         7.87 o                         
  -7   7   7          1.30         15.39         7.69 o                         
  -6   7   7         90.13         71.31         9.66 o                         
  -5   7   7         80.25         85.38        10.89 o                         
  -4   7   7       1446.52       1475.38        57.68 o                         
  -3   7   7       2844.49       2823.65       106.56 o                         
  -2   7   7       5502.86       5465.97       157.83 o                         
  -1   7   7       3321.17       3332.26       104.32 o                         
   0   7   7       1995.46       2002.44        66.46 o                         
   1   7   7        885.27        915.81        28.40 o                         
   2   7   7         21.49         18.22         7.80 o                         
   3   7   7       2435.21       2503.22        93.18 o                         
   4   7   7       2175.56       2153.57        93.70 o                         
   5   7   7       1469.04       1412.13        70.54 o                         
   6   7   7       2144.24       2225.75       117.61 o                         
   7   7   7       2591.03       2613.09       121.53 o                         
   8   7   7        597.12        603.00        36.48 o                         
   9   7   7          3.67          6.58        10.59 o                         
  10   7   7          3.77         -6.61        10.96 o                         
  11   7   7          2.39         14.58        13.03 o                         
  12   7   7         16.49         -4.06        13.21 o                         
 -10   8   7          5.75        -10.67        13.30 o                         
  -9   8   7         57.47         37.72        14.78 o                         
  -8   8   7          6.61          5.93        13.47 o                         
  -7   8   7         24.10         14.74        13.94 o                         
  -6   8   7        755.00        717.27        45.68 o                         
  -5   8   7         80.06         75.10        12.54 o                         
  -4   8   7        183.06        178.59        14.24 o                         
  -3   8   7          1.50         21.81        10.79 o                         
  -2   8   7        287.09        252.91        16.27 o                         
  -1   8   7       1178.98       1161.31        38.85 o                         
   0   8   7        738.52        664.94        26.96 o                         
   1   8   7       3579.62       3638.02       137.79 o                         
   2   8   7       1822.15       1794.97        68.52 o                         
   3   8   7       1162.35       1185.04        59.18 o                         
   4   8   7       1924.82       1827.33       110.93 o                         
   5   8   7       1023.55        930.92        72.56 o                         
   6   8   7         32.14         39.48        15.42 o                         
   7   8   7        114.36         74.51        14.95 o                         
   8   8   7        239.72        208.68        18.29 o                         
  -4   9   7        553.04        514.10        28.45 o                         
  -3   9   7        180.95        177.73        17.68 o                         
  -2   9   7        149.57        142.44        16.81 o                         
  -1   9   7        349.84        385.65        23.81 o                         
   0   9   7        220.40        225.32        18.85 o                         
   1   9   7        116.59        104.84        15.85 o                         
   2   9   7         20.21         11.33        13.99 o                         
 -21   0   8        939.95        968.02       101.79 o                         
 -20   0   8       3853.13       4409.02       168.42 o                         
 -19   0   8       1603.94       1729.63       106.34 o                         
 -18   0   8        250.09        264.88        20.74 o                         
 -17   0   8        347.34        368.59        23.00 o                         
 -16   0   8        464.97        349.50        21.73 o                         
 -15   0   8        176.57        153.55        17.83 o                         
 -14   0   8       1678.27       1393.30        57.36 o                         
 -13   0   8        122.60        114.66        20.02 o                         
 -12   0   8        425.89        364.58        17.12 o                         
 -11   0   8       3609.85       3368.15        80.81 o                         
 -10   0   8       5318.76       4993.90       121.68 o                         
  -9   0   8       4376.33       4307.05       105.25 o                         
  -8   0   8        400.23        381.92        19.44 o                         
  -7   0   8       4569.31       4714.16       139.76 o                         
  -6   0   8        271.76        289.90        11.26 o                         
  -5   0   8       9595.58      10465.25       420.40 o                         
  -4   0   8      18745.42      21625.55       808.78 o                         
  -3   0   8      19101.51      22265.83       544.68 o                         
  -2   0   8      26095.50      30979.90      1089.04 o                         
  -1   0   8      18332.25      21750.57       556.03 o                         
   0   0   8      11809.14      13773.37       304.65 o                         
   1   0   8       5592.95       6397.52       122.31 o                         
   2   0   8        229.30        230.95         9.73 o                         
   3   0   8          7.60         16.29         4.54 o                         
   4   0   8       1393.42       1406.81        61.01 o                         
   5   0   8       1818.06       1942.08        56.37 o                         
   6   0   8          0.25          3.75         7.67 o                         
   7   0   8       8377.78       8149.27       240.14 o                         
   8   0   8        940.97        942.04        41.99 o                         
   9   0   8        793.91        732.33        34.44 o                         
  10   0   8        288.34        262.09        19.87 o                         
  11   0   8       8010.43       7590.51       167.26 o                         
  12   0   8        419.98        407.22        20.96 o                         
  13   0   8        403.30        371.34        30.37 o                         
  14   0   8       2313.92       2309.87        91.71 o                         
  15   0   8       2575.30       2348.27       110.72 o                         
  16   0   8       7383.28       7219.95       316.65 o                         
  17   0   8       2240.57       2120.55       119.91 o                         
  18   0   8       2212.18       2169.87       194.88 o                         
 -21   1   8         35.17         41.66        14.43 o                         
 -20   1   8          0.99        -11.89        11.68 o                         
 -19   1   8        150.57        124.90        14.75 o                         
 -18   1   8        587.40        625.70        30.77 o                         
 -17   1   8        859.03        877.44        20.32 o                         
 -16   1   8        930.00        846.10        29.32 o                         
 -15   1   8        559.42        502.63        24.04 o                         
 -14   1   8          9.49          8.20         5.88 o                         
 -13   1   8        224.98        189.72         9.29 o                         
 -12   1   8         15.15          0.51         5.00 o                         
 -11   1   8        643.48        603.40        15.58 o                         
 -10   1   8        468.59        515.49        14.20 o                         
  -9   1   8       3090.65       2977.22        71.33 o                         
  -8   1   8       7669.33       7713.62       188.74 o                         
  -7   1   8      12014.24      11884.44       350.71 o                         
  -6   1   8      13807.84      14253.39       451.03 o                         
  -5   1   8      17863.80      18051.20       631.18 o                         
  -4   1   8      10634.05      11240.94       386.08 o                         
  -3   1   8       1711.04       1857.08        63.35 o                         
  -2   1   8         49.99         39.10         4.05 o                         
  -1   1   8       1516.74       1590.52        41.25 o                         
   0   1   8       3439.18       4057.32       106.94 o                         
   1   1   8       7239.36       7368.04       208.13 o                         
   2   1   8       3709.73       3966.88       112.10 o                         
   3   1   8       2474.92       2519.48        69.94 o                         
   4   1   8       1792.61       1826.37        67.89 o                         
   5   1   8       1328.17       1333.70        49.30 o                         
   6   1   8         82.66         79.67         5.88 o                         
   7   1   8        371.05        380.76        16.00 o                         
   8   1   8       1139.15       1100.89        27.79 o                         
   9   1   8        419.55        385.45        12.09 o                         
  10   1   8       1533.58       1463.27        45.07 o                         
  11   1   8       5774.84       5643.67       139.75 o                         
  12   1   8       4307.85       4277.78        64.67 o                         
  13   1   8       2980.88       2907.12        47.69 o                         
  14   1   8       2929.89       2819.23        42.91 o                         
  15   1   8       1569.73       1541.96        55.95 o                         
  16   1   8        648.90        623.86        27.42 o                         
  17   1   8          7.29         24.88        12.42 o                         
  18   1   8        192.76        228.53        18.37 o                         
 -20   2   8        717.87        891.42        36.07 o                         
 -19   2   8        334.99        324.30        20.94 o                         
 -18   2   8       1813.80       1862.93        82.81 o                         
 -17   2   8       1127.91       1110.57        42.19 o                         
 -16   2   8         44.30         50.17        12.08 o                         
 -15   2   8        741.13        710.48        32.97 o                         
 -14   2   8       1330.02       1162.31        44.93 o                         
 -13   2   8       1932.73       1648.72        50.91 o                         
 -12   2   8        138.90        162.10         9.54 o                         
 -11   2   8        447.60        420.16        14.90 o                         
 -10   2   8         70.50         65.60         5.63 o                         
  -9   2   8       1759.51       1676.75        58.37 o                         
  -8   2   8         76.76         68.44         7.20 o                         
  -7   2   8        958.06        998.41        34.80 o                         
  -6   2   8       2693.07       2656.89        98.78 o                         
  -5   2   8         70.38         65.45         4.14 o                         
  -4   2   8       5040.88       4975.48       183.34 o                         
  -3   2   8       7631.40       7853.39       299.99 o                         
  -2   2   8       4582.81       5027.21       226.58 o                         
  -1   2   8       5976.51       6174.33       308.85 o                         
   0   2   8       7342.05       7744.62       296.20 o                         
   1   2   8       4409.33       4361.54       261.79 o                         
   2   2   8       1128.98       1112.24        44.43 o                         
   3   2   8       1619.72       1603.77        69.29 o                         
   4   2   8       1377.20       1397.12        60.27 o                         
   5   2   8       3056.59       2997.73       134.06 o                         
   6   2   8         80.36         90.12         6.17 o                         
   7   2   8         58.71         58.24         6.16 o                         
   8   2   8        384.42        357.36        14.37 o                         
   9   2   8       3021.01       3078.03        97.50 o                         
  10   2   8         26.58         25.87         6.37 o                         
  11   2   8         92.95         97.14         8.23 o                         
  12   2   8       1843.19       1866.59        25.33 o                         
  13   2   8         17.01         20.75         8.00 o                         
  14   2   8        875.41        899.36        21.49 o                         
  15   2   8        600.36        575.83        22.24 o                         
  16   2   8       1585.24       1577.97        38.76 o                         
  17   2   8        974.81        966.71        48.11 o                         
  18   2   8        994.44       1058.02        68.35 o                         
 -20   3   8        229.71        278.41        19.86 o                         
 -19   3   8        153.60        140.48        17.17 o                         
 -18   3   8        392.43        401.18        22.06 o                         
 -17   3   8        191.91        198.14        16.02 o                         
 -16   3   8        106.61         99.65        13.00 o                         
 -15   3   8        256.63        247.54        15.40 o                         
 -14   3   8       1172.59       1039.89        51.10 o                         
 -13   3   8       2216.15       2020.30        89.67 o                         
 -12   3   8       2286.12       2158.99        96.05 o                         
 -11   3   8       3716.08       3563.51       153.64 o                         
 -10   3   8       3148.64       3133.77       135.37 o                         
  -9   3   8       4183.14       3825.17       144.39 o                         
  -8   3   8       1559.80       1547.51        53.42 o                         
  -7   3   8        913.30        952.97        39.68 o                         
  -6   3   8        251.05        254.64        18.54 o                         
  -5   3   8         16.97         30.63         5.06 o                         
  -4   3   8         19.75         21.35         4.56 o                         
  -3   3   8       1269.22       1426.56        50.47 o                         
  -2   3   8       1253.94       1375.99        47.39 o                         
  -1   3   8       1980.23       2277.29        88.36 o                         
   0   3   8        903.78        971.35        33.91 o                         
   1   3   8        389.82        422.36        16.29 o                         
   2   3   8         41.55         52.46         4.88 o                         
   3   3   8        692.95        691.72        21.04 o                         
   4   3   8       1451.73       1416.88        52.26 o                         
   5   3   8        598.12        590.34        24.68 o                         
   6   3   8       6370.25       6512.90       245.18 o                         
   7   3   8       7368.48       7610.56       216.26 o                         
   8   3   8       2557.36       2573.78       111.86 o                         
   9   3   8       3445.47       3458.38       155.98 o                         
  10   3   8       2191.65       2212.19        83.73 o                         
  11   3   8         13.88         15.55         7.42 o                         
  12   3   8        277.93        314.34        14.98 o                         
  13   3   8        271.14        269.31        13.60 o                         
  14   3   8          5.15          9.62         9.08 o                         
  15   3   8          2.90          2.65         9.61 o                         
  16   3   8          3.60         -7.54        12.13 o                         
  17   3   8         11.36          8.72        14.04 o                         
 -19   4   8        148.87        183.66        17.50 o                         
 -18   4   8        437.62        483.71        23.52 o                         
 -17   4   8        697.01        646.47        46.76 o                         
 -16   4   8       3065.68       3023.47       117.08 o                         
 -15   4   8       3344.07       3205.28       132.07 o                         
 -14   4   8       2893.24       2770.13       154.42 o                         
 -13   4   8       1376.39       1368.70        62.79 o                         
 -12   4   8        789.74        739.23        35.10 o                         
 -11   4   8        500.37        434.85        23.16 o                         
 -10   4   8       1706.57       1525.01        74.00 o                         
  -9   4   8       4038.23       3508.92       245.02 o                         
  -8   4   8       3104.88       2870.12       146.14 o                         
  -7   4   8        434.30        407.25        16.04 o                         
  -6   4   8       1010.82       1010.64        52.03 o                         
  -5   4   8        247.02        259.67        13.82 o                         
  -4   4   8        177.91        198.08        11.83 o                         
  -3   4   8       2412.11       2552.26       123.93 o                         
  -2   4   8         14.84         20.13         5.53 o                         
  -1   4   8        293.48        318.28        18.13 o                         
   0   4   8         74.94         89.71        10.29 o                         
   1   4   8       1768.31       1793.06       111.63 o                         
   2   4   8       8375.46       8667.54       426.26 o                         
   3   4   8      10784.88      10761.33       538.61 o                         
   4   4   8       5398.33       4989.41       336.26 o                         
   5   4   8       5677.12       5133.32       350.93 o                         
   6   4   8        116.17        111.72        12.74 o                         
   7   4   8        422.32        405.29        22.51 o                         
   8   4   8        232.01        245.77        12.65 o                         
   9   4   8       1279.99       1398.92        42.31 o                         
  10   4   8       2612.50       2702.14        92.32 o                         
  11   4   8       1613.90       1634.85        53.41 o                         
  12   4   8       2033.70       2057.21        52.40 o                         
  13   4   8        451.39        440.76        19.94 o                         
  14   4   8        877.23        945.29        28.79 o                         
  15   4   8         97.33         89.85        14.03 o                         
  16   4   8        448.73        410.49        21.62 o                         
 -17   5   8        305.20        302.00        18.99 o                         
 -16   5   8        244.01        277.27        26.43 o                         
 -15   5   8          1.04         22.24        10.84 o                         
 -14   5   8        644.83        637.37        35.40 o                         
 -13   5   8       1652.36       1574.44        72.87 o                         
 -12   5   8       2818.99       2658.38       123.85 o                         
 -11   5   8       2620.98       2626.96        90.29 o                         
 -10   5   8       3030.70       2643.04       154.41 o                         
  -9   5   8       1006.00        891.28        46.32 o                         
  -8   5   8         68.35         68.76         7.61 o                         
  -7   5   8         30.63         41.07         6.17 o                         
  -6   5   8        615.01        654.50        29.56 o                         
  -5   5   8        736.05        715.21        29.04 o                         
  -4   5   8        391.74        383.91        25.08 o                         
  -3   5   8        216.13        213.15        17.03 o                         
  -2   5   8         52.67         50.82         7.29 o                         
  -1   5   8       2434.36       2403.10       139.29 o                         
   0   5   8       3930.59       3909.55       235.20 o                         
   1   5   8       4426.36       4444.52       261.96 o                         
   2   5   8         68.69         63.19         7.01 o                         
   3   5   8         46.11         45.01         5.25 o                         
   4   5   8        554.73        605.55        27.81 o                         
   5   5   8       1997.29       2046.04       101.32 o                         
   6   5   8       3120.47       3021.90       198.77 o                         
   7   5   8       5397.96       5162.97       291.89 o                         
   8   5   8       3595.42       3472.01       201.29 o                         
   9   5   8       1844.86       1896.77        63.17 o                         
  10   5   8        688.20        719.20        25.41 o                         
  11   5   8          7.13         11.51        11.34 o                         
  12   5   8        266.14        259.30        18.28 o                         
  13   5   8        411.52        393.91        23.06 o                         
  14   5   8         95.54         80.57        13.68 o                         
  15   5   8        491.54        476.58        22.37 o                         
 -15   6   8        269.77        256.97        17.34 o                         
 -14   6   8        813.68        815.54        26.66 o                         
 -13   6   8        414.69        380.31        23.57 o                         
 -12   6   8         95.66         92.26        10.97 o                         
 -11   6   8         37.45         39.08        11.78 o                         
 -10   6   8         31.29         42.64         9.10 o                         
  -9   6   8          7.54         -0.63         7.09 o                         
  -8   6   8        904.68        857.06        29.31 o                         
  -7   6   8        268.33        279.52        16.20 o                         
  -6   6   8         13.78         14.22         7.86 o                         
  -5   6   8         71.47         71.48         8.98 o                         
  -4   6   8        182.24        182.70        11.18 o                         
  -3   6   8          7.68          5.38         7.24 o                         
  -2   6   8         66.97         67.89         8.74 o                         
  -1   6   8        766.18        765.65        27.35 o                         
   0   6   8        178.06        198.93        11.17 o                         
   1   6   8       2144.71       2115.72       101.26 o                         
   2   6   8        464.42        476.66        21.14 o                         
   3   6   8       1019.08       1045.45        38.63 o                         
   4   6   8        213.41        235.20        11.43 o                         
   5   6   8       2175.79       2223.40        99.43 o                         
   6   6   8        555.28        533.64        34.72 o                         
   7   6   8          0.24         -8.96         7.42 o                         
   8   6   8        218.23        192.64        14.83 o                         
   9   6   8        367.51        321.20        18.72 o                         
  10   6   8       1045.22       1088.84        45.17 o                         
  11   6   8        860.68        914.34        42.79 o                         
  12   6   8        378.43        392.72        21.90 o                         
  13   6   8         19.02         24.20        13.31 o                         
 -13   7   8         94.50         91.04        15.32 o                         
 -12   7   8         65.33         62.39        14.72 o                         
 -11   7   8          7.23         -6.46        14.92 o                         
 -10   7   8         27.65         21.85        15.98 o                         
  -9   7   8         48.42         23.86        16.11 o                         
  -8   7   8         60.25         54.41        13.94 o                         
  -7   7   8        362.45        385.29        20.79 o                         
  -6   7   8          6.24          7.36        11.46 o                         
  -5   7   8        636.11        651.45        23.68 o                         
  -4   7   8         56.13         59.20        10.36 o                         
  -3   7   8         53.39         58.38        10.18 o                         
  -2   7   8        112.18        116.80        11.61 o                         
  -1   7   8         13.98         35.05        10.79 o                         
   0   7   8       1061.46       1078.83        54.10 o                         
   1   7   8        111.25        100.99        12.10 o                         
   2   7   8         13.80         27.61        10.38 o                         
   3   7   8        100.19         95.29        12.17 o                         
   4   7   8         41.78         58.90        12.57 o                         
   5   7   8        549.82        508.10        49.35 o                         
   6   7   8         36.29         37.96        12.22 o                         
   7   7   8         31.70         14.87        10.84 o                         
   8   7   8          1.52          2.52        11.14 o                         
   9   7   8          0.33         -4.18        12.02 o                         
  10   7   8         52.21         62.09        14.54 o                         
  11   7   8        249.24        264.46        19.82 o                         
  -9   8   8        961.95        901.84        41.46 o                         
  -8   8   8       1293.87       1249.61        45.10 o                         
  -7   8   8        404.17        342.87        21.86 o                         
  -6   8   8          4.18         10.35        13.41 o                         
  -5   8   8         72.64         46.76        14.25 o                         
  -4   8   8        145.83        130.03        16.32 o                         
  -3   8   8        310.81        299.76        19.07 o                         
  -2   8   8        292.19        315.25        26.83 o                         
  -1   8   8        798.56        724.93        73.79 o                         
   0   8   8        573.76        528.33        39.81 o                         
   1   8   8        329.57        255.99        21.17 o                         
   2   8   8       1249.61       1125.08        54.00 o                         
   3   8   8         11.54          1.38        12.42 o                         
   4   8   8        417.26        388.38        30.09 o                         
   5   8   8        762.70        734.68        49.35 o                         
   6   8   8         77.50         45.91        14.06 o                         
   7   8   8         66.36         42.45        16.13 o                         
 -20   1   9         51.19         78.33        14.39 o                         
 -19   1   9          1.47          8.50        13.95 o                         
 -18   1   9         69.75         89.79        15.14 o                         
 -17   1   9       1038.61       1044.31        46.13 o                         
 -16   1   9       1513.38       1432.83        60.55 o                         
 -15   1   9       1029.15        970.87        22.95 o                         
 -14   1   9        545.85        492.47        23.02 o                         
 -13   1   9         10.37         17.96         6.57 o                         
 -12   1   9         19.54         15.60         6.22 o                         
 -11   1   9        488.79        501.24        14.91 o                         
 -10   1   9       1717.91       1639.96        42.44 o                         
  -9   1   9         31.01         42.10         5.90 o                         
  -8   1   9         39.20         44.93         5.37 o                         
  -7   1   9        743.24        737.65        25.53 o                         
  -6   1   9        538.64        556.32        23.46 o                         
  -5   1   9       4566.82       4659.98       158.45 o                         
  -4   1   9       1666.24       1905.50        52.87 o                         
  -3   1   9       2102.70       2297.14        51.56 o                         
  -2   1   9        965.36       1087.55        31.44 o                         
  -1   1   9        354.15        411.77        16.63 o                         
   0   1   9        789.56        833.69        21.01 o                         
   1   1   9       2344.09       2503.67        51.15 o                         
   2   1   9       2603.61       2687.62        79.52 o                         
   3   1   9       2608.76       2847.14        87.27 o                         
   4   1   9        856.37        956.46        25.96 o                         
   5   1   9        427.82        481.26        12.93 o                         
   6   1   9        644.44        683.19        23.50 o                         
   7   1   9        482.97        508.82        18.33 o                         
   8   1   9       1713.22       1580.90        64.95 o                         
   9   1   9       1360.53       1316.13        48.62 o                         
  10   1   9        120.68        111.10         9.23 o                         
  11   1   9        326.11        336.09        16.50 o                         
  12   1   9         17.79         15.51         9.47 o                         
  13   1   9        550.17        574.47        21.50 o                         
  14   1   9        387.00        357.56        18.32 o                         
  15   1   9        470.35        450.06        27.71 o                         
  16   1   9        441.80        384.53        22.22 o                         
  17   1   9        149.66        166.95        21.55 o                         
 -20   2   9       1271.79       1429.43        55.72 o                         
 -19   2   9        741.01        800.97        37.25 o                         
 -18   2   9       1793.51       1872.07        78.17 o                         
 -17   2   9        419.22        398.07        26.13 o                         
 -16   2   9         96.06        112.79        14.24 o                         
 -15   2   9        695.22        648.75        31.31 o                         
 -14   2   9        592.73        573.04        18.85 o                         
 -13   2   9       2249.58       2144.83        62.55 o                         
 -12   2   9       2836.34       2473.14        78.39 o                         
 -11   2   9        546.59        553.16        17.57 o                         
 -10   2   9        257.82        258.51        12.21 o                         
  -9   2   9         11.27         14.10         5.19 o                         
  -8   2   9       2230.98       2114.19        82.65 o                         
  -7   2   9       4562.58       4412.43       194.71 o                         
  -6   2   9       2298.72       2188.22       101.11 o                         
  -5   2   9        851.92        773.83        36.17 o                         
  -4   2   9       5106.38       4998.30       255.30 o                         
  -3   2   9       2062.84       2200.32        91.00 o                         
  -2   2   9       2437.24       2625.71        99.84 o                         
  -1   2   9       7430.56       7857.73       261.49 o                         
   0   2   9       8831.84       9437.32       342.47 o                         
   1   2   9       3960.53       3950.56       190.10 o                         
   2   2   9       5510.94       5267.75       250.98 o                         
   3   2   9        339.92        332.02        19.39 o                         
   4   2   9       3489.95       3333.37       162.18 o                         
   5   2   9       5003.55       4739.11       256.75 o                         
   6   2   9        741.92        753.08        27.06 o                         
   7   2   9       1445.42       1472.81        59.70 o                         
   8   2   9        496.03        524.02        21.03 o                         
   9   2   9        760.43        747.42        22.84 o                         
  10   2   9        134.40        140.30         9.64 o                         
  11   2   9        303.23        289.61        14.26 o                         
  12   2   9        862.79        882.77        24.23 o                         
  13   2   9       1849.45       1852.15        45.30 o                         
  14   2   9        635.61        638.42        23.09 o                         
  15   2   9         95.96         87.67        13.13 o                         
  16   2   9        186.93        139.03        18.20 o                         
  17   2   9        763.28        762.82        31.34 o                         
 -19   3   9        308.31        324.26        20.37 o                         
 -18   3   9        353.60        334.80        22.54 o                         
 -17   3   9       1751.40       1691.05        74.91 o                         
 -16   3   9       2490.91       2471.57        84.89 o                         
 -15   3   9       1785.47       1726.89        81.34 o                         
 -14   3   9       1869.27       1721.85        83.51 o                         
 -13   3   9        653.06        594.03        34.73 o                         
 -12   3   9          0.26         -0.56         6.38 o                         
 -11   3   9        266.45        227.19        12.17 o                         
 -10   3   9        760.37        705.31        31.34 o                         
  -9   3   9        130.45        140.11         6.66 o                         
  -8   3   9        115.64        112.27         8.29 o                         
  -7   3   9        471.21        424.58        22.82 o                         
  -6   3   9       2363.02       2353.18        94.17 o                         
  -5   3   9       2101.04       2052.86        90.43 o                         
  -4   3   9       1813.88       1882.35        91.58 o                         
  -3   3   9       8256.49       8481.91       369.11 o                         
  -2   3   9       1918.43       2179.42        83.83 o                         
  -1   3   9         25.10         34.51         4.44 o                         
   0   3   9       3729.94       4021.93       142.75 o                         
   1   3   9       3151.72       3347.82       117.31 o                         
   2   3   9       2462.41       2589.38        78.55 o                         
   3   3   9       5397.69       5485.75       160.71 o                         
   4   3   9       6301.05       6199.39       215.33 o                         
   5   3   9       4349.04       4590.75       128.52 o                         
   6   3   9         29.81         26.31         6.36 o                         
   7   3   9        341.87        334.85        15.94 o                         
   8   3   9         63.36         71.77         7.86 o                         
   9   3   9       1054.71       1040.77        40.63 o                         
  10   3   9        496.54        492.09        20.84 o                         
  11   3   9         31.06         29.95         8.91 o                         
  12   3   9         29.26         30.34         9.21 o                         
  13   3   9        272.15        253.47        15.55 o                         
  14   3   9        781.82        757.51        28.33 o                         
  15   3   9       1399.36       1380.92        35.89 o                         
  16   3   9       1103.92       1156.38        33.41 o                         
 -18   4   9        880.83        928.80        41.06 o                         
 -17   4   9         25.72         17.24        12.19 o                         
 -16   4   9        303.78        295.89        19.19 o                         
 -15   4   9         41.84         39.69        11.27 o                         
 -14   4   9          1.19          7.93         9.53 o                         
 -13   4   9         46.34         31.24        10.85 o                         
 -12   4   9        388.71        344.18        19.14 o                         
 -11   4   9        742.11        689.79        34.49 o                         
 -10   4   9         18.75         20.16         6.52 o                         
  -9   4   9        107.62         95.71         8.49 o                         
  -8   4   9        339.68        327.76        15.32 o                         
  -7   4   9         74.74         62.72         7.39 o                         
  -6   4   9        545.59        527.80        35.70 o                         
  -5   4   9        335.62        348.87        17.41 o                         
  -4   4   9        429.44        452.75        20.12 o                         
  -3   4   9        247.59        274.71        16.48 o                         
  -2   4   9       9671.14       9804.26       587.30 o                         
  -1   4   9       3979.21       4064.94       253.49 o                         
   0   4   9       3007.74       3238.35       189.20 o                         
   1   4   9       1768.67       1830.36       106.73 o                         
   2   4   9        419.82        432.81        28.91 o                         
   3   4   9         76.91         88.61         7.35 o                         
   4   4   9       1222.62       1167.28        49.48 o                         
   5   4   9         29.56         28.28         5.13 o                         
   6   4   9        187.71        182.71         7.97 o                         
   7   4   9       1621.07       1506.60        67.64 o                         
   8   4   9         33.07         24.23         8.24 o                         
   9   4   9         87.24         72.46        10.09 o                         
  10   4   9         30.05         20.69        10.40 o                         
  11   4   9          0.20          7.30        10.09 o                         
  12   4   9         24.47         -5.27        10.56 o                         
  13   4   9        140.43        144.30        14.37 o                         
  14   4   9          3.02          3.31        11.47 o                         
  15   4   9        135.03        139.85        16.91 o                         
 -17   5   9         46.62         42.63        13.84 o                         
 -16   5   9         18.30         19.43        11.62 o                         
 -15   5   9         84.83         70.11        13.65 o                         
 -14   5   9        296.28        299.47        21.26 o                         
 -13   5   9        812.65        737.01        38.82 o                         
 -12   5   9       1022.45       1034.18        47.94 o                         
 -11   5   9       1774.31       1614.55        83.95 o                         
 -10   5   9       2190.87       1987.77       109.56 o                         
  -9   5   9       1555.95       1587.25        76.96 o                         
  -8   5   9        886.82        873.90        67.31 o                         
  -7   5   9       1128.52       1019.14        81.54 o                         
  -6   5   9         40.19         50.80         8.23 o                         
  -5   5   9        285.70        278.43        21.45 o                         
  -4   5   9         50.19         43.72         8.15 o                         
  -3   5   9        924.29        940.17        75.94 o                         
  -2   5   9       1649.35       1571.96       114.07 o                         
  -1   5   9         70.23         59.48         8.03 o                         
   0   5   9         51.74         53.47         7.76 o                         
   1   5   9          9.76         11.17         6.76 o                         
   2   5   9       1097.63       1062.40        84.93 o                         
   3   5   9       1318.21       1153.67       102.86 o                         
   4   5   9          6.20          9.82         7.05 o                         
   5   5   9       1008.69       1012.47        63.12 o                         
   6   5   9        960.09        905.55        55.44 o                         
   7   5   9        428.71        420.64        26.83 o                         
   8   5   9       1493.91       1540.44        55.83 o                         
   9   5   9       2661.62       2721.85       105.45 o                         
  10   5   9        879.85        878.57        32.18 o                         
  11   5   9        681.52        695.23        29.73 o                         
  12   5   9        178.09        170.78        18.68 o                         
  13   5   9        107.89         91.68        15.10 o                         
  14   5   9         50.22         49.58        12.93 o                         
 -15   6   9        646.24        654.97        32.46 o                         
 -14   6   9        562.98        618.17        33.89 o                         
 -13   6   9        244.22        258.19        17.97 o                         
 -12   6   9       1982.81       1955.23        98.57 o                         
 -11   6   9        701.09        693.98        24.74 o                         
 -10   6   9        304.13        293.67        18.41 o                         
  -9   6   9       1183.66       1163.10        66.69 o                         
  -8   6   9       2118.56       2055.90       105.41 o                         
  -7   6   9       3473.39       3439.52       175.58 o                         
  -6   6   9       4509.22       4400.04       213.86 o                         
  -5   6   9       1764.82       1725.36        84.01 o                         
  -4   6   9       1738.96       1755.17        94.79 o                         
  -3   6   9        612.05        582.55        29.91 o                         
  -2   6   9        206.21        216.03        12.78 o                         
  -1   6   9        568.52        588.14        33.87 o                         
   0   6   9        299.88        290.66        14.48 o                         
   1   6   9          5.16          4.09         6.65 o                         
   2   6   9         72.43         74.12         9.52 o                         
   3   6   9        279.63        288.68        15.75 o                         
   4   6   9       2345.53       2199.71       165.34 o                         
   5   6   9        654.44        602.14        45.35 o                         
   6   6   9       2361.29       2243.04       160.27 o                         
   7   6   9        469.79        461.89        37.52 o                         
   8   6   9         99.46         72.71        14.09 o                         
   9   6   9         75.59         64.88        13.64 o                         
  10   6   9        385.14        373.44        20.94 o                         
  11   6   9        892.47        910.53        29.88 o                         
  12   6   9        650.39        647.56        28.03 o                         
 -12   7   9       1485.85       1499.32        62.96 o                         
 -11   7   9       3891.82       4007.99       155.90 o                         
 -10   7   9       3112.05       3059.75       145.12 o                         
  -9   7   9       1983.54       1983.03       120.40 o                         
  -8   7   9       1614.73       1628.43        98.49 o                         
  -7   7   9        959.23        964.80        43.50 o                         
  -6   7   9          1.06          3.94        11.90 o                         
  -5   7   9        447.26        410.32        23.86 o                         
  -4   7   9       1000.39        866.00        59.75 o                         
  -3   7   9        765.30        669.58        37.25 o                         
  -2   7   9        450.51        419.23        22.03 o                         
  -1   7   9        442.79        433.98        23.81 o                         
   0   7   9         11.61          0.23        10.61 o                         
   1   7   9         84.79         90.44        13.26 o                         
   2   7   9        306.97        315.63        18.11 o                         
   3   7   9        206.50        173.22        15.73 o                         
   4   7   9          4.99         -2.40        10.94 o                         
   5   7   9         59.88         59.22        13.10 o                         
   6   7   9        663.75        573.42        47.16 o                         
   7   7   9       1336.51       1279.94        97.21 o                         
   8   7   9       2272.52       2271.86        93.43 o                         
   9   7   9       3010.56       3079.67       104.46 o                         
  -8   8   9        583.59        551.98        26.65 o                         
  -7   8   9       1331.97       1302.83        65.72 o                         
  -6   8   9       1668.33       1609.84        60.40 o                         
  -5   8   9        801.72        771.32        38.58 o                         
  -4   8   9        999.18        910.76        46.98 o                         
  -3   8   9        292.61        288.63        21.46 o                         
  -2   8   9         30.59         27.15        13.18 o                         
  -1   8   9         39.78         25.64        12.97 o                         
   0   8   9         12.08         33.98        12.99 o                         
   1   8   9         37.70         16.87        12.67 o                         
   2   8   9       1212.37       1129.68        83.16 o                         
   3   8   9          9.63         27.04        12.96 o                         
   4   8   9        526.87        471.35        24.00 o                         
   5   8   9        593.76        524.57        37.66 o                         
 -20   0  10        310.32        306.13        31.10 o                         
 -19   0  10       3391.56       3645.70       250.46 o                         
 -18   0  10       3429.77       3479.40       219.60 o                         
 -17   0  10       3166.79       3086.13       163.36 o                         
 -16   0  10       2027.58       1961.04       111.49 o                         
 -15   0  10        576.47        566.92        31.86 o                         
 -14   0  10         10.60          7.99        11.50 o                         
 -13   0  10       3038.41       2738.33        58.77 o                         
 -12   0  10       1009.41       1062.62        28.18 o                         
 -11   0  10       3386.28       3384.04       105.59 o                         
 -10   0  10       5189.46       5156.52       133.37 o                         
  -9   0  10      17493.36      17626.09       503.88 o                         
  -8   0  10       2653.94       2845.22        93.65 o                         
  -7   0  10         16.05         21.95         7.13 o                         
  -6   0  10       5599.40       5707.46       189.51 o                         
  -5   0  10       6496.89       7089.13       234.13 o                         
  -4   0  10         31.75         39.35         7.09 o                         
  -3   0  10        449.92        532.63        18.64 o                         
  -2   0  10       2491.62       2814.78        74.95 o                         
  -1   0  10       4748.65       5511.21       131.52 o                         
   0   0  10       4013.10       4809.58       115.50 o                         
   1   0  10      16216.20      17657.25       341.27 o                         
   2   0  10       9234.78      10642.72       187.94 o                         
   3   0  10       3604.77       4316.36        87.16 o                         
   4   0  10       1707.30       1869.72        46.11 o                         
   5   0  10         16.63         19.39         5.19 o                         
   6   0  10       3260.00       3318.88       152.09 o                         
   7   0  10       4866.93       4876.49       105.62 o                         
   8   0  10       4749.14       4709.71       138.89 o                         
   9   0  10       7906.59       7775.00       212.10 o                         
  10   0  10       5546.45       5361.28       164.86 o                         
  11   0  10       2404.91       2342.09        67.03 o                         
  12   0  10        221.86        198.85        19.64 o                         
  13   0  10          7.72         10.25        13.61 o                         
  14   0  10          1.71          3.94        16.09 o                         
  15   0  10         42.40         -0.80        16.96 o                         
  16   0  10        249.97        267.41        47.72 o                         
  17   0  10         86.33         62.93        25.34 o                         
 -20   1  10         12.68         -1.13        12.08 o                         
 -19   1  10         68.06         57.32        13.84 o                         
 -18   1  10        255.82        251.96        21.82 o                         
 -17   1  10       1001.86       1002.86        48.11 o                         
 -16   1  10       2392.14       2486.18        90.78 o                         
 -15   1  10       3986.75       3863.85       105.58 o                         
 -14   1  10       6773.46       6603.90       169.88 o                         
 -13   1  10       6578.20       6216.79       101.19 o                         
 -12   1  10       4248.07       4189.81       100.42 o                         
 -11   1  10        813.99        829.02        16.00 o                         
 -10   1  10        611.24        593.27        15.19 o                         
  -9   1  10          5.60          6.62         5.09 o                         
  -8   1  10        571.64        567.18        15.30 o                         
  -7   1  10         30.63         27.77         5.20 o                         
  -6   1  10         22.86         30.80         5.02 o                         
  -5   1  10        904.80        912.55        30.52 o                         
  -4   1  10        427.02        451.32        12.45 o                         
  -3   1  10        357.09        411.03        11.46 o                         
  -2   1  10       1270.07       1429.46        42.02 o                         
  -1   1  10        205.51        226.23        10.07 o                         
   0   1  10        161.64        174.63         6.60 o                         
   1   1  10       1114.29       1101.88        26.00 o                         
   2   1  10       5897.44       6338.65       137.18 o                         
   3   1  10       7175.34       7177.09       196.53 o                         
   4   1  10       8653.67       9361.40       246.91 o                         
   5   1  10       8444.43       8653.20       292.51 o                         
   6   1  10      10568.92      10777.59       353.21 o                         
   7   1  10       5856.57       5838.74       194.94 o                         
   8   1  10       1876.32       1834.08        70.60 o                         
   9   1  10        240.67        239.56        14.65 o                         
  10   1  10         33.18         41.04         7.96 o                         
  11   1  10        554.82        548.03        21.07 o                         
  12   1  10        938.95        922.33        25.31 o                         
  13   1  10        262.27        256.76        16.35 o                         
  14   1  10        131.69        120.53        15.17 o                         
  15   1  10         49.31         37.06        12.55 o                         
  16   1  10          5.39         -9.38        14.48 o                         
  17   1  10        279.93        226.46        22.37 o                         
 -19   2  10        449.23        481.52        36.67 o                         
 -18   2  10        619.09        614.42        42.17 o                         
 -17   2  10        823.27        856.70        35.31 o                         
 -16   2  10        319.72        353.83        23.97 o                         
 -15   2  10         50.05         44.32        10.92 o                         
 -14   2  10        289.07        270.48        15.95 o                         
 -13   2  10         85.18         92.25        10.38 o                         
 -12   2  10        307.85        304.91        14.06 o                         
 -11   2  10       2630.44       2457.40        73.71 o                         
 -10   2  10        555.38        604.02        27.02 o                         
  -9   2  10        812.75        772.41        35.43 o                         
  -8   2  10         34.79         39.12         6.00 o                         
  -7   2  10       9672.47       9525.03       397.49 o                         
  -6   2  10       2349.40       2238.60       100.59 o                         
  -5   2  10       1096.99       1051.99        56.92 o                         
  -4   2  10         31.03         33.01         4.58 o                         
  -3   2  10       7125.88       7483.25       276.62 o                         
  -2   2  10       2384.08       2551.25        88.62 o                         
  -1   2  10       3671.32       3861.83       134.76 o                         
   0   2  10       1694.50       1879.25        63.98 o                         
   1   2  10       1680.46       1620.83        78.94 o                         
   2   2  10       1503.59       1401.36        80.14 o                         
   3   2  10       1379.62       1290.12        64.04 o                         
   4   2  10         75.03         74.52         5.06 o                         
   5   2  10         24.95         17.69         6.09 o                         
   6   2  10         17.85         19.75         5.99 o                         
   7   2  10       1452.26       1385.81        54.63 o                         
   8   2  10       1895.81       1947.14        66.45 o                         
   9   2  10       1171.51       1144.65        57.91 o                         
  10   2  10        616.97        606.94        17.92 o                         
  11   2  10       1859.94       1882.24        53.68 o                         
  12   2  10       1230.10       1268.27        27.49 o                         
  13   2  10        463.98        441.75        19.90 o                         
  14   2  10        194.01        204.53        16.34 o                         
  15   2  10        372.10        404.64        21.72 o                         
  16   2  10        258.92        258.72        19.85 o                         
 -18   3  10        549.83        580.25        25.23 o                         
 -17   3  10        259.08        240.92        17.67 o                         
 -16   3  10        209.38        181.42        15.77 o                         
 -15   3  10        152.94        149.13        14.14 o                         
 -14   3  10        198.02        216.46        21.12 o                         
 -13   3  10          6.27         -3.59         7.74 o                         
 -12   3  10        627.15        631.00        31.01 o                         
 -11   3  10       2427.95       2261.51        99.75 o                         
 -10   3  10       1974.69       1850.20        85.00 o                         
  -9   3  10       2901.67       2821.33       123.58 o                         
  -8   3  10       4641.17       4397.99       193.31 o                         
  -7   3  10        162.42        178.10        11.34 o                         
  -6   3  10        388.60        397.40        20.80 o                         
  -5   3  10       1341.39       1286.57        61.48 o                         
  -4   3  10          6.79          6.41         5.27 o                         
  -3   3  10       1617.55       1693.83        73.56 o                         
  -2   3  10       1902.47       1962.24        84.22 o                         
  -1   3  10       4699.93       4995.03       192.27 o                         
   0   3  10       2851.96       3097.85       119.98 o                         
   1   3  10       1365.79       1488.53        60.71 o                         
   2   3  10        563.54        582.33        23.94 o                         
   3   3  10        798.33        837.35        27.61 o                         
   4   3  10       1431.51       1388.86        85.51 o                         
   5   3  10        804.85        725.64        29.71 o                         
   6   3  10         23.75         21.98         6.37 o                         
   7   3  10        327.35        308.17        16.61 o                         
   8   3  10        357.79        352.28        17.58 o                         
   9   3  10        931.11        905.68        39.43 o                         
  10   3  10       1288.36       1278.31        66.67 o                         
  11   3  10       1163.50       1145.97        35.64 o                         
  12   3  10        725.48        719.33        29.15 o                         
  13   3  10        338.42        311.27        22.75 o                         
  14   3  10         85.70         69.45        16.26 o                         
  15   3  10        116.45         98.72        17.66 o                         
 -17   4  10        549.45        552.63        24.26 o                         
 -16   4  10          7.39         -0.27        11.68 o                         
 -15   4  10          4.40          0.94        10.54 o                         
 -14   4  10         89.19         84.77        11.57 o                         
 -13   4  10        379.10        370.26        19.38 o                         
 -12   4  10        912.21        873.39        44.15 o                         
 -11   4  10        638.24        618.47        27.35 o                         
 -10   4  10       1884.26       1814.55        80.70 o                         
  -9   4  10        106.78         93.15        10.67 o                         
  -8   4  10        331.76        343.29        19.32 o                         
  -7   4  10       2425.68       2324.13       100.99 o                         
  -6   4  10       4639.97       4802.56       178.28 o                         
  -5   4  10      10016.77       9962.57       456.80 o                         
  -4   4  10       6887.90       6845.76       411.22 o                         
  -3   4  10       3721.46       3702.31       197.39 o                         
  -2   4  10         73.66         67.63         6.81 o                         
  -1   4  10       2335.39       2480.70       123.69 o                         
   0   4  10        485.91        502.76        36.45 o                         
   1   4  10        687.11        724.02        41.92 o                         
   2   4  10       3714.99       3786.10       192.56 o                         
   3   4  10        630.71        612.74        27.56 o                         
   4   4  10        134.89        135.17         9.13 o                         
   5   4  10          2.31          5.42         4.98 o                         
   6   4  10         18.53         20.18         6.88 o                         
   7   4  10        573.30        534.02        31.39 o                         
   8   4  10       1227.20       1053.30        59.54 o                         
   9   4  10         25.56         30.11         9.24 o                         
  10   4  10          1.02          8.74         9.93 o                         
  11   4  10         52.26         51.14        12.20 o                         
  12   4  10        526.15        482.70        24.19 o                         
  13   4  10       2588.24       2669.95        91.19 o                         
  14   4  10       2131.22       2172.12        57.01 o                         
 -16   5  10         32.12         24.67        14.19 o                         
 -15   5  10        188.19        187.15        17.05 o                         
 -14   5  10        702.31        695.46        27.38 o                         
 -13   5  10        133.37        133.99        14.86 o                         
 -12   5  10        106.61        117.51        13.93 o                         
 -11   5  10        719.63        724.21        42.49 o                         
 -10   5  10       2048.92       2089.11        89.38 o                         
  -9   5  10       2054.78       2068.87        93.59 o                         
  -8   5  10       3711.05       3521.25       146.52 o                         
  -7   5  10       2140.21       2130.66       110.74 o                         
  -6   5  10       1353.50       1336.85        70.95 o                         
  -5   5  10        208.28        207.33        13.71 o                         
  -4   5  10        223.65        223.11        13.62 o                         
  -3   5  10       1746.36       1717.34        99.00 o                         
  -2   5  10       4235.34       4220.15       279.88 o                         
  -1   5  10       2163.39       2210.39       137.49 o                         
   0   5  10        793.44        770.23        53.55 o                         
   1   5  10       2818.60       2739.38       195.01 o                         
   2   5  10        222.34        210.60        18.35 o                         
   3   5  10         19.47         11.37         6.47 o                         
   4   5  10        475.49        388.12        49.12 o                         
   5   5  10         99.65         95.94         9.96 o                         
   6   5  10        889.63        839.61        50.79 o                         
   7   5  10          2.97         -0.87         8.81 o                         
   8   5  10        234.95        274.56        22.80 o                         
   9   5  10        637.03        693.13        29.65 o                         
  10   5  10        584.97        620.45        25.23 o                         
  11   5  10       2300.46       2288.11        81.55 o                         
  12   5  10        889.11        914.94        29.09 o                         
  13   5  10        175.19        185.45        18.41 o                         
 -14   6  10         60.37         75.98        14.86 o                         
 -13   6  10        666.28        670.27        33.29 o                         
 -12   6  10       1210.94       1185.52        45.65 o                         
 -11   6  10         37.92         24.36        13.94 o                         
 -10   6  10         82.67         62.68        14.24 o                         
  -9   6  10         75.96         70.51        13.59 o                         
  -8   6  10        128.61        140.66        14.19 o                         
  -7   6  10        618.37        590.38        30.06 o                         
  -6   6  10        437.48        474.53        26.27 o                         
  -5   6  10        791.30        736.48        52.07 o                         
  -4   6  10       1147.94       1143.69        77.68 o                         
  -3   6  10       2224.75       2167.53       139.77 o                         
  -2   6  10        756.35        682.50        41.95 o                         
  -1   6  10          9.44         20.59         8.57 o                         
   0   6  10       1778.60       1693.60       102.16 o                         
   1   6  10        103.38        105.73        14.69 o                         
   2   6  10         58.25         40.95         9.74 o                         
   3   6  10        336.11        355.51        26.94 o                         
   4   6  10        158.53        133.90        18.20 o                         
   5   6  10         30.30         38.40         9.78 o                         
   6   6  10         82.08         65.15        11.61 o                         
   7   6  10        260.97        223.17        19.42 o                         
   8   6  10         27.26         22.41        16.74 o                         
   9   6  10         27.39         13.17        13.79 o                         
  10   6  10         45.93         37.30        14.94 o                         
  11   6  10         89.22         99.14        17.97 o                         
 -11   7  10         72.54         80.46        15.24 o                         
 -10   7  10         19.93          8.99        13.64 o                         
  -9   7  10         40.81         49.46        15.01 o                         
  -8   7  10        136.01        153.87        17.48 o                         
  -7   7  10        226.18        227.28        24.06 o                         
  -6   7  10         18.40         20.00        17.12 o                         
  -5   7  10        171.94        144.56        14.42 o                         
  -4   7  10         11.44         20.06        10.77 o                         
  -3   7  10        114.85         98.90        12.72 o                         
  -2   7  10        190.62        195.31        15.02 o                         
  -1   7  10          0.26         -9.07        10.71 o                         
   0   7  10        198.09        179.30        16.96 o                         
   1   7  10        112.65        114.74        14.12 o                         
   2   7  10        151.20        139.85        15.63 o                         
   3   7  10        438.59        495.46        28.98 o                         
   4   7  10         66.65         61.25        13.35 o                         
   5   7  10         20.75         38.76        12.56 o                         
   6   7  10        183.19        227.43        22.85 o                         
   7   7  10         44.31         53.56        16.07 o                         
   8   7  10         16.73         13.75        15.14 o                         
  -5   8  10        174.39        131.41        19.27 o                         
  -4   8  10        253.90        251.34        22.43 o                         
  -3   8  10        232.64        213.68        18.32 o                         
  -2   8  10         13.39         -9.48        12.58 o                         
  -1   8  10        304.21        243.87        18.89 o                         
   0   8  10         72.03         73.17        14.90 o                         
   1   8  10        125.86        148.19        16.71 o                         
   2   8  10         72.83         80.17        15.15 o                         
 -19   1  11        150.36        153.33        18.01 o                         
 -18   1  11         55.71         41.54        12.70 o                         
 -17   1  11         10.66          1.05        12.12 o                         
 -16   1  11          0.54          8.63        11.23 o                         
 -15   1  11         26.88         16.48         9.01 o                         
 -14   1  11        319.94        310.52        15.04 o                         
 -13   1  11        650.89        640.75        19.68 o                         
 -12   1  11       2570.12       2556.88        64.88 o                         
 -11   1  11       2663.80       2558.96        58.83 o                         
 -10   1  11         10.70         10.08         6.06 o                         
  -9   1  11       1487.74       1448.91        41.97 o                         
  -8   1  11          6.36         15.62         5.68 o                         
  -7   1  11        155.24        176.79        10.19 o                         
  -6   1  11       1850.63       1981.88        61.95 o                         
  -5   1  11        491.59        587.96        18.31 o                         
  -4   1  11       1807.37       2035.23        42.20 o                         
  -3   1  11       1121.34       1255.83        27.38 o                         
  -2   1  11        134.11        138.68         8.04 o                         
  -1   1  11        299.80        333.64        12.69 o                         
   0   1  11        957.78       1025.02        26.70 o                         
   1   1  11        946.61        993.87        21.56 o                         
   2   1  11         54.37        117.65         8.21 o                         
   3   1  11          8.64         16.08         4.84 o                         
   4   1  11         20.97          8.82         4.11 o                         
   5   1  11        867.97        878.54        22.53 o                         
   6   1  11       2454.09       2545.85        88.84 o                         
   7   1  11       1523.47       1557.16        45.75 o                         
   8   1  11        564.74        523.85        22.43 o                         
   9   1  11       1199.09       1184.33        29.61 o                         
  10   1  11        303.00        276.78        13.89 o                         
  11   1  11        399.21        386.72        18.50 o                         
  12   1  11        466.45        458.93        24.81 o                         
  13   1  11        965.05        937.78        28.99 o                         
  14   1  11        661.24        684.50        30.12 o                         
  15   1  11        280.49        297.04        21.32 o                         
 -18   2  11        178.73        186.19        17.53 o                         
 -17   2  11        605.29        565.90        28.99 o                         
 -16   2  11       1414.35       1372.06        40.54 o                         
 -15   2  11       1342.04       1233.44        56.33 o                         
 -14   2  11         19.89         16.31         9.84 o                         
 -13   2  11         21.48         17.47         7.10 o                         
 -12   2  11         27.69         33.50         7.53 o                         
 -11   2  11        599.11        596.09        19.81 o                         
 -10   2  11       4713.56       4858.68       162.69 o                         
  -9   2  11       4780.44       4740.98       194.90 o                         
  -8   2  11       5051.79       5055.16       212.05 o                         
  -7   2  11       1230.90       1277.66        47.51 o                         
  -6   2  11       1480.85       1280.14        78.60 o                         
  -5   2  11        286.49        263.56        14.18 o                         
  -4   2  11       1393.56       1454.50        50.42 o                         
  -3   2  11         31.20         36.88         7.53 o                         
  -2   2  11       3115.98       3306.98       103.41 o                         
  -1   2  11       1407.28       1543.22        58.87 o                         
   0   2  11          3.65         14.81         6.24 o                         
   1   2  11        269.46        248.51        10.55 o                         
   2   2  11        394.23        401.79        26.85 o                         
   3   2  11       3167.19       3010.85       180.89 o                         
   4   2  11       1706.25       1802.71        82.60 o                         
   5   2  11       2893.97       2741.76       134.21 o                         
   6   2  11        448.68        437.19        24.18 o                         
   7   2  11         74.59         62.02         7.46 o                         
   8   2  11       1457.25       1422.20        60.05 o                         
   9   2  11       3484.03       3439.55       133.92 o                         
  10   2  11       3728.78       3647.11       104.45 o                         
  11   2  11       3236.34       3298.17        59.65 o                         
  12   2  11        805.01        845.40        27.99 o                         
  13   2  11        363.29        337.41        18.69 o                         
  14   2  11         43.16         63.22        13.30 o                         
  15   2  11        404.54        404.28        22.08 o                         
 -18   3  11          5.00          4.30        13.39 o                         
 -17   3  11          8.56         19.91        13.27 o                         
 -16   3  11          7.03         11.10        11.23 o                         
 -15   3  11        464.95        439.52        20.15 o                         
 -14   3  11       2558.80       2588.79       103.03 o                         
 -13   3  11       2618.60       2457.66       102.16 o                         
 -12   3  11       2115.34       2104.32        85.01 o                         
 -11   3  11       1194.66       1147.43        54.48 o                         
 -10   3  11       1491.88       1467.45        59.90 o                         
  -9   3  11         92.79         93.15         8.76 o                         
  -8   3  11        308.97        317.42        16.59 o                         
  -7   3  11        886.54        852.52        33.30 o                         
  -6   3  11       3493.01       3267.37       164.96 o                         
  -5   3  11       2433.12       2312.99       113.39 o                         
  -4   3  11       1835.67       1924.12        96.94 o                         
  -3   3  11        472.73        482.46        23.64 o                         
  -2   3  11        174.62        176.44         9.90 o                         
  -1   3  11         10.36         16.12         6.47 o                         
   0   3  11       1048.76       1115.04        47.58 o                         
   1   3  11        351.50        355.80        14.23 o                         
   2   3  11         51.03         50.42         6.67 o                         
   3   3  11          1.26          4.68         5.39 o                         
   4   3  11        960.67        884.14        32.81 o                         
   5   3  11       2891.09       2727.54       123.29 o                         
   6   3  11       2245.27       2239.17        92.51 o                         
   7   3  11       3718.58       3674.74       175.20 o                         
   8   3  11       3333.20       3266.08       151.33 o                         
   9   3  11       1436.96       1396.92        58.04 o                         
  10   3  11         64.62         53.09        10.16 o                         
  11   3  11        274.67        295.45        15.41 o                         
  12   3  11        373.33        387.19        19.62 o                         
  13   3  11       2059.13       2009.49        45.45 o                         
  14   3  11        662.62        686.78        28.94 o                         
 -16   4  11         15.80         38.77        16.40 o                         
 -15   4  11        111.37         86.79        15.76 o                         
 -14   4  11          6.75         17.41        11.55 o                         
 -13   4  11         23.70         16.76        11.87 o                         
 -12   4  11       1185.32       1151.54        49.80 o                         
 -11   4  11       1252.64       1222.06        54.43 o                         
 -10   4  11       1927.98       1860.17        75.28 o                         
  -9   4  11        403.06        426.31        28.32 o                         
  -8   4  11       3197.28       3085.39       153.18 o                         
  -7   4  11       1484.72       1436.37        74.53 o                         
  -6   4  11       1211.87       1192.58        70.45 o                         
  -5   4  11        571.37        561.92        32.83 o                         
  -4   4  11          2.52          5.20         6.04 o                         
  -3   4  11         14.26         19.07         6.36 o                         
  -2   4  11         77.49         90.70         7.91 o                         
  -1   4  11        261.20        279.69        18.24 o                         
   0   4  11        344.61        343.00        16.46 o                         
   1   4  11        468.11        505.96        24.15 o                         
   2   4  11        289.98        276.99        13.80 o                         
   3   4  11        291.36        295.45        12.29 o                         
   4   4  11        108.70         93.24         8.91 o                         
   5   4  11        231.54        225.34        13.35 o                         
   6   4  11        791.63        701.15        38.50 o                         
   7   4  11        258.24        271.82        21.59 o                         
   8   4  11        483.69        454.17        20.39 o                         
   9   4  11       1033.35        972.68        38.06 o                         
  10   4  11        950.77        978.29        30.30 o                         
  11   4  11       1405.74       1391.47        54.80 o                         
  12   4  11        913.93        924.65        37.73 o                         
  13   4  11        480.19        456.06        25.41 o                         
 -15   5  11       1169.47       1134.23        54.30 o                         
 -14   5  11         53.72         55.74        13.63 o                         
 -13   5  11          5.47          7.27        12.14 o                         
 -12   5  11        194.53        191.71        19.46 o                         
 -11   5  11         20.08         18.62        11.05 o                         
 -10   5  11        206.58        185.00        14.16 o                         
  -9   5  11        601.49        591.17        30.02 o                         
  -8   5  11          1.67          3.49         7.79 o                         
  -7   5  11          5.84         15.38         8.91 o                         
  -6   5  11          3.36         -1.86         7.34 o                         
  -5   5  11         40.20         35.61         8.23 o                         
  -4   5  11         22.13         17.74         7.93 o                         
  -3   5  11         63.55         58.38         8.91 o                         
  -2   5  11        704.58        676.19        44.12 o                         
  -1   5  11       1071.14       1059.04        76.75 o                         
   0   5  11       1810.91       1750.48       133.87 o                         
   1   5  11       2411.20       2297.03       189.81 o                         
   2   5  11       1308.89       1283.71        91.81 o                         
   3   5  11       1407.18       1258.07        98.91 o                         
   4   5  11        842.49        750.05        65.85 o                         
   5   5  11        189.06        207.12        12.56 o                         
   6   5  11        502.07        495.64        23.96 o                         
   7   5  11        198.85        200.19        15.71 o                         
   8   5  11         18.83         10.18        12.68 o                         
   9   5  11          6.64         32.72        14.98 o                         
  10   5  11         57.38         42.71        15.90 o                         
  11   5  11         16.91         24.85        14.29 o                         
  12   5  11        140.71        110.87        17.60 o                         
 -13   6  11        169.02        156.75        17.41 o                         
 -12   6  11        361.35        327.00        20.07 o                         
 -11   6  11          7.93          8.57        12.63 o                         
 -10   6  11        310.07        291.93        19.61 o                         
  -9   6  11          0.08        -16.43        14.30 o                         
  -8   6  11          1.11        -10.38        10.79 o                         
  -7   6  11         15.42          9.38        10.41 o                         
  -6   6  11        439.93        403.30        29.41 o                         
  -5   6  11       2501.33       2536.75       125.63 o                         
  -4   6  11       4154.12       3973.31       246.00 o                         
  -3   6  11       1454.54       1415.94        94.82 o                         
  -2   6  11        746.79        746.49        41.81 o                         
  -1   6  11       2425.12       2347.05       161.20 o                         
   0   6  11        706.53        657.04        48.17 o                         
   1   6  11         65.29         58.78         9.49 o                         
   2   6  11        337.66        313.99        20.99 o                         
   3   6  11        487.08        469.24        34.47 o                         
   4   6  11       2379.81       2288.52       174.05 o                         
   5   6  11       1674.73       1542.11       136.62 o                         
   6   6  11        821.00        834.52        62.03 o                         
   7   6  11        124.00         90.82        17.86 o                         
   8   6  11        252.34        251.87        21.05 o                         
   9   6  11         54.63         24.13        14.89 o                         
  -9   7  11        193.73        162.00        18.40 o                         
  -8   7  11        297.93        267.88        24.86 o                         
  -7   7  11        319.57        330.65        21.15 o                         
  -6   7  11        891.51        855.61        52.76 o                         
  -5   7  11        688.39        677.32        49.31 o                         
  -4   7  11          2.16         15.57        10.83 o                         
  -3   7  11        318.45        272.37        23.03 o                         
  -2   7  11        372.76        343.82        24.28 o                         
  -1   7  11       1478.98       1421.50        90.74 o                         
   0   7  11       3968.28       3790.66       244.22 o                         
   1   7  11       2445.88       2317.70       196.81 o                         
   2   7  11       1921.26       1757.78       130.48 o                         
   3   7  11       1738.32       1796.58        89.49 o                         
   4   7  11        756.32        694.36        63.71 o                         
   5   7  11          0.73         -9.47        13.67 o                         
   6   7  11         81.56        102.44        18.35 o                         
 -18   0  12        577.10        563.09        43.58 o                         
 -17   0  12         63.67         71.17        18.11 o                         
 -16   0  12         12.09          8.00        15.07 o                         
 -15   0  12          3.55          7.09        13.36 o                         
 -14   0  12        232.75        256.07        20.89 o                         
 -13   0  12        218.49        227.77        19.32 o                         
 -12   0  12        495.31        496.74        22.16 o                         
 -11   0  12       1026.45       1110.93        29.42 o                         
 -10   0  12       1400.24       1424.94        45.74 o                         
  -9   0  12       3964.52       4198.97       142.78 o                         
  -8   0  12      10668.20      11610.97       307.76 o                         
  -7   0  12       7432.51       8266.39       237.62 o                         
  -6   0  12       9050.84      10050.91       374.91 o                         
  -5   0  12       4111.60       4527.46       263.12 o                         
  -4   0  12       9290.78      10413.01       283.81 o                         
  -3   0  12        265.84        271.58        12.66 o                         
  -2   0  12        864.35        866.61        32.13 o                         
  -1   0  12       3592.54       4196.41        87.35 o                         
   0   0  12       1072.77       1519.84        25.96 o                         
   1   0  12       3090.91       3568.30        61.26 o                         
   2   0  12       1050.91       1178.35        26.15 o                         
   3   0  12       3077.06       2957.38        43.80 o                         
   4   0  12        363.59        379.23        15.85 o                         
   5   0  12        363.82        400.51        15.64 o                         
   6   0  12        108.66        126.31        13.37 o                         
   7   0  12        401.74        367.46        21.23 o                         
   8   0  12        256.06        263.55        23.98 o                         
   9   0  12       1169.55       1087.01        30.28 o                         
  10   0  12       5613.59       5597.91       170.50 o                         
  11   0  12       4155.19       3970.91       118.65 o                         
  12   0  12       4636.19       4477.86       177.59 o                         
  13   0  12       3044.67       2901.64        58.14 o                         
  14   0  12       1210.00       1151.20        45.02 o                         
 -18   1  12        222.19        219.86        17.72 o                         
 -17   1  12         68.61         50.41        12.93 o                         
 -16   1  12        125.51         81.55        15.19 o                         
 -15   1  12        215.30        235.13        15.18 o                         
 -14   1  12         53.52         60.87        10.11 o                         
 -13   1  12        773.98        809.96        20.08 o                         
 -12   1  12       2469.52       2504.88        64.32 o                         
 -11   1  12       2664.75       2645.11        76.55 o                         
 -10   1  12       1154.49       1194.02        38.34 o                         
  -9   1  12        752.85        760.09        18.13 o                         
  -8   1  12        371.62        380.15        12.08 o                         
  -7   1  12        763.86        799.32        28.84 o                         
  -6   1  12        861.18        972.21        20.96 o                         
  -5   1  12       5158.81       5702.98       149.11 o                         
  -4   1  12       5508.46       6357.91       139.32 o                         
  -3   1  12       7633.42       8778.28       196.13 o                         
  -2   1  12       7218.64       8310.40       222.13 o                         
  -1   1  12       5218.36       5859.86       106.49 o                         
   0   1  12       1112.71       1279.96        31.89 o                         
   1   1  12       1517.54       1514.93        31.14 o                         
   2   1  12         27.88         29.92         5.90 o                         
   3   1  12         87.73         86.56         6.89 o                         
   4   1  12         19.40         13.74         4.67 o                         
   5   1  12        198.55        204.65        11.01 o                         
   6   1  12        548.50        543.53        18.26 o                         
   7   1  12       1137.05       1108.19        37.27 o                         
   8   1  12       1639.19       1587.65        44.59 o                         
   9   1  12       1989.52       1951.61        56.84 o                         
  10   1  12        291.28        294.59        16.62 o                         
  11   1  12        460.91        448.92        20.10 o                         
  12   1  12        604.07        607.01        25.71 o                         
  13   1  12        731.31        698.48        25.70 o                         
  14   1  12       1708.25       1691.11        36.28 o                         
 -17   2  12          3.94          2.17        11.70 o                         
 -16   2  12          2.75          9.15        14.08 o                         
 -15   2  12         32.66         28.60        11.44 o                         
 -14   2  12        560.00        533.57        20.25 o                         
 -13   2  12        435.80        413.27        14.67 o                         
 -12   2  12        228.43        223.74        12.94 o                         
 -11   2  12        953.28        953.19        27.37 o                         
 -10   2  12       2801.27       2860.50       106.47 o                         
  -9   2  12       1558.66       1599.42        73.95 o                         
  -8   2  12       2547.47       2595.09       115.92 o                         
  -7   2  12       2530.29       2435.87       106.11 o                         
  -6   2  12       5613.67       5440.39       261.74 o                         
  -5   2  12        240.10        251.41        11.89 o                         
  -4   2  12       1112.13       1242.29        52.22 o                         
  -3   2  12        233.02        249.36        12.08 o                         
  -2   2  12       1122.57       1143.35        42.35 o                         
  -1   2  12        181.55        199.16        10.01 o                         
   0   2  12         36.60         43.71         7.51 o                         
   1   2  12       1414.12       1242.46        56.70 o                         
   2   2  12         10.89         20.94         5.89 o                         
   3   2  12        278.27        285.02        14.70 o                         
   4   2  12        329.56        329.75        20.65 o                         
   5   2  12       1037.87        875.03        48.81 o                         
   6   2  12        304.72        322.79        13.20 o                         
   7   2  12        560.14        560.36        38.78 o                         
   8   2  12       1828.55       1811.48        67.50 o                         
   9   2  12        766.43        674.60        32.50 o                         
  10   2  12       1230.57       1195.05        36.06 o                         
  11   2  12        812.21        821.97        27.38 o                         
  12   2  12       1074.18       1131.00        30.81 o                         
  13   2  12        771.64        747.58        26.53 o                         
  14   2  12        597.38        577.72        26.47 o                         
 -17   3  12        409.62        396.18        22.58 o                         
 -16   3  12       1101.80       1105.01        47.89 o                         
 -15   3  12       1133.71       1047.02        35.90 o                         
 -14   3  12       1962.18       1889.19        67.77 o                         
 -13   3  12        547.43        533.66        27.07 o                         
 -12   3  12         53.38         59.63         9.30 o                         
 -11   3  12        100.75        100.78         8.58 o                         
 -10   3  12         30.01         32.10         7.90 o                         
  -9   3  12        290.16        269.95        12.14 o                         
  -8   3  12         46.42         37.21         7.22 o                         
  -7   3  12        265.10        241.00        16.88 o                         
  -6   3  12        292.51        285.80        16.73 o                         
  -5   3  12         24.08         25.42         5.80 o                         
  -4   3  12         47.11         48.75         8.67 o                         
  -3   3  12        572.47        549.39        25.53 o                         
  -2   3  12         17.01         17.84         7.12 o                         
  -1   3  12        981.28        982.76        44.50 o                         
   0   3  12       1818.08       1972.04        79.89 o                         
   1   3  12       1828.04       1869.65        92.93 o                         
   2   3  12       3676.74       3456.39       164.71 o                         
   3   3  12       5792.73       5656.53       208.87 o                         
   4   3  12       1486.99       1513.17        51.79 o                         
   5   3  12        746.74        699.91        30.05 o                         
   6   3  12        320.05        309.76        19.24 o                         
   7   3  12          6.62          3.13         7.23 o                         
   8   3  12        459.39        487.71        27.84 o                         
   9   3  12        222.84        212.73        13.47 o                         
  10   3  12        725.86        666.48        28.27 o                         
  11   3  12        665.54        602.57        28.13 o                         
  12   3  12         98.57         86.48        16.26 o                         
  13   3  12          5.49         19.45        13.00 o                         
 -15   4  12        465.62        423.32        23.40 o                         
 -14   4  12        597.23        629.97        40.22 o                         
 -13   4  12       1591.85       1581.50        75.58 o                         
 -12   4  12       2111.09       2126.93        75.51 o                         
 -11   4  12        860.27        847.77        39.74 o                         
 -10   4  12        451.80        405.16        26.72 o                         
  -9   4  12        144.82        138.37        10.17 o                         
  -8   4  12        401.51        398.98        25.57 o                         
  -7   4  12        898.03        862.30        54.83 o                         
  -6   4  12         83.59         88.27         8.96 o                         
  -5   4  12         21.63         17.88         7.21 o                         
  -4   4  12        199.94        211.90        12.47 o                         
  -3   4  12        309.63        298.74        14.55 o                         
  -2   4  12       2674.98       2828.41       135.98 o                         
  -1   4  12       1352.88       1483.04        76.34 o                         
   0   4  12       2850.04       2934.44       155.92 o                         
   1   4  12        789.05        821.25        46.31 o                         
   2   4  12         29.32         29.84         7.69 o                         
   3   4  12        341.89        317.02        16.05 o                         
   4   4  12       1060.69       1003.88        57.87 o                         
   5   4  12       3017.95       2943.74       157.30 o                         
   6   4  12       5149.32       5324.81       270.76 o                         
   7   4  12       5278.02       4924.31       287.85 o                         
   8   4  12       1093.28       1076.43        44.41 o                         
   9   4  12        257.03        281.44        19.24 o                         
  10   4  12          0.91         -2.63        11.13 o                         
  11   4  12         64.39         56.56        15.53 o                         
  12   4  12        158.84        151.40        18.13 o                         
 -14   5  12        620.09        655.71        33.28 o                         
 -13   5  12         56.59         26.95        14.94 o                         
 -12   5  12         18.11         18.16        12.09 o                         
 -11   5  12        569.91        526.22        27.59 o                         
 -10   5  12        175.62        187.65        14.65 o                         
  -9   5  12        845.15        858.87        54.65 o                         
  -8   5  12        557.98        517.25        27.06 o                         
  -7   5  12         83.19         90.21        13.36 o                         
  -6   5  12        202.74        200.24        12.45 o                         
  -5   5  12         22.38         25.51         8.07 o                         
  -4   5  12        442.67        409.54        35.33 o                         
  -3   5  12        748.94        785.22        59.89 o                         
  -2   5  12        128.76        124.72        10.80 o                         
  -1   5  12        101.47        104.12         9.41 o                         
   0   5  12        639.98        589.67        41.05 o                         
   1   5  12       2279.15       2179.29       144.69 o                         
   2   5  12       3722.65       3529.18       249.62 o                         
   3   5  12       2727.44       2651.68       190.87 o                         
   4   5  12       1687.07       1737.50        85.19 o                         
   5   5  12       1366.10       1432.28        58.08 o                         
   6   5  12          8.77          5.76        10.80 o                         
   7   5  12         89.47         69.59        18.22 o                         
   8   5  12        903.60        841.53        47.10 o                         
   9   5  12       1923.26       2032.36        80.04 o                         
  10   5  12        948.05        988.01        57.45 o                         
 -11   6  12         19.88         38.35        14.15 o                         
 -10   6  12        432.78        435.45        24.62 o                         
  -9   6  12         16.56         20.82        13.13 o                         
  -8   6  12        110.97        119.30        14.23 o                         
  -7   6  12         86.89         53.38        15.15 o                         
  -6   6  12          2.72         -3.86        10.10 o                         
  -5   6  12         21.14         18.32         9.17 o                         
  -4   6  12        120.99        121.52        12.50 o                         
  -3   6  12         80.62         72.87        10.97 o                         
  -2   6  12        665.95        617.47        48.77 o                         
  -1   6  12        457.36        411.61        28.53 o                         
   0   6  12        220.88        195.88        17.12 o                         
   1   6  12        313.80        310.33        16.16 o                         
   2   6  12        195.57        196.17        13.32 o                         
   3   6  12        137.77        125.11        14.62 o                         
   4   6  12       1249.57       1318.12        54.17 o                         
   5   6  12        988.65       1009.03        51.33 o                         
   6   6  12        268.42        284.68        24.30 o                         
   7   6  12        366.08        355.44        25.22 o                         
  -7   7  12         86.53         53.28        15.80 o                         
  -6   7  12         37.26          9.22        14.40 o                         
  -5   7  12         90.84         97.33        15.03 o                         
  -4   7  12          1.11          8.39        11.53 o                         
  -3   7  12         57.88         56.96        13.40 o                         
  -2   7  12        104.72         85.83        14.01 o                         
  -1   7  12        118.85        118.00        14.77 o                         
   0   7  12        234.65        221.80        21.35 o                         
   1   7  12          3.90          8.04        11.90 o                         
   2   7  12         40.24         29.49        12.67 o                         
   3   7  12          0.75         10.78        17.47 o                         
 -17   1  13          9.38          7.95        11.80 o                         
 -16   1  13          9.69          6.80        11.36 o                         
 -15   1  13        319.41        324.23        18.68 o                         
 -14   1  13        469.22        455.03        18.56 o                         
 -13   1  13         97.14        102.44        11.25 o                         
 -12   1  13         27.78         23.56         9.41 o                         
 -11   1  13         91.47        102.68        10.34 o                         
 -10   1  13          2.62         -4.47         6.10 o                         
  -9   1  13        569.44        564.91        19.13 o                         
  -8   1  13        841.28        884.11        27.65 o                         
  -7   1  13        524.67        537.14        19.69 o                         
  -6   1  13          5.51          5.50         5.87 o                         
  -5   1  13          8.04          8.52         5.11 o                         
  -4   1  13        564.70        581.90        16.22 o                         
  -3   1  13       1254.45       1438.63        44.93 o                         
  -2   1  13       1131.82       1356.07        42.57 o                         
  -1   1  13       1429.93       1603.55        48.96 o                         
   0   1  13       3036.61       3071.01        67.81 o                         
   1   1  13        348.63        357.45        10.90 o                         
   2   1  13         44.95         36.46         6.30 o                         
   3   1  13        138.00        149.44         7.73 o                         
   4   1  13       1568.26       1577.76        52.89 o                         
   5   1  13        827.93        854.46        23.75 o                         
   6   1  13        206.85        208.12        11.05 o                         
   7   1  13        362.18        359.73        19.48 o                         
   8   1  13         83.59         73.94        11.05 o                         
   9   1  13        581.44        585.50        22.66 o                         
  10   1  13       1412.12       1426.10        55.78 o                         
  11   1  13         32.29         31.61        12.43 o                         
  12   1  13         41.69         53.38        13.00 o                         
  13   1  13        311.89        289.33        19.24 o                         
 -16   2  13       1325.21       1312.71        39.45 o                         
 -15   2  13        407.07        378.68        19.46 o                         
 -14   2  13         13.42         12.33        11.56 o                         
 -13   2  13         39.94         33.21        10.53 o                         
 -12   2  13        331.08        317.07        13.66 o                         
 -11   2  13        176.45        164.68        11.43 o                         
 -10   2  13        202.15        203.62        10.96 o                         
  -9   2  13         31.28         38.01         6.98 o                         
  -8   2  13         33.24         53.04         6.99 o                         
  -7   2  13        466.95        497.62        19.01 o                         
  -6   2  13        911.37        972.73        30.79 o                         
  -5   2  13       4313.28       4531.97       150.86 o                         
  -4   2  13       4281.27       4369.41       175.14 o                         
  -3   2  13       1332.30       1442.03        45.24 o                         
  -2   2  13          3.15          5.76         7.64 o                         
  -1   2  13        348.32        373.37        13.32 o                         
   0   2  13       2085.34       2288.30        62.38 o                         
   1   2  13       2779.67       3070.70        91.10 o                         
   2   2  13       4189.29       3965.45       180.63 o                         
   3   2  13       2721.70       2676.62       142.06 o                         
   4   2  13       1367.78       1255.99        69.99 o                         
   5   2  13        324.12        286.22        13.92 o                         
   6   2  13        989.71        942.76        47.14 o                         
   7   2  13        554.09        510.88        20.30 o                         
   8   2  13       1500.13       1377.81        66.77 o                         
   9   2  13        227.15        208.74        15.78 o                         
  10   2  13         19.47          1.86        13.38 o                         
  11   2  13         21.65         23.26        13.14 o                         
  12   2  13        430.86        408.76        26.18 o                         
 -15   3  13        396.57        427.72        22.77 o                         
 -14   3  13        408.82        386.15        26.10 o                         
 -13   3  13        263.77        252.40        18.94 o                         
 -12   3  13        272.13        270.29        15.90 o                         
 -11   3  13         41.29         27.34        10.02 o                         
 -10   3  13        139.83        148.43        10.11 o                         
  -9   3  13        797.90        686.42        41.75 o                         
  -8   3  13         99.74         88.20         8.90 o                         
  -7   3  13        406.52        380.61        15.15 o                         
  -6   3  13          3.15         10.81         5.72 o                         
  -5   3  13        177.07        185.00        13.27 o                         
  -4   3  13       1622.63       1629.55        79.01 o                         
  -3   3  13       1998.38       2025.89        98.91 o                         
  -2   3  13       5893.02       6066.74       223.37 o                         
  -1   3  13       3584.21       3630.65       166.58 o                         
   0   3  13       3679.81       3750.65       143.43 o                         
   1   3  13       1074.04       1098.24        49.04 o                         
   2   3  13          1.20          0.04         5.74 o                         
   3   3  13        141.23        157.40        13.60 o                         
   4   3  13        936.86        910.03        58.63 o                         
   5   3  13        908.55        895.34        44.33 o                         
   6   3  13       1439.21       1342.84        68.58 o                         
   7   3  13        162.86        170.41        11.33 o                         
   8   3  13        201.07        206.29        12.64 o                         
   9   3  13          7.64         10.69        10.78 o                         
  10   3  13        401.57        367.64        23.19 o                         
  11   3  13        790.50        767.12        36.69 o                         
  12   3  13        541.81        510.93        36.96 o                         
 -14   4  13        255.29        260.14        18.48 o                         
 -13   4  13        135.29        114.40        17.29 o                         
 -12   4  13        194.96        190.23        18.69 o                         
 -11   4  13        163.97        140.56        15.45 o                         
 -10   4  13         24.29         35.75         9.80 o                         
  -9   4  13        387.30        419.13        27.75 o                         
  -8   4  13        402.49        385.60        19.50 o                         
  -7   4  13       1319.97       1230.35        75.32 o                         
  -6   4  13        692.47        665.03        31.54 o                         
  -5   4  13        648.74        668.42        49.33 o                         
  -4   4  13        135.82        140.10        13.83 o                         
  -3   4  13         78.66         85.28        11.99 o                         
  -2   4  13         29.02         27.80        10.61 o                         
  -1   4  13         13.48          8.71         9.94 o                         
   0   4  13        996.18        906.83        55.80 o                         
   1   4  13        770.16        737.12        43.88 o                         
   2   4  13       1483.98       1428.45        84.71 o                         
   3   4  13       1283.99       1269.95        71.95 o                         
   4   4  13        163.60        155.57        10.96 o                         
   5   4  13        526.08        481.00        26.17 o                         
   6   4  13         72.03         72.16         9.53 o                         
   7   4  13        318.43        346.74        20.60 o                         
   8   4  13          6.11         -6.22        11.91 o                         
   9   4  13         83.44         60.91        14.47 o                         
  10   4  13         24.83         14.15        15.45 o                         
 -12   5  13         32.21         33.92        13.20 o                         
 -11   5  13        101.17        127.75        15.00 o                         
 -10   5  13        335.60        307.49        19.36 o                         
  -9   5  13        221.94        214.63        15.30 o                         
  -8   5  13        638.98        567.14        37.19 o                         
  -7   5  13       1008.37        956.20        69.68 o                         
  -6   5  13        883.32        858.37        53.88 o                         
  -5   5  13        460.05        434.39        24.08 o                         
  -4   5  13        958.79        860.14        78.28 o                         
  -3   5  13        348.78        380.05        30.58 o                         
  -2   5  13        791.97        750.57        49.63 o                         
  -1   5  13         30.14         24.10        10.87 o                         
   0   5  13         40.84         36.56         9.50 o                         
   1   5  13        268.00        244.46        13.62 o                         
   2   5  13        543.10        518.41        45.58 o                         
   3   5  13        477.24        469.91        28.26 o                         
   4   5  13        434.16        436.03        38.74 o                         
   5   5  13        637.33        669.85        30.97 o                         
   6   5  13        297.41        278.74        17.89 o                         
   7   5  13          8.52         15.45        13.08 o                         
   8   5  13         15.65         25.04        13.80 o                         
  -9   6  13       1848.37       1820.10       102.84 o                         
  -8   6  13         72.47         51.29        15.95 o                         
  -7   6  13        381.70        419.25        30.46 o                         
  -6   6  13          4.46        -17.06        11.10 o                         
  -5   6  13        441.80        377.33        29.12 o                         
  -4   6  13        573.45        532.91        34.48 o                         
  -3   6  13        146.05        134.85        13.96 o                         
  -2   6  13        312.00        259.98        24.61 o                         
  -1   6  13          1.16          8.58         8.57 o                         
   0   6  13        227.41        236.09        15.30 o                         
   1   6  13        116.80        107.87        13.73 o                         
   2   6  13        206.76        204.13        16.22 o                         
   3   6  13         82.19         65.46        15.06 o                         
   4   6  13         17.65         16.68        15.62 o                         
   5   6  13       1051.30       1038.94        75.84 o                         
 -16   0  14       3380.17       3564.23       104.51 o                         
 -15   0  14       3299.18       3383.41        66.78 o                         
 -14   0  14       3227.96       3243.66        84.78 o                         
 -13   0  14       1001.62        951.43        62.09 o                         
 -12   0  14       1917.63       1965.72       112.70 o                         
 -11   0  14        154.21        184.25        15.65 o                         
 -10   0  14        101.96        104.23        13.04 o                         
  -9   0  14          3.78         -1.33         9.12 o                         
  -8   0  14        112.88        115.15        12.35 o                         
  -7   0  14        243.24        245.86        14.92 o                         
  -6   0  14        122.72        153.15        11.78 o                         
  -5   0  14       1231.98       1497.49        49.32 o                         
  -4   0  14       1583.43       1897.61        71.16 o                         
  -3   0  14       2073.31       2271.20        61.10 o                         
  -2   0  14       1161.72       1238.42        41.02 o                         
  -1   0  14          3.42          6.19         8.41 o                         
   0   0  14        537.92        629.66        19.72 o                         
   1   0  14       1125.54       1279.39        32.20 o                         
   2   0  14       6134.01       6670.54       157.39 o                         
   3   0  14       8445.29       8775.44       316.48 o                         
   4   0  14       9679.60      10122.85       368.97 o                         
   5   0  14       5062.23       5211.51       151.73 o                         
   6   0  14       2588.79       2537.20        95.49 o                         
   7   0  14         43.64         38.49        12.60 o                         
   8   0  14          2.59        -13.61        20.04 o                         
   9   0  14        130.44        136.42        23.51 o                         
  10   0  14        428.93        385.10        27.25 o                         
  11   0  14        493.43        452.20        29.91 o                         
  12   0  14        456.46        459.25        30.54 o                         
 -16   1  14        146.88        128.26        15.07 o                         
 -15   1  14         10.01          2.87        11.41 o                         
 -14   1  14         10.54         11.30         9.79 o                         
 -13   1  14        322.50        347.59        27.05 o                         
 -12   1  14       1325.62       1410.54        46.65 o                         
 -11   1  14       1754.55       1692.49        51.41 o                         
 -10   1  14       1427.85       1491.58        50.83 o                         
  -9   1  14        883.59        882.47        24.34 o                         
  -8   1  14        221.59        241.58        11.53 o                         
  -7   1  14         28.65         39.02         6.62 o                         
  -6   1  14          4.75          2.17         5.72 o                         
  -5   1  14        343.42        362.54        11.75 o                         
  -4   1  14        174.98        174.72         8.24 o                         
  -3   1  14       1282.50       1438.35        37.63 o                         
  -2   1  14       2699.76       3037.73        70.70 o                         
  -1   1  14       4283.51       4638.51       121.89 o                         
   0   1  14       5942.51       6293.12       146.46 o                         
   1   1  14       3346.51       3646.16        94.88 o                         
   2   1  14       2663.53       2672.43        81.27 o                         
   3   1  14        119.05        133.86         8.37 o                         
   4   1  14          3.85         -0.43         6.73 o                         
   5   1  14        692.55        646.50        19.67 o                         
   6   1  14       1928.92       1897.30        67.71 o                         
   7   1  14       2432.92       2254.44        87.19 o                         
   8   1  14       1666.49       1608.58        85.04 o                         
   9   1  14       1113.97       1071.05        33.95 o                         
  10   1  14        482.85        458.69        20.39 o                         
  11   1  14         64.75         55.20        13.02 o                         
 -15   2  14        389.36        347.97        21.98 o                         
 -14   2  14       1461.73       1543.15        68.65 o                         
 -13   2  14       1089.48       1142.12        38.11 o                         
 -12   2  14        716.51        702.30        37.60 o                         
 -11   2  14        258.50        222.30        13.00 o                         
 -10   2  14       1007.98       1017.38        45.87 o                         
  -9   2  14        304.86        328.68        16.13 o                         
  -8   2  14         28.57         28.31         7.52 o                         
  -7   2  14        371.51        374.26        20.68 o                         
  -6   2  14        175.79        169.92        14.72 o                         
  -5   2  14        164.07        168.41        13.53 o                         
  -4   2  14          0.99          2.64         8.00 o                         
  -3   2  14          0.18         -6.21         7.34 o                         
  -2   2  14         85.18         97.61        10.18 o                         
  -1   2  14         78.17         97.87         9.80 o                         
   0   2  14        562.75        569.61        20.36 o                         
   1   2  14       1528.36       1651.16        53.61 o                         
   2   2  14       2283.23       2143.44       117.35 o                         
   3   2  14        980.02        996.86        40.92 o                         
   4   2  14       2080.11       1899.08        99.54 o                         
   5   2  14       1250.57       1170.54        54.70 o                         
   6   2  14       1212.65       1087.51        48.12 o                         
   7   2  14       1250.83       1141.70        70.28 o                         
   8   2  14        293.14        262.71        26.92 o                         
   9   2  14         34.74         33.00        12.59 o                         
  10   2  14          2.16         -6.14        11.72 o                         
  11   2  14        172.24        172.94        16.14 o                         
 -14   3  14          5.48          6.59        13.42 o                         
 -13   3  14          4.90          6.49        11.40 o                         
 -12   3  14        158.19        176.95        15.35 o                         
 -11   3  14         79.93         62.60        12.96 o                         
 -10   3  14          1.04         -3.53         7.19 o                         
  -9   3  14         89.85         91.82         9.51 o                         
  -8   3  14       1151.91       1083.64        53.49 o                         
  -7   3  14       2530.23       2444.59       102.45 o                         
  -6   3  14       2629.34       2541.80       145.32 o                         
  -5   3  14       1736.03       1756.48        93.70 o                         
  -4   3  14       2338.02       2355.93       115.45 o                         
  -3   3  14       2018.18       2044.99        85.71 o                         
  -2   3  14        334.05        311.59        14.63 o                         
  -1   3  14         58.51         62.85        10.07 o                         
   0   3  14         39.18         38.26        10.57 o                         
   1   3  14         95.81         81.05        13.23 o                         
   2   3  14          4.08          6.77         8.87 o                         
   3   3  14         52.43         50.04         9.68 o                         
   4   3  14          6.11          9.82         7.55 o                         
   5   3  14         39.96         38.93         9.33 o                         
   6   3  14        269.91        266.34        21.76 o                         
   7   3  14        109.15        112.88        13.88 o                         
   8   3  14         13.10         15.42        12.66 o                         
   9   3  14        169.68        167.55        19.44 o                         
  10   3  14        203.74        234.92        24.06 o                         
 -12   4  14        904.92        954.97        59.07 o                         
 -11   4  14       1338.42       1310.97        54.58 o                         
 -10   4  14       1668.57       1677.12        95.58 o                         
  -9   4  14       1103.91       1115.83        51.81 o                         
  -8   4  14       3030.61       2878.37       172.58 o                         
  -7   4  14       1834.42       1670.18       104.69 o                         
  -6   4  14        163.08        160.00        15.51 o                         
  -5   4  14        146.30        121.57        14.48 o                         
  -4   4  14       1135.34       1059.61        60.43 o                         
  -3   4  14       1610.80       1600.45       114.82 o                         
  -2   4  14       2531.13       2443.35       184.88 o                         
  -1   4  14       1133.41       1116.34        63.54 o                         
   0   4  14       1076.90       1010.59        65.39 o                         
   1   4  14         49.61         52.26        11.93 o                         
   2   4  14         78.97         79.51         8.46 o                         
   3   4  14        338.29        317.36        15.14 o                         
   4   4  14        227.08        214.70        18.15 o                         
   5   4  14         19.37          7.96        10.25 o                         
   6   4  14         55.31         51.25        11.52 o                         
   7   4  14        913.39        887.79        69.12 o                         
   8   4  14        649.58        589.45        30.17 o                         
 -10   5  14         29.61         39.73        14.20 o                         
  -9   5  14         94.09         77.19        16.49 o                         
  -8   5  14        699.17        657.36        45.61 o                         
  -7   5  14        849.92        776.77        61.48 o                         
  -6   5  14       2801.75       2544.24       194.97 o                         
  -5   5  14       2390.56       2236.20       157.77 o                         
  -4   5  14       1551.11       1411.70       107.43 o                         
  -3   5  14        198.17        177.36        22.40 o                         
  -2   5  14        244.47        212.33        16.96 o                         
  -1   5  14        157.87        138.46        11.52 o                         
   0   5  14       1570.61       1526.55       100.61 o                         
   1   5  14        334.55        318.85        22.73 o                         
   2   5  14        304.89        311.49        27.61 o                         
   3   5  14          6.18          4.45         9.73 o                         
   4   5  14         73.29         66.49        17.34 o                         
   5   5  14        462.48        449.98        38.06 o                         
   6   5  14        340.69        299.85        23.92 o                         
  -5   6  14         11.59         29.94         9.91 o                         
  -4   6  14        168.31        164.95        17.95 o                         
  -3   6  14        173.82        159.51        16.40 o                         
  -2   6  14        633.73        561.71        41.78 o                         
  -1   6  14        155.56        166.90        12.89 o                         
   0   6  14        130.03        109.18        11.82 o                         
   1   6  14         67.37         63.57        12.04 o                         
 -14   1  15         40.88         35.97        12.71 o                         
 -13   1  15         18.65         41.25        11.33 o                         
 -12   1  15         24.83         26.58        10.52 o                         
 -11   1  15       1001.16       1050.15        31.19 o                         
 -10   1  15       1870.93       1974.38        59.03 o                         
  -9   1  15        510.84        490.75        17.37 o                         
  -8   1  15         97.93        102.55         8.61 o                         
  -7   1  15        216.86        237.51        11.73 o                         
  -6   1  15         69.78         69.75         7.35 o                         
  -5   1  15        928.03       1030.24        25.46 o                         
  -4   1  15        881.25        952.71        27.96 o                         
  -3   1  15        177.82        177.81        10.65 o                         
  -2   1  15        322.17        335.57        15.01 o                         
  -1   1  15         55.00         51.61         8.44 o                         
   0   1  15        130.87        136.43         9.15 o                         
   1   1  15        284.59        296.94        11.95 o                         
   2   1  15       1135.22       1186.27        39.34 o                         
   3   1  15       1381.53       1408.66        47.15 o                         
   4   1  15         10.07         17.36         7.13 o                         
   5   1  15          9.78         17.01         8.52 o                         
   6   1  15         30.75         42.83        10.67 o                         
   7   1  15         74.82         58.76        10.41 o                         
   8   1  15       1055.72       1050.93        30.97 o                         
   9   1  15       1135.77       1084.49        38.37 o                         
 -13   2  15       1811.38       1809.74        63.31 o                         
 -12   2  15       1062.72       1057.87        41.99 o                         
 -11   2  15         98.69         68.29        10.46 o                         
 -10   2  15        371.41        349.36        15.50 o                         
  -9   2  15        384.39        386.62        21.43 o                         
  -8   2  15        873.55        858.34        40.27 o                         
  -7   2  15       2700.53       2666.87       112.47 o                         
  -6   2  15       2038.62       2018.49        94.51 o                         
  -5   2  15        588.81        609.80        27.35 o                         
  -4   2  15         30.39         14.70         8.68 o                         
  -3   2  15        332.93        348.75        14.63 o                         
  -2   2  15        116.85        130.45        10.89 o                         
  -1   2  15        753.74        749.72        26.58 o                         
   0   2  15       1189.02       1194.45        39.18 o                         
   1   2  15        238.23        236.34        15.08 o                         
   2   2  15          0.16          0.98         8.88 o                         
   3   2  15        372.05        360.28        19.49 o                         
   4   2  15       3376.71       3603.75       124.70 o                         
   5   2  15       2794.19       2773.92       123.64 o                         
   6   2  15        914.13        809.96        32.51 o                         
   7   2  15        841.77        765.11        38.87 o                         
   8   2  15        575.57        582.32        27.06 o                         
   9   2  15          5.82         -1.54        12.93 o                         
 -12   3  15        708.22        697.09        38.88 o                         
 -11   3  15       1596.06       1686.03        88.47 o                         
 -10   3  15       1418.31       1325.06        57.96 o                         
  -9   3  15       2520.39       2229.36       107.13 o                         
  -8   3  15       1964.21       1890.20        89.16 o                         
  -7   3  15         14.04         14.62        10.83 o                         
  -6   3  15          9.05         -4.05        10.07 o                         
  -5   3  15         36.45         21.20        10.41 o                         
  -4   3  15        141.19        152.02        12.57 o                         
  -3   3  15        511.54        493.43        22.19 o                         
  -2   3  15        829.06        832.20        46.22 o                         
  -1   3  15        257.41        244.21        14.78 o                         
   0   3  15        666.85        696.59        24.80 o                         
   1   3  15       1823.78       1846.61        65.85 o                         
   2   3  15        393.39        353.65        20.33 o                         
   3   3  15        589.26        578.63        24.84 o                         
   4   3  15        742.10        734.49        25.17 o                         
   5   3  15        170.34        161.94        17.38 o                         
   6   3  15        776.29        791.88        39.89 o                         
   7   3  15        749.53        726.75        39.23 o                         
   8   3  15        907.11        898.73        42.55 o                         
 -10   4  15         58.60         66.01        11.42 o                         
  -9   4  15        186.74        193.38        14.38 o                         
  -8   4  15          6.12         17.52         9.04 o                         
  -7   4  15        356.37        332.23        41.08 o                         
  -6   4  15        104.93        113.78        14.38 o                         
  -5   4  15        175.28        162.48        14.79 o                         
  -4   4  15        624.69        580.61        39.66 o                         
  -3   4  15         35.51         21.35        12.92 o                         
  -2   4  15         42.03         39.30        13.17 o                         
  -1   4  15         23.42         32.67        12.24 o                         
   0   4  15        278.03        292.78        18.21 o                         
   1   4  15        297.64        265.96        17.49 o                         
   2   4  15        333.36        337.70        24.47 o                         
   3   4  15        517.91        532.30        23.92 o                         
   4   4  15        382.98        370.99        28.77 o                         
   5   4  15        424.78        400.49        23.06 o                         
   6   4  15       1786.38       1757.94        89.18 o                         
  -7   5  15        565.36        526.01        39.90 o                         
  -6   5  15        833.45        772.06        50.49 o                         
  -5   5  15        526.86        462.92        38.60 o                         
  -4   5  15        414.37        364.41        37.83 o                         
  -3   5  15       1146.21       1036.01        90.93 o                         
  -2   5  15       1043.49        976.98        78.19 o                         
  -1   5  15        253.51        232.57        20.24 o                         
   0   5  15        418.63        371.18        33.57 o                         
   1   5  15          0.05        -10.98        15.55 o                         
   2   5  15          5.63         10.12        16.67 o                         
 -12   0  16        962.37        973.52        74.75 o                         
 -11   0  16       2663.89       2844.41       133.02 o                         
 -10   0  16        717.77        664.79        28.44 o                         
  -9   0  16       1115.27       1125.77        54.37 o                         
  -8   0  16         10.20          7.46        11.07 o                         
  -7   0  16       3203.46       3469.77       110.55 o                         
  -6   0  16       3086.99       3444.85       103.48 o                         
  -5   0  16       4081.93       4397.98       100.61 o                         
  -4   0  16       1486.60       1476.45        40.87 o                         
  -3   0  16       3450.00       3879.75        98.14 o                         
  -2   0  16       1337.93       1467.90        57.16 o                         
  -1   0  16        790.88        823.36        27.66 o                         
   0   0  16          0.33          2.30         8.26 o                         
   1   0  16         29.58         28.78         8.97 o                         
   2   0  16        581.98        637.12        25.19 o                         
   3   0  16        618.85        603.99        42.71 o                         
   4   0  16        176.85        173.82        16.83 o                         
   5   0  16        260.33        200.95        17.02 o                         
   6   0  16       1672.56       1687.74        74.68 o                         
   7   0  16       1584.53       1602.45        53.29 o                         
 -12   1  16        419.67        439.33        22.71 o                         
 -11   1  16        912.65        940.77        36.35 o                         
 -10   1  16       2215.68       2196.12       111.64 o                         
  -9   1  16       3675.24       3644.57       135.36 o                         
  -8   1  16       3496.27       3589.10       128.53 o                         
  -7   1  16       2576.47       2603.74        92.71 o                         
  -6   1  16       1725.57       1757.09        41.25 o                         
  -5   1  16        806.61        840.28        30.70 o                         
  -4   1  16        280.25        351.14        15.61 o                         
  -3   1  16        605.10        681.30        27.89 o                         
  -2   1  16        137.97        143.11        12.21 o                         
  -1   1  16        573.62        671.32        22.91 o                         
   0   1  16        376.04        388.44        16.01 o                         
   1   1  16         78.14        104.71         7.77 o                         
   2   1  16         79.87        102.26         9.48 o                         
   3   1  16          7.45         -2.19         7.75 o                         
   4   1  16        138.19        147.99        14.81 o                         
   5   1  16         64.88         84.02        13.15 o                         
   6   1  16          2.28          4.59        10.12 o                         
   7   1  16         71.78         92.87        15.15 o                         
 -11   2  16        507.05        481.37        28.14 o                         
 -10   2  16         58.42         47.41         9.68 o                         
  -9   2  16          2.01          0.21         9.02 o                         
  -8   2  16        115.88        107.62         9.79 o                         
  -7   2  16         34.19         27.01        10.88 o                         
  -6   2  16         39.86         21.32        12.69 o                         
  -5   2  16       1691.76       1705.25        73.31 o                         
  -4   2  16       1243.87       1318.33        41.97 o                         
  -3   2  16       1094.95       1130.48        44.77 o                         
  -2   2  16        181.37        182.97        13.62 o                         
  -1   2  16        793.97        907.83        37.95 o                         
   0   2  16        477.18        517.13        26.98 o                         
   1   2  16       1226.50       1263.30        44.41 o                         
   2   2  16        184.44        157.69        16.72 o                         
   3   2  16        326.33        326.42        18.60 o                         
   4   2  16        206.07        198.21        15.62 o                         
   5   2  16        623.89        594.25        37.12 o                         
   6   2  16        213.76        177.56        14.23 o                         
 -10   3  16        245.35        246.10        14.33 o                         
  -9   3  16         34.68         10.39         7.93 o                         
  -8   3  16         65.49         44.41        13.76 o                         
  -7   3  16        208.38        214.74        15.96 o                         
  -6   3  16        462.34        484.19        23.38 o                         
  -5   3  16         30.02         21.61        10.87 o                         
  -4   3  16        563.06        577.18        24.55 o                         
  -3   3  16       1351.09       1287.19        54.78 o                         
  -2   3  16        737.86        739.87        27.89 o                         
  -1   3  16        270.08        255.95        19.59 o                         
   0   3  16        549.08        584.79        21.54 o                         
   1   3  16        192.82        214.08        16.63 o                         
   2   3  16        350.18        354.71        21.11 o                         
   3   3  16        347.78        393.07        21.05 o                         
   4   3  16        540.89        502.76        21.63 o                         
   5   3  16        638.98        659.38        30.78 o                         
  -7   4  16        234.15        234.36        20.16 o                         
  -6   4  16        186.01        178.22        17.98 o                         
  -5   4  16        625.25        551.94        26.40 o                         
  -4   4  16        305.74        286.28        17.95 o                         
  -3   4  16         49.07         41.95        13.09 o                         
  -2   4  16        442.02        450.29        28.05 o                         
  -1   4  16       1337.73       1349.06        80.18 o                         
   0   4  16        650.81        554.92        34.57 o                         
   1   4  16       2109.24       2154.98       173.06 o                         
   2   4  16       2990.50       2901.40       199.71 o                         
  -9   1  17        355.13        372.17        16.26 o                         
  -8   1  17         66.47         50.50         8.65 o                         
  -7   1  17        137.00        122.83         9.70 o                         
  -6   1  17        815.89        886.46        27.30 o                         
  -5   1  17        547.81        587.19        21.52 o                         
  -4   1  17         42.88         37.61        12.76 o                         
  -3   1  17         22.26         48.27        10.44 o                         
  -2   1  17         16.76         13.70         9.41 o                         
  -1   1  17        447.42        481.18        19.73 o                         
   0   1  17        776.13        833.04        26.97 o                         
   1   1  17       1031.17       1058.59        34.73 o                         
   2   1  17        137.31        147.16        11.30 o                         
   3   1  17        164.05        164.35        12.85 o                         
   4   1  17        320.37        331.73        25.04 o                         
  -8   2  17         78.39         62.23        12.87 o                         
  -7   2  17        120.10        109.87        13.59 o                         
  -6   2  17        369.76        344.98        17.34 o                         
  -5   2  17        698.21        680.68        25.55 o                         
  -4   2  17       1592.83       1682.47        68.98 o                         
  -3   2  17       1589.10       1601.32        60.28 o                         
  -2   2  17       1595.40       1542.25        59.28 o                         
  -1   2  17        952.70       1041.71        45.26 o                         
   0   2  17        191.98        186.88        16.31 o                         
   1   2  17        217.78        236.64        18.14 o                         
   2   2  17          8.95          2.70        12.16 o                         
   3   2  17         88.68         67.43        17.19 o                         
  -5   3  17        860.41        907.33        66.63 o                         
  -4   3  17        159.21        159.19        15.05 o                         
  -3   3  17          3.98         13.73        10.52 o                         
  -2   3  17         68.32         63.74        12.74 o                         
  -1   3  17       1094.05       1132.19        64.41 o                         
   0   3  17       1034.59       1080.54        67.83 o                         
                                                                                
